# Supplementary material for: Identification of cell-type-specific, transcriptionally active transposable elements using long-read RNA-sequencing data-based comprehensive annotation
Source: Genomics Inform. 2025 Aug 6;23:17. doi: 10.1186/s44342-025-00048-1 (PMC12326599; doi:10.1186/s44342-025-00048-1)
Supplement: Supplementary file 3 — Additional file 3: Supplementary Data S2. List of TE-derived transcript specific to the 74 cell types in GTEx single-cell RNA-sequencing data. p-value, two-sided Student’s t-test. [file 44342_2025_48_MOESM3_ESM.xlsx]

## Sheet: sup_data2__celltype_specific_DE
Additional file 2: Supplementary Data S2. List of TE-derived transcript specific to the 74 cell types in GTEx single-cell RNA-sequencing data. p-value, two-sided Student’s t-test
TE-derived transcript	Cell type	log2FC	p-value	Benjamini-hochberg	TE-derived transcript (short name)
STRG.31269|rep_overlap=L1PA2_22%,L1PA5_11%,AluY_3%	Adipocyte	6.81608	7.45625e-138	7.02772e-135	STRG.31269
STRG.31271|rep_overlap=L1PA3_13%,HAL1_4%,THE1B-int_3%	Adipocyte	6.73074	3.30986e-104	1.79615e-101	STRG.31271
STRG.31265|rep_overlap=MIRb_4%,MER54B_4%,LTR16E1_4%	Adipocyte	5.64836	2.9092e-85	1.06322e-82	STRG.31265
STRG.31265|rep_overlap=MIRb_4%,MER54B_4%,LTR16E1_4%	Myocyte (sk. muscle)	2.35396	2.6269e-59	2.47593e-57	STRG.31265
STRG.314665|rep_overlap=L2a_5%,L2b_5%,L1ME3_4%	Immune (alveolar macrophage)	2.61664	2.03444e-167	3.41557e-164	STRG.314665
STRG.339911|rep_overlap=MER4D1_11%,MER4D_11%,MLT1A0-int_4%	Adipocyte	7.92394	2.55865e-61	4.98046e-59	STRG.339911
STRG.171021|rep_overlap=AluSx3_10%,AluSx_2%,Alu_1%	Adipocyte	5.99028	2.02758e-57	3.59503e-55	STRG.171021
STRG.31266|rep_overlap=HSMAR2_9%,MLT1F_5%,LTR81B_5%	Adipocyte	8.35436	6.51563e-44	6.50642e-42	STRG.31266
STRG.222982|rep_overlap=MSTA-int_51%,MSTA_17%,THE1D-int_17%	Adipocyte	3.46044	5.85711e-40	4.91668e-38	STRG.222982
STRG.222982|rep_overlap=MSTA-int_51%,MSTA_17%,THE1D-int_17%	Epithelial cell (basal I)	3.29436	9.75936e-85	1.86588e-82	STRG.222982
STRG.222982|rep_overlap=MSTA-int_51%,MSTA_17%,THE1D-int_17%	Epithelial cell (squamous)	4.50293	1.87005e-153	3.47636e-151	STRG.222982
STRG.222982|rep_overlap=MSTA-int_51%,MSTA_17%,THE1D-int_17%	Epithelial cell (suprabasal)	4.48799	3.12469e-74	3.0522e-72	STRG.222982
STRG.222982|rep_overlap=MSTA-int_51%,MSTA_17%,THE1D-int_17%	Mucous cell II	2.15487	0.0161599	0.0173899	STRG.222982
STRG.31273|rep_overlap=L1MC5_10%,L2b_6%,THE1B_6%	Adipocyte	8.54575	1.63498e-37	1.187e-35	STRG.31273
STRG.43683|rep_overlap=L1MB4_13%,L1MA9_7%,Tigger1_5%	Adipocyte	4.24136	4.88845e-34	2.87868e-32	STRG.43683
STRG.43683|rep_overlap=L1MB4_13%,L1MA9_7%,Tigger1_5%	Epithelial cell (basal)	5.26804	3.64003e-06	6.2319e-06	STRG.43683
STRG.43683|rep_overlap=L1MB4_13%,L1MA9_7%,Tigger1_5%	Epithelial cell (ciliated)	3.54327	6.59849e-09	3.09524e-08	STRG.43683
STRG.43683|rep_overlap=L1MB4_13%,L1MA9_7%,Tigger1_5%	Sebaceous gland cell (KRT79 hi)	3.18368	0.0153805	0.0166228	STRG.43683
STRG.48252|rep_overlap=L1ME1_43%,L1MEc_28%,AluSq2_10%	Adipocyte	8.3905	5.46505e-29	2.36206e-27	STRG.48252
STRG.48253|rep_overlap=L1MB7_9%,MIR_4%,MLT1I_4%	Adipocyte	7.6446	3.8164e-28	1.56274e-26	STRG.48253
STRG.48253|rep_overlap=L1MB7_9%,MIR_4%,MLT1I_4%	Sebaceous gland cell (KRT79 hi)	5.65779	0.0109922	0.011892	STRG.48253
STRG.482699|rep_overlap=L1PA7_9%,L1M5_9%,L1ME1_7%	Adipocyte	3.21639	5.17398e-28	2.10263e-26	STRG.482699
STRG.482699|rep_overlap=L1PA7_9%,L1M5_9%,L1ME1_7%	Endothelial cell (cardiac microvascular)	3.18127	0.000237629	0.000313078	STRG.482699
STRG.482699|rep_overlap=L1PA7_9%,L1M5_9%,L1ME1_7%	Melanocyte	2.4683	0.0244183	0.0277071	STRG.482699
STRG.482699|rep_overlap=L1PA7_9%,L1M5_9%,L1ME1_7%	Pericyte/SMC II	2.10263	1.41031e-08	4.92412e-08	STRG.482699
STRG.325677|rep_overlap=L1MA5_21%,L1MD_9%,L1M5_9%	Adipocyte	5.75498	3.4746e-25	1.12587e-23	STRG.325677
STRG.325677|rep_overlap=L1MA5_21%,L1MD_9%,L1M5_9%	Immune (DC/macrophage)	2.14121	0.00137559	0.00225745	STRG.325677
STRG.325677|rep_overlap=L1MA5_21%,L1MD_9%,L1M5_9%	Immune (macrophage)	3.0996	0.00589382	0.0078992	STRG.325677
STRG.56148|rep_overlap=L1M4_9%,L1PA3_8%,L1ME3Cz_6%	Adipocyte	5.98966	5.98355e-25	1.90778e-23	STRG.56148
STRG.169145|rep_overlap=L1MA5A_24%,L1M7_7%,L1MD2_7%	Myocyte (sk. muscle)	2.12287	1.98887e-177	7.91483e-175	STRG.169145
STRG.169145|rep_overlap=L1MA5A_24%,L1M7_7%,L1MD2_7%	Schwann cell	2.74246	4.59292e-09	1.09443e-08	STRG.169145
STRG.169145|rep_overlap=L1MA5A_24%,L1M7_7%,L1MD2_7%	Schwann cell I	2.13753	5.91906e-09	1.63078e-08	STRG.169145
STRG.56146|rep_overlap=Tigger1_6%,L1MEc_5%,L1MA9_5%	Adipocyte	5.87998	3.93774e-23	1.07659e-21	STRG.56146
STRG.401701|rep_overlap=L1ME4c_25%,AluJo_15%,FRAM_8%	Adipocyte	8.08393	5.96997e-21	1.33249e-19	STRG.401701
STRG.233162|rep_overlap=AluSz6_13%,AluJr4_6%,MIRb_5%	Adipocyte	4.06983	8.13966e-21	1.78853e-19	STRG.233162
STRG.233162|rep_overlap=AluSz6_13%,AluJr4_6%,MIRb_5%	Immune (B cell)	3.26585	0.033448	0.0353761	STRG.233162
STRG.233162|rep_overlap=AluSz6_13%,AluJr4_6%,MIRb_5%	Immune (DC)	2.12979	0.0388258	0.0455601	STRG.233162
STRG.233162|rep_overlap=AluSz6_13%,AluJr4_6%,MIRb_5%	Immune (macrophage I)	2.22141	7.42894e-08	3.12539e-07	STRG.233162
STRG.541283|rep_overlap=Charlie4a_6%,MIR_5%,AluSc_4%	Adipocyte	5.22146	2.43511e-19	4.66894e-18	STRG.541283
STRG.541283|rep_overlap=Charlie4a_6%,MIR_5%,AluSc_4%	Epithelial cell (Hillock)	2.57546	0.021252	0.0270561	STRG.541283
STRG.541283|rep_overlap=Charlie4a_6%,MIR_5%,AluSc_4%	Epithelial cell (basal keratinocyte)	2.5303	0.00667983	0.00931638	STRG.541283
STRG.401702|rep_overlap=L3b_6%,AluSx_6%,MSTD_4%	Adipocyte	5.04366	5.11971e-19	9.54708e-18	STRG.401702
STRG.157098|rep_overlap=L1M4b_72%,L1MEg1_25%,FLAM_C_3%	Adipocyte	4.44879	9.5083e-19	1.72692e-17	STRG.157098
STRG.157098|rep_overlap=L1M4b_72%,L1MEg1_25%,FLAM_C_3%	Epithelial cell (alveolar type I)	2.40638	3.30532e-08	5.47227e-07	STRG.157098
STRG.157098|rep_overlap=L1M4b_72%,L1MEg1_25%,FLAM_C_3%	Melanocyte	3.69958	0.0231307	0.0262489	STRG.157098
STRG.157098|rep_overlap=L1M4b_72%,L1MEg1_25%,FLAM_C_3%	Schwann cell I	3.12769	0.00973617	0.0114881	STRG.157098
STRG.133714|rep_overlap=MLT1D_11%,Tigger1_11%,MamGypLTR2c_11%	Myoepithelial (basal)	2.099	0.000254249	0.00035748	STRG.133714
STRG.467852|rep_overlap=L1MDa_42%,AluSz_11%,L1MEc_11%	Adipocyte	5.20055	3.68512e-17	5.7137e-16	STRG.467852
STRG.467852|rep_overlap=L1MDa_42%,AluSz_11%,L1MEc_11%	Immune (alveolar macrophage)	2.25781	2.19608e-05	0.000148144	STRG.467852
STRG.70998|rep_overlap=L1MB5_60%,MIRb_4%	Adipocyte	5.82652	6.8575e-17	1.03283e-15	STRG.70998
STRG.78909|rep_overlap=L1PA13_9%,AluSp_5%,MLT1F1_3%	Adipocyte	5.0608	1.28685e-16	1.8756e-15	STRG.78909
STRG.319579|rep_overlap=L1M5_14%,AluJb_11%,Kanga11a_11%	Adipocyte	4.31737	3.30997e-16	4.58903e-15	STRG.319579
STRG.319579|rep_overlap=L1M5_14%,AluJb_11%,Kanga11a_11%	Myocyte (fast-twitch)	2.08737	0.0181556	0.0240802	STRG.319579
STRG.319579|rep_overlap=L1M5_14%,AluJb_11%,Kanga11a_11%	Myocyte (sk. muscle)	3.35093	4.82303e-28	2.06959e-26	STRG.319579
STRG.157226|rep_overlap=HERVL40-int_5%,L1MC1_3%,L2c_3%	Adipocyte	4.09987	1.0486e-15	1.37035e-14	STRG.157226
STRG.157226|rep_overlap=HERVL40-int_5%,L1MC1_3%,L2c_3%	Fibroblast II	2.77461	1.26702e-12	2.01269e-11	STRG.157226
STRG.182634|rep_overlap=L1MC2_66%,HSMAR2_16%,MSTB2_6%	Adipocyte	3.69613	1.20777e-15	1.56541e-14	STRG.182634
STRG.182634|rep_overlap=L1MC2_66%,HSMAR2_16%,MSTB2_6%	Epithelial cell (alveolar type I)	4.06129	2.12527e-34	2.93516e-32	STRG.182634
STRG.182634|rep_overlap=L1MC2_66%,HSMAR2_16%,MSTB2_6%	Immune (alveolar macrophage)	2.48255	5.7914e-10	9.64767e-09	STRG.182634
STRG.171020|rep_overlap=AluSx3_27%,AluSx_3%,Alu_3%	Adipocyte	8.00041	1.28071e-15	1.65555e-14	STRG.171020
STRG.402552|rep_overlap=L1PA16_10%,L2a_4%,MamRep605_2%	Adipocyte	5.01582	2.12985e-15	2.68476e-14	STRG.402552
STRG.402552|rep_overlap=L1PA16_10%,L2a_4%,MamRep605_2%	Fibroblast	2.27133	4.28488e-05	0.000212206	STRG.402552
STRG.402552|rep_overlap=L1PA16_10%,L2a_4%,MamRep605_2%	Satellite cell	4.67368	0.00245617	0.00295189	STRG.402552
STRG.418783|rep_overlap=L1MA7_7%,LTR26C_5%,L1MCb_4%	Adipocyte	4.5395	3.61764e-15	4.43326e-14	STRG.418783
STRG.418783|rep_overlap=L1MA7_7%,LTR26C_5%,L1MCb_4%	Fibroblast II	2.19986	3.33833e-07	2.02768e-06	STRG.418783
STRG.418783|rep_overlap=L1MA7_7%,LTR26C_5%,L1MCb_4%	Schwann cell I	3.10407	0.026897	0.0316299	STRG.418783
STRG.43688|rep_overlap=L1MA3_11%,L1MB7_10%,L1PA15-16_9%	Adipocyte	6.12771	1.00065e-14	1.17046e-13	STRG.43688
STRG.272638|rep_overlap=L1MC3_6%,L1PB1_6%,L1MA4_6%	Endothelial cell (vascular) I	2.22018	1.06371e-160	1.03903e-157	STRG.272638
STRG.272638|rep_overlap=L1MC3_6%,L1PB1_6%,L1MA4_6%	Endothelial cell (vascular) II	2.25852	8.79927e-142	1.15301e-138	STRG.272638
STRG.272638|rep_overlap=L1MC3_6%,L1PB1_6%,L1MA4_6%	Endothelial cell (vascular) III	3.59315	1.47292e-175	2.39791e-172	STRG.272638
STRG.272638|rep_overlap=L1MC3_6%,L1PB1_6%,L1MA4_6%	Myocyte (smooth muscle TAGLN lo)	2.82748	0	0	STRG.272638
STRG.106669|rep_overlap=MIR_14%,AluSq2_9%,MIRb_6%	Adipocyte	2.70115	1.53697e-14	1.7591e-13	STRG.106669
STRG.106669|rep_overlap=MIR_14%,AluSq2_9%,MIRb_6%	Epithelial cell (luminal)	3.08195	2.39567e-86	3.99705e-84	STRG.106669
STRG.106669|rep_overlap=MIR_14%,AluSq2_9%,MIRb_6%	Fibroblast	2.00335	1.82878e-21	1.08324e-19	STRG.106669
STRG.106669|rep_overlap=MIR_14%,AluSq2_9%,MIRb_6%	Immune (macrophage II)	2.12394	0.000102542	0.000157526	STRG.106669
STRG.106669|rep_overlap=MIR_14%,AluSq2_9%,MIRb_6%	Schwann cell	2.18623	0.0119114	0.0129234	STRG.106669
STRG.48248|rep_overlap=L1MA4A_37%,MLT1J-int_7%,L1P4_4%	Adipocyte	9.03603	6.09427e-14	6.46414e-13	STRG.48248
STRG.241571|rep_overlap=AluY_25%,L1M4_15%,L1M4a2_9%	Adipocyte	4.21836	8.26837e-14	8.60872e-13	STRG.241571
STRG.129162|rep_overlap=AluY_34%,MLT1F2_13%,ERVL-E-int_12%	Adipocyte	6.10762	9.94178e-14	1.02418e-12	STRG.129162
STRG.144682|rep_overlap=AluYi6_76%,L1ME4a_24%	Adipocyte	3.51748	1.08389e-13	1.11213e-12	STRG.144682
STRG.229260|rep_overlap=MER34B-int_10%,L1MB5_7%,L1ME4b_6%	Adipocyte	5.36156	2.08246e-13	2.05243e-12	STRG.229260
STRG.229260|rep_overlap=MER34B-int_10%,L1MB5_7%,L1ME4b_6%	Epithelial cell (basal I)	2.46611	3.00446e-05	8.73912e-05	STRG.229260
STRG.229260|rep_overlap=MER34B-int_10%,L1MB5_7%,L1ME4b_6%	Epithelial cell (suprabasal)	2.9198	0.000355029	0.000593615	STRG.229260
STRG.271736|rep_overlap=L1PA8_12%,Tigger7_8%,L1MEf_6%	Adipocyte	2.92571	3.6014e-13	3.43479e-12	STRG.271736
STRG.271736|rep_overlap=L1PA8_12%,Tigger7_8%,L1MEf_6%	Myocyte (NMJ-rich)	2.88712	0.0386678	0.0419437	STRG.271736
STRG.271736|rep_overlap=L1PA8_12%,Tigger7_8%,L1MEf_6%	Myocyte (smooth muscle TAGLN lo)	2.83793	4.02669e-29	2.94327e-27	STRG.271736
STRG.48245|rep_overlap=L1MA9_8%,AluSx_7%,L3_6%	Adipocyte	7.32815	9.902e-13	8.94677e-12	STRG.48245
STRG.239129|rep_overlap=L1PA4_3%,L2a_2%,THE1D-int_2%	Adipocyte	6.62737	5.50438e-12	4.50034e-11	STRG.239129
STRG.53675|rep_overlap=AluSx1_5%,L1ME4b_4%,AluSz_4%	Adipocyte	2.83578	7.27627e-12	5.8467e-11	STRG.53675
STRG.53675|rep_overlap=AluSx1_5%,L1ME4b_4%,AluSz_4%	Myocyte (fast-twitch)	3.55076	8.57059e-10	3.35431e-09	STRG.53675
STRG.53675|rep_overlap=AluSx1_5%,L1ME4b_4%,AluSz_4%	Myocyte (sk. muscle)	2.54445	1.26014e-39	8.05948e-38	STRG.53675
STRG.155118|rep_overlap=L1ME2_12%,L2a_4%,MLT1K_3%	Epithelial cell (cornified keratinocyte)	2.2075	0.00372916	0.0039125	STRG.155118
STRG.155118|rep_overlap=L1ME2_12%,L2a_4%,MLT1K_3%	Epithelial cell (luminal I)	3.68689	9.9664e-251	1.2452e-247	STRG.155118
STRG.155118|rep_overlap=L1ME2_12%,L2a_4%,MLT1K_3%	Epithelial cell (luminal II)	2.46996	2.00852e-71	3.31e-69	STRG.155118
STRG.155118|rep_overlap=L1ME2_12%,L2a_4%,MLT1K_3%	Epithelial cell (suprabasal keratinocyte)	2.14444	1.22028e-09	3.14218e-09	STRG.155118
STRG.155118|rep_overlap=L1ME2_12%,L2a_4%,MLT1K_3%	Immune (Langerhans)	2.14243	0.0284491	0.0290239	STRG.155118
STRG.155118|rep_overlap=L1ME2_12%,L2a_4%,MLT1K_3%	Melanocyte	3.24506	1.30964e-19	8.0659e-19	STRG.155118
STRG.155118|rep_overlap=L1ME2_12%,L2a_4%,MLT1K_3%	Myoepithelial (basal)	2.00035	1.00628e-08	2.48342e-08	STRG.155118
STRG.155118|rep_overlap=L1ME2_12%,L2a_4%,MLT1K_3%	Sweat gland cell	3.08401	9.52187e-18	5.44553e-17	STRG.155118
STRG.155118|rep_overlap=L1ME2_12%,L2a_4%,MLT1K_3%	Unknown (ATP1B3-GJB6)	2.35734	6.19669e-06	1.0006e-05	STRG.155118
STRG.155118|rep_overlap=L1ME2_12%,L2a_4%,MLT1K_3%	Unknown (SFN-GJA1)	3.13462	9.81854e-18	4.68091e-17	STRG.155118
STRG.8291|rep_overlap=L1MD2_45%,AluSq4_23%,AluSx4_12%	Adipocyte	2.07309	2.20082e-11	1.65204e-10	STRG.8291
STRG.8291|rep_overlap=L1MD2_45%,AluSq4_23%,AluSx4_12%	Myocyte (NMJ-rich)	2.51745	0.0399576	0.0433393	STRG.8291
STRG.506454|rep_overlap=L1PB1_22%,L1MC4a_12%,MER20_11%	Adipocyte	7.80102	1.29443e-10	8.70797e-10	STRG.506454
STRG.498004|rep_overlap=L1MA7_22%,L1M2_18%,L1MD3_5%	Adipocyte	4.06911	1.83344e-10	1.20533e-09	STRG.498004
STRG.498004|rep_overlap=L1MA7_22%,L1M2_18%,L1MD3_5%	Fibroblast I	2.56071	3.19751e-13	1.12305e-11	STRG.498004
STRG.418777|rep_overlap=L2a_9%,Harlequin-int_8%,LTR2_5%	Adipocyte	4.44321	2.62583e-10	1.69169e-09	STRG.418777
STRG.418777|rep_overlap=L2a_9%,Harlequin-int_8%,LTR2_5%	Fibroblast I	2.01585	3.03048e-08	5.09097e-07	STRG.418777
STRG.418777|rep_overlap=L2a_9%,Harlequin-int_8%,LTR2_5%	Fibroblast II	2.57492	1.48725e-08	1.18882e-07	STRG.418777
STRG.48241|rep_overlap=MSTD_25%,MER34A1_15%,Plat_L3_12%	Adipocyte	10.7438	3.09073e-10	1.97017e-09	STRG.48241
STRG.413846|rep_overlap=MER51-int_42%,SVA_D_18%,L1MD2_14%	Adipocyte	6.35092	3.32232e-10	2.10805e-09	STRG.413846
STRG.413846|rep_overlap=MER51-int_42%,SVA_D_18%,L1MD2_14%	Sebaceous gland cell (KRT79 hi)	6.78088	0.0132031	0.0142738	STRG.413846
STRG.8287|rep_overlap=AluSq2_17%,AluSg_15%,GA-rich_7%	Adipocyte	2.44531	3.35254e-10	2.12647e-09	STRG.8287
STRG.8287|rep_overlap=AluSq2_17%,AluSg_15%,GA-rich_7%	Sebaceous gland cell (CYP4F3+)	4.00336	0.0311199	0.0324361	STRG.8287
STRG.48240|rep_overlap=MIR_9%,THE1D_7%,Tigger3a_7%	Adipocyte	5.06658	3.59623e-10	2.27005e-09	STRG.48240
STRG.402524|rep_overlap=L1MB8_24%,L1PB3_10%,L1PA8_5%	Adipocyte	6.08323	4.58762e-10	2.84931e-09	STRG.402524
STRG.21926|rep_overlap=L1ME1_5%,AluSz_4%,AluY_3%	Adipocyte	2.1619	5.56044e-10	3.40704e-09	STRG.21926
STRG.21926|rep_overlap=L1ME1_5%,AluSz_4%,AluY_3%	Epithelial cell (luminal I)	2.52678	3.24958e-15	4.57976e-14	STRG.21926
STRG.21926|rep_overlap=L1ME1_5%,AluSz_4%,AluY_3%	Epithelial cell (luminal II)	6.94412	1.81097e-90	4.19364e-88	STRG.21926
STRG.443547|rep_overlap=AluJb_33%	Adipocyte	9.76407	5.82509e-10	3.55541e-09	STRG.443547
STRG.182635|rep_overlap=L1PA11_32%,LTR33C_10%,L1MC4_9%	Adipocyte	3.61685	6.01799e-10	3.66565e-09	STRG.182635
STRG.182635|rep_overlap=L1PA11_32%,LTR33C_10%,L1MC4_9%	Epithelial cell (alveolar type I)	4.21332	1.15226e-22	8.78069e-21	STRG.182635
STRG.182635|rep_overlap=L1PA11_32%,LTR33C_10%,L1MC4_9%	Immune (alveolar macrophage)	2.19093	2.33556e-05	0.000156376	STRG.182635
STRG.239131|rep_overlap=L1MC1_14%,L1MA4A_11%,L1PB1_7%	Adipocyte	5.16914	6.17567e-10	3.75404e-09	STRG.239131
STRG.193713|rep_overlap=L1MC4a_7%,MER50_6%,Tigger3_6%	Adipocyte	4.32383	9.25148e-10	5.48776e-09	STRG.193713
STRG.193713|rep_overlap=L1MC4a_7%,MER50_6%,Tigger3_6%	Immune (T cell)	2.19029	0.0220958	0.0302169	STRG.193713
STRG.193713|rep_overlap=L1MC4a_7%,MER50_6%,Tigger3_6%	Myocyte (cardiac)	3.22235	3.59093e-22	1.57485e-20	STRG.193713
STRG.169123|rep_overlap=AluSx3_19%,AluSc5_6%,Alu_1%	Adipocyte	6.51248	9.42047e-10	5.57999e-09	STRG.169123
STRG.8289|rep_overlap=L1MD2_46%,AluJb_16%,AluSq_11%	Sebaceous gland cell (KRT79 hi)	2.93763	0.00367982	0.00409086	STRG.8289
STRG.443543|rep_overlap=L1PA13_50%,L1MB3_33%,AluY_8%	Adipocyte	5.94313	1.41629e-09	8.18068e-09	STRG.443543
STRG.245398|rep_overlap=L1MB7_7%,L2c_7%,MIRb_6%	Adipocyte	4.3741	1.5784e-09	9.0345e-09	STRG.245398
STRG.245398|rep_overlap=L1MB7_7%,L2c_7%,MIRb_6%	Immune (alveolar macrophage activated)	2.97845	0.00227529	0.00420944	STRG.245398
STRG.245398|rep_overlap=L1MB7_7%,L2c_7%,MIRb_6%	Immune (alveolar macrophage)	4.22254	8.9998e-11	1.68234e-09	STRG.245398
STRG.215340|rep_overlap=L2a_10%,MIRb_8%,L1ME2_7%	Adipocyte	8.39003	1.59748e-09	9.13786e-09	STRG.215340
STRG.245396|rep_overlap=LTR33_10%,LTR16E1_8%,L2c_8%	Adipocyte	5.02666	1.95369e-09	1.10345e-08	STRG.245396
STRG.245396|rep_overlap=LTR33_10%,LTR16E1_8%,L2c_8%	Immune (alveolar macrophage activated)	2.25939	0.026727	0.0443831	STRG.245396
STRG.245396|rep_overlap=LTR33_10%,LTR16E1_8%,L2c_8%	Immune (alveolar macrophage)	4.08039	1.02833e-07	1.16014e-06	STRG.245396
STRG.416986|rep_overlap=SVA_F_35%,L1MC3_8%,MLT1C_7%	Epithelial cell (basal keratinocyte)	2.16702	1.02691e-06	2.75283e-06	STRG.416986
STRG.416986|rep_overlap=SVA_F_35%,L1MC3_8%,MLT1C_7%	Epithelial cell (luminal I)	2.06088	2.85839e-11	2.43675e-10	STRG.416986
STRG.416986|rep_overlap=SVA_F_35%,L1MC3_8%,MLT1C_7%	Epithelial cell (luminal II)	2.21178	8.2522e-09	4.41663e-08	STRG.416986
STRG.416986|rep_overlap=SVA_F_35%,L1MC3_8%,MLT1C_7%	Epithelial cell (suprabasal keratinocyte)	2.05798	0.0296233	0.0324553	STRG.416986
STRG.416986|rep_overlap=SVA_F_35%,L1MC3_8%,MLT1C_7%	Immune (macrophage III)	3.5735	0.0168725	0.0175538	STRG.416986
STRG.416986|rep_overlap=SVA_F_35%,L1MC3_8%,MLT1C_7%	Sweat gland cell	3.68285	3.54805e-05	5.7757e-05	STRG.416986
STRG.245404|rep_overlap=AluSx_27%,L2c_18%,MIRb_15%	Adipocyte	3.50767	2.34713e-09	1.30779e-08	STRG.245404
STRG.245404|rep_overlap=AluSx_27%,L2c_18%,MIRb_15%	Immune (alveolar macrophage activated)	2.06526	0.0131122	0.0220083	STRG.245404
STRG.245404|rep_overlap=AluSx_27%,L2c_18%,MIRb_15%	Immune (alveolar macrophage)	4.29975	1.42168e-16	5.37877e-15	STRG.245404
STRG.402532|rep_overlap=L1MB3_37%,L1ME3G_7%,MLT1F2_5%	Adipocyte	4.362	4.00044e-09	2.14405e-08	STRG.402532
STRG.402532|rep_overlap=L1MB3_37%,L1ME3G_7%,MLT1F2_5%	Fibroblast	2.96876	4.95069e-07	4.07368e-06	STRG.402532
STRG.402532|rep_overlap=L1MB3_37%,L1ME3G_7%,MLT1F2_5%	Satellite cell	4.40875	0.0125355	0.0142121	STRG.402532
STRG.443544|rep_overlap=Tigger3b_14%,LTR39_8%,L1MB5_6%	Adipocyte	5.60314	4.31624e-09	2.30159e-08	STRG.443544
STRG.71358|rep_overlap=ERVL-B4-int_12%,MLT1C_6%,MLT1G3_5%	Adipocyte	5.75886	4.57237e-09	2.42901e-08	STRG.71358
STRG.71358|rep_overlap=ERVL-B4-int_12%,MLT1C_6%,MLT1G3_5%	Immune (alveolar macrophage activated)	3.96299	0.000108426	0.000268561	STRG.71358
STRG.71358|rep_overlap=ERVL-B4-int_12%,MLT1C_6%,MLT1G3_5%	Immune (alveolar macrophage)	5.24248	1.38358e-07	1.52193e-06	STRG.71358
STRG.233169|rep_overlap=AluSp_48%,AluSc8_42%	Adipocyte	3.1845	4.87206e-09	2.57853e-08	STRG.233169
STRG.233169|rep_overlap=AluSp_48%,AluSc8_42%	Epithelial cell (luminal I)	3.54041	4.24725e-12	4.09584e-11	STRG.233169
STRG.233169|rep_overlap=AluSp_48%,AluSc8_42%	Epithelial cell (luminal II)	3.31236	1.27434e-07	5.63898e-07	STRG.233169
STRG.62640|rep_overlap=AluSg_16%,AluSx_12%,MER2_8%	Adipocyte	4.04993	5.27043e-09	2.77379e-08	STRG.62640
STRG.62640|rep_overlap=AluSg_16%,AluSx_12%,MER2_8%	Pericyte/SMC I	2.36519	0.00674827	0.0101134	STRG.62640
STRG.62640|rep_overlap=AluSg_16%,AluSx_12%,MER2_8%	Unknown (SFN-GJA1)	3.38546	0.0374245	0.0399792	STRG.62640
STRG.11372|rep_overlap=L1MA2_47%,MER97d_24%,AluSx_8%	Adipocyte	4.02406	1.09325e-08	5.46513e-08	STRG.11372
STRG.192792|rep_overlap=L1ME2_24%,MLT1G1-int_16%,MLT1G1_14%	Adipocyte	4.33681	1.33425e-08	6.58683e-08	STRG.192792
STRG.192792|rep_overlap=L1ME2_24%,MLT1G1-int_16%,MLT1G1_14%	Myocyte (fast-twitch)	2.71015	0.0210032	0.0278234	STRG.192792
STRG.192792|rep_overlap=L1ME2_24%,MLT1G1-int_16%,MLT1G1_14%	Myocyte (sk. muscle)	3.54027	5.56892e-16	1.31337e-14	STRG.192792
STRG.232980|rep_overlap=AluY_14%,AluSx_11%,AluSp_9%	Adipocyte	3.21432	1.46783e-08	7.18716e-08	STRG.232980
STRG.232980|rep_overlap=AluY_14%,AluSx_11%,AluSp_9%	Epithelial cell (basal keratinocyte)	2.01461	0.0316089	0.0434012	STRG.232980
STRG.150060|rep_overlap=L1M4_20%,L1ME4b_5%,MER70B_4%	Adipocyte	4.3825	1.87341e-08	9.02665e-08	STRG.150060
STRG.6700|rep_overlap=G-rich_23%,MIRc_14%,LTR54_3%	Adipocyte	3.3042	2.77489e-08	1.30074e-07	STRG.6700
STRG.6700|rep_overlap=G-rich_23%,MIRc_14%,LTR54_3%	Epithelial cell (alveolar type I)	3.0079	7.71386e-11	1.96594e-09	STRG.6700
STRG.6700|rep_overlap=G-rich_23%,MIRc_14%,LTR54_3%	Epithelial cell (ciliated)	2.55831	0.029494	0.0472333	STRG.6700
STRG.10057|rep_overlap=HERV17-int_45%,L1P1_22%,L1MA5A_16%	Fibroblast	2.78178	1.02495e-60	2.75323e-58	STRG.10057
STRG.415982|rep_overlap=L1ME4b_10%,MER67A_7%,L1PA5_6%	Immune (B cell)	3.84149	0.000110276	0.000150508	STRG.415982
STRG.415982|rep_overlap=L1ME4b_10%,MER67A_7%,L1PA5_6%	Myocyte (NMJ-rich)	4.18348	0.00035235	0.000462782	STRG.415982
STRG.415982|rep_overlap=L1ME4b_10%,MER67A_7%,L1PA5_6%	Myocyte (sk. muscle)	4.53017	4.46353e-161	1.48024e-158	STRG.415982
STRG.415982|rep_overlap=L1ME4b_10%,MER67A_7%,L1PA5_6%	Neuroendocrine	3.26981	0.0377371	0.0387497	STRG.415982
STRG.508734|rep_overlap=L1PA4_41%,L1MA3_23%,L1M1_16%	Adipocyte	2.69365	4.76701e-08	2.14725e-07	STRG.508734
STRG.508734|rep_overlap=L1PA4_41%,L1MA3_23%,L1M1_16%	Epithelial cell (Hillock)	2.6521	0.000879096	0.00130495	STRG.508734
STRG.402518|rep_overlap=L1PA4_32%,L1MA9_15%,L1ME3A_5%	Adipocyte	4.523	5.34332e-08	2.38584e-07	STRG.402518
STRG.330596|rep_overlap=L1MB3_10%,HAL1b_7%,LTR33_4%	Adipocyte	4.41749	5.6081e-08	2.49474e-07	STRG.330596
STRG.330596|rep_overlap=L1MB3_10%,HAL1b_7%,LTR33_4%	Epithelial cell (luminal II)	3.84566	0.000153716	0.000381055	STRG.330596
STRG.11365|rep_overlap=MIRb_6%,L1MB7_5%,MLT1C_5%	Adipocyte	3.79214	8.80537e-08	3.78478e-07	STRG.11365
STRG.11365|rep_overlap=MIRb_6%,L1MB7_5%,MLT1C_5%	Endothelial cell (lymphatic)	2.43205	0.000719426	0.00155842	STRG.11365
STRG.239127|rep_overlap=L1MCa_10%,L1MEd_6%,AluSz_4%	Adipocyte	5.54871	9.19493e-08	3.94307e-07	STRG.239127
STRG.402538|rep_overlap=HAL1_16%,MER4E_7%,MLT1A1_7%	Adipocyte	3.91152	9.70617e-08	4.14642e-07	STRG.402538
STRG.380873|rep_overlap=L2a_12%,L1MEd_8%,L1ME3B_5%	Melanocyte	2.59838	0.0324454	0.036806	STRG.380873
STRG.402492|rep_overlap=ERV3-16A3_I-int_30%,L1MA7_5%,LTR16_5%	Adipocyte	3.82124	1.5838e-07	6.52017e-07	STRG.402492
STRG.402492|rep_overlap=ERV3-16A3_I-int_30%,L1MA7_5%,LTR16_5%	Mucous cell II	4.28129	0.0424489	0.0456233	STRG.402492
STRG.519691|rep_overlap=L1MB1_27%,MER77B_11%,L2_9%	Adipocyte	2.86488	1.78788e-07	7.29602e-07	STRG.519691
STRG.519691|rep_overlap=L1MB1_27%,MER77B_11%,L2_9%	Epithelial cell (luminal II)	2.41975	0.000490856	0.0010871	STRG.519691
STRG.402498|rep_overlap=L1PA3_17%,L1PA4_15%,MamGypsy2-I_10%	Adipocyte	4.6418	1.81627e-07	7.40233e-07	STRG.402498
STRG.133123|rep_overlap=L1M1_21%,L1ME3A_11%,L1ME1_7%	Adipocyte	5.34055	2.30714e-07	9.24785e-07	STRG.133123
STRG.133123|rep_overlap=L1M1_21%,L1ME3A_11%,L1ME1_7%	Immune (alveolar macrophage)	2.67092	0.0138478	0.0404943	STRG.133123
STRG.48247|rep_overlap=L2c_21%,AluSx1_12%,LTR78_9%	Adipocyte	5.00665	2.60541e-07	1.03569e-06	STRG.48247
STRG.8213|rep_overlap=L1ME4c_15%,MIRb_10%,MIR_10%	Adipocyte	2.66786	2.9303e-07	1.15399e-06	STRG.8213
STRG.8213|rep_overlap=L1ME4c_15%,MIRb_10%,MIR_10%	Epithelial cell (Hillock)	4.39945	4.57073e-09	1.49212e-08	STRG.8213
STRG.8213|rep_overlap=L1ME4c_15%,MIRb_10%,MIR_10%	Epithelial cell (suprabasal)	2.07759	0.000495225	0.00080586	STRG.8213
STRG.169144|rep_overlap=L1MA4_10%,AluY_8%,MLT1E2_8%	Myocyte (sk. muscle)	2.43435	1.09188e-161	3.71268e-159	STRG.169144
STRG.169144|rep_overlap=L1MA4_10%,AluY_8%,MLT1E2_8%	Schwann cell	3.58858	3.53996e-13	1.24082e-12	STRG.169144
STRG.169144|rep_overlap=L1MA4_10%,AluY_8%,MLT1E2_8%	Schwann cell I	2.35715	1.2343e-07	2.9037e-07	STRG.169144
STRG.10047|rep_overlap=MER11A_16%,L1M8_11%,MER66B_11%	Fibroblast	3.22732	4.87363e-179	5.9507e-176	STRG.10047
STRG.184278|rep_overlap=HAL1_9%,L1MB7_6%,L2c_5%	Adipocyte	2.78786	6.23576e-07	2.32355e-06	STRG.184278
STRG.184278|rep_overlap=HAL1_9%,L1MB7_6%,L2c_5%	Myocyte (smooth muscle TAGLN lo)	3.83933	3.34299e-32	2.75882e-30	STRG.184278
STRG.184278|rep_overlap=HAL1_9%,L1MB7_6%,L2c_5%	Myofibroblast	4.07517	1.65074e-06	3.58654e-06	STRG.184278
STRG.142120|rep_overlap=L1MB1_17%,L1MC1_7%,L1M3de_7%	Adipocyte	3.25024	6.36985e-07	2.36793e-06	STRG.142120
STRG.48338|rep_overlap=SVA_D_56%	Adipocyte	5.51791	6.57496e-07	2.43743e-06	STRG.48338
STRG.174200|rep_overlap=L2a_8%,L1ME4b_8%,MamRep1527_6%	Adipocyte	3.36405	7.31099e-07	2.68675e-06	STRG.174200
STRG.402549|rep_overlap=L2b_9%,L1MB7_8%,AluSz_5%	Adipocyte	5.70842	8.33648e-07	3.03578e-06	STRG.402549
STRG.78907|rep_overlap=L1MEg_17%,L1M4a1_13%,L1PA13_12%	Adipocyte	4.42598	8.499e-07	3.09015e-06	STRG.78907
STRG.31228|rep_overlap=MLT1H2_7%,Charlie16a_6%,MIR3_6%	Adipocyte	3.83176	9.86711e-07	3.54796e-06	STRG.31228
STRG.31228|rep_overlap=MLT1H2_7%,Charlie16a_6%,MIR3_6%	Myocyte (sk. muscle)	3.63052	3.90232e-18	1.05999e-16	STRG.31228
STRG.505750|rep_overlap=HERVE_a-int_34%,L1PBa1_25%,L1PA7_8%	Adipocyte	6.00792	1.03424e-06	3.70817e-06	STRG.505750
STRG.505750|rep_overlap=HERVE_a-int_34%,L1PBa1_25%,L1PA7_8%	Immune (B cell)	6.53946	0.023638	0.0250079	STRG.505750
STRG.505750|rep_overlap=HERVE_a-int_34%,L1PBa1_25%,L1PA7_8%	Immune (alveolar macrophage)	3.91317	0.000242832	0.00122073	STRG.505750
STRG.479481|rep_overlap=L1M5_41%,AluJb_29%,AluSz_27%	Adipocyte	3.30897	1.1633e-06	4.13532e-06	STRG.479481
STRG.269507|rep_overlap=L1ME1_8%,L1MEg_8%,L2a_5%	Adipocyte	3.40549	1.16743e-06	4.14862e-06	STRG.269507
STRG.269507|rep_overlap=L1ME1_8%,L1MEg_8%,L2a_5%	Fibroblast	4.28825	5.50117e-17	2.18598e-15	STRG.269507
STRG.517290|rep_overlap=L1PB1_27%,L1MB7_9%,L4_A_Mam_4%	Adipocyte	4.0601	1.17357e-06	4.16741e-06	STRG.517290
STRG.11371|rep_overlap=L1MC3_30%,L2_17%,MIRb_9%	Adipocyte	3.81254	1.69032e-06	5.82981e-06	STRG.11371
STRG.310289|rep_overlap=HERVH-int_75%,LTR7_8%,AluSz6_7%	Adipocyte	6.138	2.51763e-06	8.41781e-06	STRG.310289
STRG.167801|rep_overlap=HERVL-int_6%,L1ME1_4%,L2b_3%	Adipocyte	2.03906	2.70426e-06	8.99423e-06	STRG.167801
STRG.167801|rep_overlap=HERVL-int_6%,L1ME1_4%,L2b_3%	Endothelial cell (lymphatic)	2.50378	6.74047e-11	5.47264e-10	STRG.167801
STRG.167801|rep_overlap=HERVL-int_6%,L1ME1_4%,L2b_3%	Melanocyte	3.52165	0.0186191	0.0211371	STRG.167801
STRG.230862|rep_overlap=L1ME3F_54%,AluSx1_33%,AluJb_1%	Myocyte (fast-twitch)	2.09567	1.6084e-09	6.07578e-09	STRG.230862
STRG.43685|rep_overlap=L1MEd_22%,MER21B_9%,MLT2B1_6%	Adipocyte	4.13159	2.81133e-06	9.31515e-06	STRG.43685
STRG.43685|rep_overlap=L1MEd_22%,MER21B_9%,MLT2B1_6%	Fibroblast I	2.43175	1.03986e-06	1.22781e-05	STRG.43685
STRG.418776|rep_overlap=Harlequin-int_49%,L1PB1_13%,MLT2B3_5%	Adipocyte	4.84112	3.49341e-06	1.13787e-05	STRG.418776
STRG.418776|rep_overlap=Harlequin-int_49%,L1PB1_13%,MLT2B3_5%	Fibroblast II	2.82441	0.000600263	0.00162617	STRG.418776
STRG.402544|rep_overlap=HERV16-int_8%,LTR16A_8%,AluJb_4%	Adipocyte	5.92717	3.68662e-06	1.19544e-05	STRG.402544
STRG.182633|rep_overlap=AluJb_21%,U6_3%	Adipocyte	3.39609	3.78676e-06	1.22547e-05	STRG.182633
STRG.182633|rep_overlap=AluJb_21%,U6_3%	Epithelial cell (alveolar type I)	4.26048	3.1951e-18	1.83587e-16	STRG.182633
STRG.182633|rep_overlap=AluJb_21%,U6_3%	Immune (alveolar macrophage)	2.1647	0.00035812	0.00171461	STRG.182633
STRG.213949|rep_overlap=MLT1D_15%,MLT1H1_12%,MLT2C1_11%	Adipocyte	7.53384	4.20871e-06	1.34998e-05	STRG.213949
STRG.63053|rep_overlap=THE1A-int_39%,THE1A_18%,L1PA2_13%	Adipocyte	4.12607	4.61354e-06	1.47001e-05	STRG.63053
STRG.459444|rep_overlap=SVA_D_34%,L1M3_18%,L2a_10%	Epithelial cell (luminal II)	2.10884	6.78598e-21	1.44156e-19	STRG.459444
STRG.459444|rep_overlap=SVA_D_34%,L1M3_18%,L2a_10%	Sweat gland cell	2.37939	0.000253112	0.000363316	STRG.459444
STRG.459444|rep_overlap=SVA_D_34%,L1M3_18%,L2a_10%	Unknown (ATP1B3-GJB6)	2.85068	0.0014807	0.00172062	STRG.459444
STRG.505748|rep_overlap=L1MB7_31%,LTR9D_12%,LTR24C_11%	Adipocyte	6.32143	5.53542e-06	1.73534e-05	STRG.505748
STRG.505748|rep_overlap=L1MB7_31%,LTR9D_12%,LTR24C_11%	Immune (alveolar macrophage activated)	4.08556	0.0136914	0.0229638	STRG.505748
STRG.505748|rep_overlap=L1MB7_31%,LTR9D_12%,LTR24C_11%	Immune (alveolar macrophage)	5.06925	0.00022303	0.00113595	STRG.505748
STRG.453707|rep_overlap=L1M4_13%,L1MA4A_8%,MIRc_7%	Adipocyte	5.59814	6.05845e-06	1.88446e-05	STRG.453707
STRG.399621|rep_overlap=LTR49_29%,AluJb_16%,AluSc_15%	Adipocyte	5.39037	6.6654e-06	2.05434e-05	STRG.399621
STRG.31274|rep_overlap=MER74B_10%,AluSc8_7%,AluSz_7%	Adipocyte	6.23316	7.16856e-06	2.1973e-05	STRG.31274
STRG.498001|rep_overlap=L1PA15_40%,AluY_3%,AluSz_3%	Adipocyte	4.18224	7.67925e-06	2.34103e-05	STRG.498001
STRG.498001|rep_overlap=L1PA15_40%,AluY_3%,AluSz_3%	Fibroblast I	2.00096	9.98148e-05	0.000637902	STRG.498001
STRG.477888|rep_overlap=AluSx1_10%,MIR3_6%,L2c_6%	Adipocyte	3.16891	8.09469e-06	2.45556e-05	STRG.477888
STRG.273749|rep_overlap=AluSx1_19%,LTR38B_14%,AluSx_8%	Adipocyte	2.21385	8.87873e-06	2.67302e-05	STRG.273749
STRG.273749|rep_overlap=AluSx1_19%,LTR38B_14%,AluSx_8%	Epithelial cell (luminal I)	2.00364	4.9725e-05	0.000144487	STRG.273749
STRG.273749|rep_overlap=AluSx1_19%,LTR38B_14%,AluSx_8%	Epithelial cell (luminal II)	2.27514	0.000106197	0.000272045	STRG.273749
STRG.273749|rep_overlap=AluSx1_19%,LTR38B_14%,AluSx_8%	Immune (DC/macrophage)	2.51338	1.72358e-07	5.72368e-07	STRG.273749
STRG.273749|rep_overlap=AluSx1_19%,LTR38B_14%,AluSx_8%	Immune (alveolar macrophage)	2.4338	1.01834e-07	1.14983e-06	STRG.273749
STRG.273749|rep_overlap=AluSx1_19%,LTR38B_14%,AluSx_8%	Immune (macrophage II)	2.71762	0.0019326	0.00241452	STRG.273749
STRG.21920|rep_overlap=AluJr_9%,L1MC_4%,MIR_3%	Epithelial cell (luminal I)	2.24753	6.46006e-08	3.24537e-07	STRG.21920
STRG.21920|rep_overlap=AluJr_9%,L1MC_4%,MIR_3%	Epithelial cell (luminal II)	8.75365	4.02861e-90	9.20991e-88	STRG.21920
STRG.21920|rep_overlap=AluJr_9%,L1MC_4%,MIR_3%	Sweat gland cell	3.24119	0.0227825	0.0262473	STRG.21920
STRG.402536|rep_overlap=MSTD-int_10%,HERV16-int_8%,Charlie3_6%	Adipocyte	3.59075	9.77265e-06	2.91665e-05	STRG.402536
STRG.229256|rep_overlap=L1ME3A_21%,L1MB7_6%,MER63A_3%	Adipocyte	3.48166	1.14496e-05	3.37273e-05	STRG.229256
STRG.229256|rep_overlap=L1ME3A_21%,L1MB7_6%,MER63A_3%	Myocyte (fast-twitch)	2.31138	0.0348837	0.0460217	STRG.229256
STRG.229256|rep_overlap=L1ME3A_21%,L1MB7_6%,MER63A_3%	Myocyte (sk. muscle)	3.95374	1.01255e-20	3.15169e-19	STRG.229256
STRG.182614|rep_overlap=AluY_3%,MLT1J_2%,MSTB2_2%	Adipocyte	2.09372	1.15431e-05	3.39767e-05	STRG.182614
STRG.182614|rep_overlap=AluY_3%,MLT1J_2%,MSTB2_2%	Epithelial cell (alveolar type I)	3.67283	4.46061e-29	4.90065e-27	STRG.182614
STRG.314095|rep_overlap=AluSx1_11%,AluJo_7%,AluSc_3%	Adipocyte	2.58578	1.15982e-05	3.41269e-05	STRG.314095
STRG.314095|rep_overlap=AluSx1_11%,AluJo_7%,AluSc_3%	Myocyte (smooth muscle TAGLN lo)	2.7298	2.40024e-13	5.71588e-12	STRG.314095
STRG.314095|rep_overlap=AluSx1_11%,AluJo_7%,AluSc_3%	Myofibroblast	3.19743	0.00456418	0.00572389	STRG.314095
STRG.314095|rep_overlap=AluSx1_11%,AluJo_7%,AluSc_3%	Pericyte/SMC I	2.89049	4.69758e-05	0.000106992	STRG.314095
STRG.314095|rep_overlap=AluSx1_11%,AluJo_7%,AluSc_3%	Pericyte/SMC II	2.00283	0.0033167	0.0047342	STRG.314095
STRG.316995|rep_overlap=L1M7_25%,AluSg7_15%,AluJb_7%	Adipocyte	2.34192	1.16777e-05	3.43407e-05	STRG.316995
STRG.538712|rep_overlap=L1P1_7%,AluSq2_7%,AluJb_7%	Adipocyte	3.29738	1.22655e-05	3.58809e-05	STRG.538712
STRG.538712|rep_overlap=L1P1_7%,AluSq2_7%,AluJb_7%	Epithelial cell (luminal I)	2.93981	1.51312e-05	4.88056e-05	STRG.538712
STRG.538712|rep_overlap=L1P1_7%,AluSq2_7%,AluJb_7%	Epithelial cell (luminal II)	2.22819	0.00789326	0.0137062	STRG.538712
STRG.538712|rep_overlap=L1P1_7%,AluSq2_7%,AluJb_7%	Epithelial cell (luminal)	2.10564	6.14589e-07	3.01453e-06	STRG.538712
STRG.301680|rep_overlap=L2a_7%,L1M4_6%,AluSx_4%	Adipocyte	2.90809	1.30652e-05	3.80239e-05	STRG.301680
STRG.301680|rep_overlap=L2a_7%,L1M4_6%,AluSx_4%	Immune (alveolar macrophage)	2.09951	0.000461529	0.00212724	STRG.301680
STRG.314098|rep_overlap=SVA_D_10%,AluJo_9%,AluY_8%	Myocyte (smooth muscle TAGLN lo)	2.57693	4.29041e-21	2.05618e-19	STRG.314098
STRG.314098|rep_overlap=SVA_D_10%,AluJo_9%,AluY_8%	Pericyte/SMC I	2.50812	1.62303e-06	4.81107e-06	STRG.314098
STRG.387836|rep_overlap=L2c_10%,AluJo_7%,AluSc_7%	Adipocyte	4.46309	1.44461e-05	4.17348e-05	STRG.387836
STRG.387836|rep_overlap=L2c_10%,AluJo_7%,AluSc_7%	Endothelial cell (lymphatic)	2.54569	0.0171266	0.029358	STRG.387836
STRG.539292|rep_overlap=AluSq2_5%,L1MB7_5%,MER115_4%	Adipocyte	2.24011	1.45359e-05	4.19717e-05	STRG.539292
STRG.539292|rep_overlap=AluSq2_5%,L1MB7_5%,MER115_4%	Endothelial cell (vascular) III	2.6581	7.35781e-08	3.96441e-07	STRG.539292
STRG.539292|rep_overlap=AluSq2_5%,L1MB7_5%,MER115_4%	Epithelial cell (luminal I)	2.11806	2.12102e-05	6.65632e-05	STRG.539292
STRG.539292|rep_overlap=AluSq2_5%,L1MB7_5%,MER115_4%	Epithelial cell (luminal II)	2.20953	0.000222459	0.000532451	STRG.539292
STRG.8286|rep_overlap=AluSx_32%,L1MEb_24%,AluY_16%	Adipocyte	2.74362	1.49689e-05	4.309e-05	STRG.8286
STRG.8286|rep_overlap=AluSx_32%,L1MEb_24%,AluY_16%	Myocyte (sk. muscle)	2.0712	3.73072e-14	7.71773e-13	STRG.8286
STRG.482700|rep_overlap=L1MD2_36%,L1P4e_34%,MER54B_9%	Adipocyte	2.87994	1.661e-05	4.7453e-05	STRG.482700
STRG.482700|rep_overlap=L1MD2_36%,L1P4e_34%,MER54B_9%	Endothelial cell (cardiac microvascular)	4.1393	0.0147297	0.015733	STRG.482700
STRG.331822|rep_overlap=AluSz_5%,AluSq2_5%,AluJo_5%	Adipocyte	5.14459	1.66766e-05	4.76233e-05	STRG.331822
STRG.391080|rep_overlap=L1PB1_7%,L1PA7_7%,L1PA11_4%	Adipocyte	2.2717	1.69578e-05	4.83107e-05	STRG.391080
STRG.391080|rep_overlap=L1PB1_7%,L1PA7_7%,L1PA11_4%	Endothelial cell (vascular) I	2.01197	7.67435e-10	1.05366e-08	STRG.391080
STRG.391080|rep_overlap=L1PB1_7%,L1PA7_7%,L1PA11_4%	Endothelial cell (vascular) II	3.27657	3.15599e-17	1.17094e-15	STRG.391080
STRG.407889|rep_overlap=L1MC3_58%,AluYb8_21%,LTR12C_13%	Adipocyte	4.35965	1.72962e-05	4.92015e-05	STRG.407889
STRG.407889|rep_overlap=L1MC3_58%,AluYb8_21%,LTR12C_13%	Myocyte (cardiac)	2.29275	1.57589e-05	8.36343e-05	STRG.407889
STRG.99279|rep_overlap=L1MB3_6%,L1MC3_5%,Charlie1_4%	Sebaceous gland cell (KRT79 hi)	2.51306	0.00675885	0.00734525	STRG.99279
STRG.31120|rep_overlap=L1ME1_26%,MER45R_16%,Tigger2_5%	Adipocyte	3.91898	1.7772e-05	5.0443e-05	STRG.31120
STRG.272636|rep_overlap=L1M4_8%,L1MC3_4%,L1PB1_4%	Endothelial cell (vascular) I	2.39106	2.3692e-116	1.48003e-113	STRG.272636
STRG.272636|rep_overlap=L1M4_8%,L1MC3_4%,L1PB1_4%	Endothelial cell (vascular) II	2.20635	6.83349e-82	3.36809e-79	STRG.272636
STRG.272636|rep_overlap=L1M4_8%,L1MC3_4%,L1PB1_4%	Endothelial cell (vascular) III	3.83745	4.41944e-129	3.49162e-126	STRG.272636
STRG.272636|rep_overlap=L1M4_8%,L1MC3_4%,L1PB1_4%	Myocyte (smooth muscle TAGLN lo)	2.43695	3.46961e-149	2.16746e-146	STRG.272636
STRG.471369|rep_overlap=AluY_8%,MER33_5%,MIR_3%	Myocyte (smooth muscle TAGLN lo)	2.22718	3.37172e-20	1.52221e-18	STRG.471369
STRG.471369|rep_overlap=AluY_8%,MER33_5%,MIR_3%	Schwann cell I	3.11989	0.00021384	0.00032033	STRG.471369
STRG.281850|rep_overlap=AluSx_36%,FLAM_C_18%,MIR_7%	Adipocyte	2.16074	2.42868e-05	6.72881e-05	STRG.281850
STRG.223130|rep_overlap=L1PA4_32%,L1MA2_11%,L1M3c_10%	Adipocyte	2.58299	2.56837e-05	7.0804e-05	STRG.223130
STRG.223130|rep_overlap=L1PA4_32%,L1MA2_11%,L1M3c_10%	Schwann cell II	3.94866	0.042623	0.0471236	STRG.223130
STRG.286986|rep_overlap=L1ME3E_19%,AluJb_10%,AluSz_8%	Adipocyte	2.0674	2.68109e-05	7.35418e-05	STRG.286986
STRG.286986|rep_overlap=L1ME3E_19%,AluJb_10%,AluSz_8%	Fibroblast	3.96007	3.18051e-40	4.88198e-38	STRG.286986
STRG.399618|rep_overlap=THE1D_14%,AluJr_12%,AluJo_11%	Adipocyte	5.92282	2.92868e-05	7.96902e-05	STRG.399618
STRG.78915|rep_overlap=L1PA16_42%,MSTC_12%,AluJr_10%	Adipocyte	6.46274	3.14146e-05	8.49681e-05	STRG.78915
STRG.107079|rep_overlap=AluSx1_12%,AluJb_11%,L2_9%	Adipocyte	4.65275	3.27888e-05	8.83822e-05	STRG.107079
STRG.107079|rep_overlap=AluSx1_12%,AluJb_11%,L2_9%	Epithelial cell (basal I)	2.27427	0.00706873	0.0118961	STRG.107079
STRG.149138|rep_overlap=L1PA16_21%,AluSx_11%,L1MB3_10%	Immune (DC)	2.49795	7.57433e-09	2.05839e-08	STRG.149138
STRG.149138|rep_overlap=L1PA16_21%,AluSx_11%,L1MB3_10%	Immune (alveolar macrophage)	2.06604	7.18095e-25	5.26316e-23	STRG.149138
STRG.149138|rep_overlap=L1PA16_21%,AluSx_11%,L1MB3_10%	Immune (macrophage I)	2.00088	1.238e-26	4.06543e-25	STRG.149138
STRG.149138|rep_overlap=L1PA16_21%,AluSx_11%,L1MB3_10%	Neuronal	4.52885	0.0163822	0.0168019	STRG.149138
STRG.149138|rep_overlap=L1PA16_21%,AluSx_11%,L1MB3_10%	Schwann cell I	2.18814	2.8239e-06	5.56064e-06	STRG.149138
STRG.402523|rep_overlap=L1PA5_59%,L1MB5_21%,L1M5_4%	Adipocyte	5.76542	3.79174e-05	0.000100865	STRG.402523
STRG.157225|rep_overlap=AluSg_35%,L1PB4_29%,L2_20%	Adipocyte	4.09153	3.8408e-05	0.000102059	STRG.157225
STRG.157225|rep_overlap=AluSg_35%,L1PB4_29%,L2_20%	Fibroblast II	2.69606	0.000167383	0.000530685	STRG.157225
STRG.267831|rep_overlap=LTR23-int_89%,AluSp_11%	Adipocyte	4.38171	3.91893e-05	0.00010393	STRG.267831
STRG.267831|rep_overlap=LTR23-int_89%,AluSp_11%	Myocyte (sk. muscle)	3.27177	4.70051e-09	5.87279e-08	STRG.267831
STRG.225653|rep_overlap=L1ME3D_22%,LTR48B_12%,MSTA_9%	Adipocyte	5.14661	4.37228e-05	0.000114797	STRG.225653
STRG.418773|rep_overlap=MER21C_26%,L2_9%,AluJr_6%	Adipocyte	4.0332	4.53175e-05	0.000118612	STRG.418773
STRG.418773|rep_overlap=MER21C_26%,L2_9%,AluJr_6%	Fibroblast I	2.96773	1.30738e-07	1.90346e-06	STRG.418773
STRG.418773|rep_overlap=MER21C_26%,L2_9%,AluJr_6%	Fibroblast II	3.25277	2.01046e-06	1.02399e-05	STRG.418773
STRG.133120|rep_overlap=L1M4c_27%,HAL1ME_18%,AluSx_11%	Adipocyte	5.88717	4.68692e-05	0.000122221	STRG.133120
STRG.234990|rep_overlap=L1PA2_13%,L1MC5_11%,MLT1E2_7%	Melanocyte	3.19501	0.00205458	0.00250602	STRG.234990
STRG.226739|rep_overlap=MER1A_15%,THE1D_10%,AluSx1_9%	Adipocyte	4.551	5.91983e-05	0.000151352	STRG.226739
STRG.226739|rep_overlap=MER1A_15%,THE1D_10%,AluSx1_9%	Immune (alveolar macrophage activated)	2.69086	0.00385287	0.0067693	STRG.226739
STRG.171367|rep_overlap=L1PREC2_16%,L3_10%,Tigger1_7%	Adipocyte	6.5115	6.34153e-05	0.000160955	STRG.171367
STRG.146935|rep_overlap=THE1C-int_8%,LTR85a_5%,L1M5_5%	Adipocyte	2.80895	6.56536e-05	0.000166079	STRG.146935
STRG.272634|rep_overlap=L1MEc_16%,L1PA16_11%,Tigger6a_10%	Endothelial cell (vascular) I	2.31072	1.4665e-49	2.59164e-47	STRG.272634
STRG.272634|rep_overlap=L1MEc_16%,L1PA16_11%,Tigger6a_10%	Endothelial cell (vascular) II	2.26465	3.52706e-40	5.42945e-38	STRG.272634
STRG.272634|rep_overlap=L1MEc_16%,L1PA16_11%,Tigger6a_10%	Endothelial cell (vascular) III	3.88975	1.45739e-67	4.23227e-65	STRG.272634
STRG.272634|rep_overlap=L1MEc_16%,L1PA16_11%,Tigger6a_10%	Myocyte (smooth muscle TAGLN lo)	2.4163	4.46099e-62	8.43882e-60	STRG.272634
STRG.361434|rep_overlap=SVA_D_78%,L1ME2_6%	Adipocyte	4.95061	7.62454e-05	0.00019015	STRG.361434
STRG.43731|rep_overlap=MLT1A_20%,AluY_18%,L2a_13%	Adipocyte	5.8386	7.62998e-05	0.000190259	STRG.43731
STRG.245399|rep_overlap=L1MB7_8%,AluSx_6%,L2c_6%	Adipocyte	3.07387	7.72936e-05	0.000192523	STRG.245399
STRG.245399|rep_overlap=L1MB7_8%,AluSx_6%,L2c_6%	Immune (alveolar macrophage activated)	2.9291	0.00547576	0.00940232	STRG.245399
STRG.245399|rep_overlap=L1MB7_8%,AluSx_6%,L2c_6%	Immune (alveolar macrophage)	4.73033	6.255e-13	1.55504e-11	STRG.245399
STRG.235541|rep_overlap=L2_22%,L2a_10%,L1PREC2_9%	Adipocyte	4.6872	7.77885e-05	0.000193639	STRG.235541
STRG.424892|rep_overlap=L1MC1_16%,AluSp_10%,L1MEd_6%	Adipocyte	2.87661	8.22874e-05	0.000203912	STRG.424892
STRG.424892|rep_overlap=L1MC1_16%,AluSp_10%,L1MEd_6%	Epithelial cell (luminal I)	2.18925	0.00600691	0.0109722	STRG.424892
STRG.241572|rep_overlap=L1MC4_47%,AluSx1_47%	Adipocyte	6.48748	8.26355e-05	0.000204718	STRG.241572
STRG.43687|rep_overlap=L1MA5A_15%,L2c_5%,L2_4%	Adipocyte	4.44533	8.5972e-05	0.000212171	STRG.43687
STRG.43687|rep_overlap=L1MA5A_15%,L2c_5%,L2_4%	Fibroblast I	2.55371	0.000406945	0.00208296	STRG.43687
STRG.479376|rep_overlap=L1M5_8%,AluSz_5%,L2a_4%	Adipocyte	2.87103	8.88369e-05	0.000218679	STRG.479376
STRG.479376|rep_overlap=L1M5_8%,AluSz_5%,L2a_4%	Epithelial cell (luminal)	5.88686	1.21564e-50	9.94049e-49	STRG.479376
STRG.60778|rep_overlap=L1MD2_13%,L1M2_4%,L1PA3_4%	Epithelial cell (luminal II)	2.20643	9.23916e-07	3.51036e-06	STRG.60778
STRG.60778|rep_overlap=L1MD2_13%,L1M2_4%,L1PA3_4%	Fibroblast II	2.02765	1.67274e-14	3.49675e-13	STRG.60778
STRG.31220|rep_overlap=L1ME1_17%,L2c_8%,L2a_6%	Adipocyte	4.98927	9.16215e-05	0.000224874	STRG.31220
STRG.31220|rep_overlap=L1ME1_17%,L2c_8%,L2a_6%	Myocyte (sk. muscle)	3.08203	4.39956e-05	0.000263092	STRG.31220
STRG.391020|rep_overlap=HERVL-int_22%,L1MA9_14%,L1PA4_14%	Adipocyte	3.49667	9.36528e-05	0.000229493	STRG.391020
STRG.391020|rep_overlap=HERVL-int_22%,L1MA9_14%,L1PA4_14%	Endothelial cell (vascular) II	3.29037	1.38727e-05	7.44848e-05	STRG.391020
STRG.497998|rep_overlap=L1PA15_9%,L1ME1_5%,LTR12C_3%	Fibroblast I	2.70196	1.40122e-104	6.32597e-102	STRG.497998
STRG.497998|rep_overlap=L1PA15_9%,L1ME1_5%,LTR12C_3%	Myocyte (smooth muscle TAGLN lo)	2.08924	2.1922e-42	2.59987e-40	STRG.497998
STRG.497998|rep_overlap=L1PA15_9%,L1ME1_5%,LTR12C_3%	Satellite cell	4.01103	4.79505e-13	1.84257e-12	STRG.497998
STRG.497998|rep_overlap=L1PA15_9%,L1ME1_5%,LTR12C_3%	Schwann cell	3.09784	4.12296e-07	7.91842e-07	STRG.497998
STRG.497998|rep_overlap=L1PA15_9%,L1ME1_5%,LTR12C_3%	Schwann cell I	2.3047	9.64564e-06	1.76373e-05	STRG.497998
STRG.479374|rep_overlap=L1M5_6%,L2a_5%,AluSz_4%	Adipocyte	5.08054	9.45213e-05	0.000231505	STRG.479374
STRG.70999|rep_overlap=L1ME1_25%,L1MB5_23%,AluJb_7%	Myocyte (smooth muscle TAGLN lo)	3.1371	1.80705e-75	4.51544e-73	STRG.70999
STRG.70999|rep_overlap=L1ME1_25%,L1MB5_23%,AluJb_7%	Schwann cell I	2.42026	8.19481e-05	0.000130683	STRG.70999
STRG.70999|rep_overlap=L1ME1_25%,L1MB5_23%,AluJb_7%	Schwann cell II	2.48338	0.0109719	0.0121614	STRG.70999
STRG.475445|rep_overlap=L2c_10%,L2b_7%,L2a_4%	Adipocyte	5.21092	0.00010366	0.000251707	STRG.475445
STRG.475445|rep_overlap=L2c_10%,L2b_7%,L2a_4%	Schwann cell II	8.23321	0.00356242	0.00407051	STRG.475445
STRG.305811|rep_overlap=L1ME1_10%,L1PA5_4%,MLT1F2_4%	Adipocyte	2.80522	0.000123895	0.000296462	STRG.305811
STRG.305811|rep_overlap=L1ME1_10%,L1PA5_4%,MLT1F2_4%	Epithelial cell (basal keratinocyte)	2.6129	0.016509	0.022764	STRG.305811
STRG.305811|rep_overlap=L1ME1_10%,L1PA5_4%,MLT1F2_4%	Immune (alveolar macrophage)	2.34733	0.000406108	0.00190898	STRG.305811
STRG.361898|rep_overlap=L1M2a1_45%,L1PA16_18%,L1PA3_9%	Adipocyte	2.98994	0.000125276	0.000299471	STRG.361898
STRG.361898|rep_overlap=L1M2a1_45%,L1PA16_18%,L1PA3_9%	Epithelial cell (basal keratinocyte)	4.44506	8.73838e-07	2.36695e-06	STRG.361898
STRG.135696|rep_overlap=L2a_17%,MIR_16%,MER91A_16%	Adipocyte	4.73121	0.000148182	0.000348827	STRG.135696
STRG.135696|rep_overlap=L2a_17%,MIR_16%,MER91A_16%	Epithelial cell (suprabasal)	3.46133	0.00915971	0.0121319	STRG.135696
STRG.523478|rep_overlap=L2a_7%,L1MA5_5%,L1MEd_5%	Adipocyte	3.02287	0.000150976	0.000354953	STRG.523478
STRG.508738|rep_overlap=L1MA2_21%,L1M1_15%,L1MD2_6%	Adipocyte	2.34261	0.000152399	0.000358018	STRG.508738
STRG.508738|rep_overlap=L1MA2_21%,L1M1_15%,L1MD2_6%	Epithelial cell (Hillock)	2.1686	0.0289139	0.036727	STRG.508738
STRG.508738|rep_overlap=L1MA2_21%,L1M1_15%,L1MD2_6%	ICCs	4.61589	0.00469487	0.00518421	STRG.508738
STRG.508738|rep_overlap=L1MA2_21%,L1M1_15%,L1MD2_6%	Mucous cell I	3.34526	0.0150983	0.0160651	STRG.508738
STRG.508738|rep_overlap=L1MA2_21%,L1M1_15%,L1MD2_6%	Mucous cell II	4.38799	0.00390929	0.00431551	STRG.508738
STRG.322301|rep_overlap=AluSz_11%,MER2_6%,MIRc_6%	Adipocyte	4.07418	0.000158133	0.000370387	STRG.322301
STRG.361886|rep_overlap=L2c_6%,LTR33_4%,THE1B_3%	Adipocyte	2.31693	0.000160158	0.000374638	STRG.361886
STRG.361886|rep_overlap=L2c_6%,LTR33_4%,THE1B_3%	Immune (alveolar macrophage)	2.71239	2.10348e-06	1.80812e-05	STRG.361886
STRG.222999|rep_overlap=THE1D-int_42%,MSTA_34%,MSTA-int_7%	Adipocyte	3.53688	0.000175403	0.000406952	STRG.222999
STRG.222999|rep_overlap=THE1D-int_42%,MSTA_34%,MSTA-int_7%	Epithelial cell (basal I)	3.69956	2.4198e-10	1.78187e-09	STRG.222999
STRG.222999|rep_overlap=THE1D-int_42%,MSTA_34%,MSTA-int_7%	Epithelial cell (squamous)	3.9756	2.51143e-12	1.09489e-11	STRG.222999
STRG.222999|rep_overlap=THE1D-int_42%,MSTA_34%,MSTA-int_7%	Epithelial cell (suprabasal)	4.52603	1.1479e-07	3.34216e-07	STRG.222999
STRG.370854|rep_overlap=L1ME3D_61%,AluYa5_19%,AluSz6_18%	Adipocyte	2.50788	0.000181501	0.000419791	STRG.370854
STRG.370854|rep_overlap=L1ME3D_61%,AluYa5_19%,AluSz6_18%	Myocyte (sk. muscle)	2.07034	1.08219e-11	1.82542e-10	STRG.370854
STRG.78916|rep_overlap=AluSg4_7%,HAL1_7%,AluSc8_6%	Adipocyte	2.90178	0.000217844	0.000495275	STRG.78916
STRG.402545|rep_overlap=L1ME4a_7%,MLT1H_6%,THE1B_5%	Adipocyte	4.87883	0.000221501	0.000502615	STRG.402545
STRG.404670|rep_overlap=L1MCa_15%,L1MC4_9%,L2a_7%	Adipocyte	2.07655	0.00022197	0.000503594	STRG.404670
STRG.404670|rep_overlap=L1MCa_15%,L1MC4_9%,L2a_7%	Mucous cell I	3.68738	0.017287	0.018391	STRG.404670
STRG.404670|rep_overlap=L1MCa_15%,L1MC4_9%,L2a_7%	Schwann cell II	3.64801	0.0349094	0.0386083	STRG.404670
STRG.19929|rep_overlap=L1ME1_5%,L1M4c_3%,L2a_3%	Immune (DC)	2.01194	0.0216483	0.0254371	STRG.19929
STRG.291059|rep_overlap=L1PA3_85%,AluSc8_4%,MIRb_2%	Adipocyte	3.33556	0.000254937	0.000570296	STRG.291059
STRG.261115|rep_overlap=L1ME1_8%,L1MA9_6%,L1PA7_5%	Adipocyte	2.27446	0.000260694	0.000581697	STRG.261115
STRG.261115|rep_overlap=L1ME1_8%,L1MA9_6%,L1PA7_5%	Epithelial cell (luminal I)	2.36197	0.000261912	0.00065062	STRG.261115
STRG.261115|rep_overlap=L1ME1_8%,L1MA9_6%,L1PA7_5%	Epithelial cell (luminal II)	2.21141	0.00413185	0.00739865	STRG.261115
STRG.494675|rep_overlap=L1ME1_11%,AluJb_5%,L1M5_4%	Adipocyte	2.82722	0.000269254	0.000598757	STRG.494675
STRG.494675|rep_overlap=L1ME1_11%,AluJb_5%,L1M5_4%	Epithelial cell (basal I)	2.31491	3.68553e-05	0.000105147	STRG.494675
STRG.189347|rep_overlap=AluYb8_93%,LTR60B_7%	Adipocyte	2.66004	0.000275475	0.000611256	STRG.189347
STRG.189347|rep_overlap=AluYb8_93%,LTR60B_7%	Epithelial cell (ciliated)	3.21332	0.000302955	0.000647387	STRG.189347
STRG.229089|rep_overlap=L1ME1_26%,AluSx1_7%,THE1B_5%	Adipocyte	4.50798	0.000280582	0.000621391	STRG.229089
STRG.263864|rep_overlap=AluSx1_5%,AluY_3%,MIRb_2%	Adipocyte	2.5951	0.000280845	0.000621883	STRG.263864
STRG.310292|rep_overlap=L1PB1_36%,L1PBa_6%,LTR40a_6%	Adipocyte	4.52461	0.000282616	0.000625495	STRG.310292
STRG.78902|rep_overlap=AluSx1_4%,LTR27_3%,AluSz6_3%	Adipocyte	2.70087	0.000290007	0.000640112	STRG.78902
STRG.125825|rep_overlap=MIRb_7%,MLT1J2_5%,L2c_5%	Adipocyte	3.90949	0.000296046	0.000652316	STRG.125825
STRG.514100|rep_overlap=HERVK-int_46%,LTR5B_11%,AluSq_7%	Adipocyte	2.93827	0.000298365	0.000657075	STRG.514100
STRG.239116|rep_overlap=MLT-int_15%,AluY_8%,L2a_5%	Adipocyte	5.28464	0.000303835	0.000667862	STRG.239116
STRG.418786|rep_overlap=MER34C2_10%,LTR16C_8%,LTR85a_8%	Adipocyte	3.39924	0.000308142	0.000676499	STRG.418786
STRG.418786|rep_overlap=MER34C2_10%,LTR16C_8%,LTR85a_8%	Endothelial cell (vascular) I	2.39371	0.000213637	0.000820929	STRG.418786
STRG.330601|rep_overlap=L1M1_21%,AluSx3_5%,AluSz6_5%	Adipocyte	5.79272	0.000312718	0.000685761	STRG.330601
STRG.168954|rep_overlap=AluSx3_9%,Alu_1%	Adipocyte	6.29855	0.000313285	0.000686809	STRG.168954
STRG.499390|rep_overlap=L1PA7_25%,L1PB1_16%,L1MC3_12%	Sweat gland cell	2.77359	0.0148931	0.0171687	STRG.499390
STRG.222595|rep_overlap=L1MA9_73%,AluJr_12%,L1MC1_5%	Adipocyte	4.39759	0.000316637	0.000693421	STRG.222595
STRG.222595|rep_overlap=L1MA9_73%,AluJr_12%,L1MC1_5%	Immune (alveolar macrophage)	4.52251	5.46951e-05	0.000330421	STRG.222595
STRG.505745|rep_overlap=L1MEc_30%,AluSq2_12%,MLT1L_7%	Adipocyte	4.64342	0.000332965	0.000726218	STRG.505745
STRG.505745|rep_overlap=L1MEc_30%,AluSq2_12%,MLT1L_7%	Immune (alveolar macrophage)	4.94417	1.8013e-05	0.000124084	STRG.505745
STRG.77958|rep_overlap=L2c_8%,MIR_7%,MLT1K_6%	Adipocyte	5.52703	0.000332993	0.00072625	STRG.77958
STRG.482210|rep_overlap=L1MB4_39%,MER11A_35%,L1ME4a_16%	Adipocyte	2.18036	0.000341061	0.000742279	STRG.482210
STRG.322905|rep_overlap=SVA_F_35%,L1ME3_30%,AluSx3_12%	Epithelial cell (luminal II)	2.21725	8.17279e-07	3.13528e-06	STRG.322905
STRG.322905|rep_overlap=SVA_F_35%,L1ME3_30%,AluSx3_12%	Myoepithelial (basal)	2.61876	0.0322166	0.0364441	STRG.322905
STRG.322905|rep_overlap=SVA_F_35%,L1ME3_30%,AluSx3_12%	Sweat gland cell	3.22556	0.00410643	0.00484589	STRG.322905
STRG.523475|rep_overlap=AluJo_28%,MER3_18%,AluSx1_11%	Adipocyte	4.30836	0.000374266	0.000807414	STRG.523475
STRG.78905|rep_overlap=L1MB5_29%,AluSx_10%,MSTB_7%	Adipocyte	4.41483	0.000382204	0.000822691	STRG.78905
STRG.504091|rep_overlap=L1PA7_54%,L1MEg_11%,L2_7%	Immune (mast cell)	2.59497	0.00220979	0.00282697	STRG.504091
STRG.504091|rep_overlap=L1PA7_54%,L1MEg_11%,L2_7%	Myocyte (fast-twitch)	3.33961	4.85458e-10	1.95919e-09	STRG.504091
STRG.504091|rep_overlap=L1PA7_54%,L1MEg_11%,L2_7%	Myocyte (sk. muscle)	4.94339	1.05104e-102	1.89484e-100	STRG.504091
STRG.407897|rep_overlap=MamGypLTR3a_11%,AluSx_8%,AluY_5%	Adipocyte	3.13929	0.000387658	0.000833596	STRG.407897
STRG.407897|rep_overlap=MamGypLTR3a_11%,AluSx_8%,AluY_5%	Myocyte (cardiac)	2.62507	1.39705e-09	1.75814e-08	STRG.407897
STRG.407897|rep_overlap=MamGypLTR3a_11%,AluSx_8%,AluY_5%	Schwann cell	4.68151	0.0366035	0.0396381	STRG.407897
STRG.524342|rep_overlap=AluSg_11%,AluSp_11%,MER33_6%	Adipocyte	3.64228	0.000388555	0.000835323	STRG.524342
STRG.71851|rep_overlap=L1MA9_39%,AluSx1_12%	Adipocyte	3.05934	0.000392372	0.000842786	STRG.71851
STRG.71851|rep_overlap=L1MA9_39%,AluSx1_12%	Epithelial cell (luminal I)	3.16334	0.000368347	0.000885694	STRG.71851
STRG.71851|rep_overlap=L1MA9_39%,AluSx1_12%	Epithelial cell (luminal II)	3.82944	6.51171e-05	0.000174325	STRG.71851
STRG.71851|rep_overlap=L1MA9_39%,AluSx1_12%	Myoepithelial (basal)	5.99793	0.000404048	0.000550914	STRG.71851
STRG.291056|rep_overlap=MER21C_11%,AluSx_9%,MER1B_6%	Adipocyte	5.75381	0.000397556	0.000852864	STRG.291056
STRG.291056|rep_overlap=MER21C_11%,AluSx_9%,MER1B_6%	Fibroblast	3.79212	0.00485877	0.0125944	STRG.291056
STRG.71366|rep_overlap=Ricksha_0_16%,L1ME3Cz_7%,L3_6%	Adipocyte	3.7153	0.00040604	0.000869191	STRG.71366
STRG.71366|rep_overlap=Ricksha_0_16%,L1ME3Cz_7%,L3_6%	Immune (alveolar macrophage activated)	2.45401	0.0220299	0.0366942	STRG.71366
STRG.71366|rep_overlap=Ricksha_0_16%,L1ME3Cz_7%,L3_6%	Immune (alveolar macrophage)	2.93459	0.00189715	0.00706812	STRG.71366
STRG.402547|rep_overlap=ERVL-E-int_19%,MLT1A1-int_8%,L1PA4_6%	Adipocyte	4.32633	0.000412724	0.000882234	STRG.402547
STRG.296602|rep_overlap=L1MA5_10%,LTR7_10%,MLT1I_8%	Adipocyte	2.03239	0.000427246	0.000909909	STRG.296602
STRG.296602|rep_overlap=L1MA5_10%,LTR7_10%,MLT1I_8%	Myocyte (cardiac)	2.32848	2.16433e-17	6.82374e-16	STRG.296602
STRG.129147|rep_overlap=AluSp_16%,AluJb_8%,AluY_7%	Adipocyte	2.89528	0.000452642	0.00095856	STRG.129147
STRG.129147|rep_overlap=AluSp_16%,AluJb_8%,AluY_7%	Epithelial cell (basal keratinocyte)	2.81437	0.00505492	0.00712615	STRG.129147
STRG.129147|rep_overlap=AluSp_16%,AluJb_8%,AluY_7%	Immune (alveolar macrophage)	2.32778	0.00235037	0.00846434	STRG.129147
STRG.411495|rep_overlap=AluYe6_15%,AluJr4_14%,MIR3_6%	Adipocyte	3.25114	0.000453367	0.000959907	STRG.411495
STRG.251799|rep_overlap=MIRb_4%,L2_3%,L1M5_2%	Epithelial cell (cornified keratinocyte)	3.59145	0.030905	0.0315876	STRG.251799
STRG.251799|rep_overlap=MIRb_4%,L2_3%,L1M5_2%	Epithelial cell (mature keratinocyte)	2.94694	0.00195866	0.0022667	STRG.251799
STRG.251799|rep_overlap=MIRb_4%,L2_3%,L1M5_2%	Immune (alveolar macrophage)	2.37774	1.42815e-17	5.95234e-16	STRG.251799
STRG.251799|rep_overlap=MIRb_4%,L2_3%,L1M5_2%	Myocyte (fast-twitch)	2.04375	4.45998e-06	1.03525e-05	STRG.251799
STRG.251799|rep_overlap=MIRb_4%,L2_3%,L1M5_2%	Myocyte (sk. muscle)	4.17075	8.19711e-171	2.93588e-168	STRG.251799
STRG.534276|rep_overlap=AluJo_7%,L2c_6%,MSTB1_6%	Adipocyte	5.18278	0.000454534	0.000961961	STRG.534276
STRG.391007|rep_overlap=MER44B_8%,THE1B_6%	Adipocyte	5.41613	0.000457887	0.000968408	STRG.391007
STRG.391007|rep_overlap=MER44B_8%,THE1B_6%	Endothelial cell (vascular) II	4.27159	0.000896207	0.00287518	STRG.391007
STRG.416014|rep_overlap=L1PB1_100%	Adipocyte	3.71665	0.000460949	0.000974155	STRG.416014
STRG.416014|rep_overlap=L1PB1_100%	Immune (B cell)	4.73276	0.0443325	0.0468759	STRG.416014
STRG.416014|rep_overlap=L1PB1_100%	Myocyte (sk. muscle)	2.56377	8.1877e-09	9.90043e-08	STRG.416014
STRG.222997|rep_overlap=MSTA-int_39%,MSTA_24%,THE1D-int_11%	Adipocyte	4.53771	0.000467918	0.000987601	STRG.222997
STRG.222997|rep_overlap=MSTA-int_39%,MSTA_24%,THE1D-int_11%	Epithelial cell (basal I)	3.37218	0.000393252	0.000889524	STRG.222997
STRG.222997|rep_overlap=MSTA-int_39%,MSTA_24%,THE1D-int_11%	Epithelial cell (squamous)	3.16227	7.48882e-05	0.000125301	STRG.222997
STRG.222997|rep_overlap=MSTA-int_39%,MSTA_24%,THE1D-int_11%	Epithelial cell (suprabasal)	3.33325	0.0103492	0.0136858	STRG.222997
STRG.415840|rep_overlap=SVA_C_91%	Epithelial cell (luminal II)	2.39281	1.95554e-09	1.15628e-08	STRG.415840
STRG.415840|rep_overlap=SVA_C_91%	Myoepithelial (basal)	2.62076	0.0125362	0.0142	STRG.415840
STRG.415840|rep_overlap=SVA_C_91%	Sweat gland cell	2.65945	0.00820827	0.00948959	STRG.415840
STRG.239113|rep_overlap=L2_5%,MER57A1_4%,L1M4_3%	Adipocyte	2.9823	0.000471467	0.000994546	STRG.239113
STRG.272648|rep_overlap=L2a_16%,THE1B_6%,AluSx1_5%	Endothelial cell (vascular) I	2.23316	4.61538e-19	2.07321e-17	STRG.272648
STRG.272648|rep_overlap=L2a_16%,THE1B_6%,AluSx1_5%	Endothelial cell (vascular) II	2.34253	9.87542e-18	3.84733e-16	STRG.272648
STRG.272648|rep_overlap=L2a_16%,THE1B_6%,AluSx1_5%	Endothelial cell (vascular) III	3.90421	3.38814e-32	2.3012e-30	STRG.272648
STRG.213065|rep_overlap=Tigger1_8%,AluJb_6%,L1M5_4%	Adipocyte	4.04381	0.000475248	0.00100158	STRG.213065
STRG.213065|rep_overlap=Tigger1_8%,AluJb_6%,L1M5_4%	Pericyte/SMC I	4.55674	0.00313389	0.00491247	STRG.213065
STRG.73659|rep_overlap=L1HS_14%,L1P1_14%,LTR23-int_14%	Adipocyte	3.9867	0.000485209	0.00102017	STRG.73659
STRG.48244|rep_overlap=L1PA7_100%	Adipocyte	5.71905	0.000497728	0.00104412	STRG.48244
STRG.427648|rep_overlap=MER52C_23%,L1PA5_16%,L2c_12%	Adipocyte	3.21713	0.000502612	0.00105334	STRG.427648
STRG.225677|rep_overlap=AluYg6_9%,L2_4%	Adipocyte	4.08225	0.000517975	0.00108254	STRG.225677
STRG.503275|rep_overlap=L1MA2_60%,L1PA6_9%,L2c_2%	Adipocyte	2.28733	0.000526763	0.00109932	STRG.503275
STRG.503275|rep_overlap=L1MA2_60%,L1PA6_9%,L2c_2%	Epithelial cell (alveolar type II)	2.30501	7.40512e-15	2.82552e-13	STRG.503275
STRG.503275|rep_overlap=L1MA2_60%,L1PA6_9%,L2c_2%	Immune (mast cell)	3.19049	0.00447824	0.00545084	STRG.503275
STRG.172998|rep_overlap=LTR48_31%,L1MEd_24%,AluJo_16%	Adipocyte	2.97677	0.000550722	0.00114408	STRG.172998
STRG.21924|rep_overlap=L1MC1_27%,L1PA6_11%,MER11C_6%	Epithelial cell (luminal I)	2.83892	9.63817e-22	2.50508e-20	STRG.21924
STRG.21924|rep_overlap=L1MC1_27%,L1PA6_11%,MER11C_6%	Epithelial cell (luminal II)	8.96477	1.07179e-165	6.61851e-163	STRG.21924
STRG.421325|rep_overlap=AluSp_20%,AluSx3_20%,AluSq2_18%	Adipocyte	2.79643	0.000609968	0.00125377	STRG.421325
STRG.421325|rep_overlap=AluSp_20%,AluSx3_20%,AluSq2_18%	Melanocyte	6.77082	5.45565e-05	8.48063e-05	STRG.421325
STRG.421325|rep_overlap=AluSp_20%,AluSx3_20%,AluSq2_18%	Unknown (SFN-GJA1)	3.78022	0.0106012	0.0113531	STRG.421325
STRG.411562|rep_overlap=L1MA8_38%,MLT2A2_13%,L1M3_8%	Adipocyte	2.39331	0.000613784	0.0012608	STRG.411562
STRG.504069|rep_overlap=L5_11%,MIRb_5%	Adipocyte	5.19517	0.000616487	0.00126582	STRG.504069
STRG.31177|rep_overlap=L1MEg1_13%,Tigger17b_11%,MER4D0_9%	Adipocyte	3.62028	0.000637877	0.00130475	STRG.31177
STRG.31177|rep_overlap=L1MEg1_13%,Tigger17b_11%,MER4D0_9%	Fibroblast II	2.82681	0.00245374	0.00554258	STRG.31177
STRG.402543|rep_overlap=MLT1C_13%,L2_12%,MLT1A0_10%	Adipocyte	5.69747	0.000638241	0.0013053	STRG.402543
STRG.43706|rep_overlap=L1MEg_9%,MER75_7%,LTR16B_6%	Adipocyte	3.79304	0.000647347	0.00132156	STRG.43706
STRG.432950|rep_overlap=AluSg_16%,AluSz_16%,L2c_3%	Adipocyte	2.11223	0.00067028	0.00136376	STRG.432950
STRG.411563|rep_overlap=MER66-int_88%,AluJb_6%,MER4D0_3%	Adipocyte	3.50831	0.000701814	0.001422	STRG.411563
STRG.172773|rep_overlap=L1P3_25%,L1M4_17%,MSTA-int_10%	Adipocyte	5.40142	0.00070924	0.00143531	STRG.172773
STRG.235516|rep_overlap=MER51C_8%,LTR16A_5%,AluY_4%	Adipocyte	3.04973	0.00071314	0.00144236	STRG.235516
STRG.443541|rep_overlap=MLT1L_15%,LTR16C_13%,MSTB_11%	Adipocyte	7.04918	0.000731376	0.00147516	STRG.443541
STRG.111484|rep_overlap=HUERS-P3b-int_21%,L1MC5_14%,L1MEg_6%	Adipocyte	2.67293	0.000738635	0.00148813	STRG.111484
STRG.418779|rep_overlap=LTR50_9%,MLT1G3_9%,AluY_5%	Adipocyte	2.93247	0.000743463	0.00149701	STRG.418779
STRG.418779|rep_overlap=LTR50_9%,MLT1G3_9%,AluY_5%	Fibroblast I	2.01155	7.11379e-06	6.59844e-05	STRG.418779
STRG.418779|rep_overlap=LTR50_9%,MLT1G3_9%,AluY_5%	Fibroblast II	2.8568	5.12041e-07	2.98199e-06	STRG.418779
STRG.411502|rep_overlap=AluJb_32%,AluSp_1%	Adipocyte	2.23562	0.000757075	0.00152129	STRG.411502
STRG.237938|rep_overlap=L2a_21%,AluSq_15%,MLT1A0_11%	Adipocyte	4.56865	0.000757439	0.0015219	STRG.237938
STRG.182622|rep_overlap=SVA_F_39%,L1PB3_20%,THE1B_5%	Adipocyte	2.69374	0.000781239	0.00156516	STRG.182622
STRG.182622|rep_overlap=SVA_F_39%,L1PB3_20%,THE1B_5%	Epithelial cell (alveolar type I)	5.08206	4.25586e-16	2.02517e-14	STRG.182622
STRG.182622|rep_overlap=SVA_F_39%,L1PB3_20%,THE1B_5%	Immune (alveolar macrophage activated)	2.38058	0.023973	0.0398826	STRG.182622
STRG.182622|rep_overlap=SVA_F_39%,L1PB3_20%,THE1B_5%	Immune (alveolar macrophage)	2.23218	0.0024327	0.00871136	STRG.182622
STRG.182547|rep_overlap=HSMAR2_29%,MIRb_10%	Adipocyte	3.8983	0.000809898	0.00161653	STRG.182547
STRG.182547|rep_overlap=HSMAR2_29%,MIRb_10%	Epithelial cell (alveolar type I)	4.466	1.16691e-06	1.36019e-05	STRG.182547
STRG.159825|rep_overlap=MIRc_6%,Tigger15a_4%,AluSz_4%	Myocyte (sk. muscle)	2.27734	1.09276e-29	4.98788e-28	STRG.159825
STRG.31219|rep_overlap=L1MC5_33%,L1M8_26%,L1MA7_16%	Adipocyte	5.28594	0.000834201	0.00166092	STRG.31219
STRG.391040|rep_overlap=L1PA16_7%,L1MEf_6%,L1ME1_6%	Adipocyte	3.59566	0.000861005	0.00170922	STRG.391040
STRG.391040|rep_overlap=L1PA16_7%,L1MEf_6%,L1ME1_6%	Endothelial cell (vascular) II	4.47262	5.12277e-07	3.91432e-06	STRG.391040
STRG.418765|rep_overlap=L1PA3_33%,L1MA4_25%,Tigger4b_12%	Adipocyte	5.39164	0.000861951	0.00171085	STRG.418765
STRG.439228|rep_overlap=Tigger1_17%,L2c_7%,L1MEd_6%	Myocyte (fast-twitch)	2.07182	0.000120503	0.000220833	STRG.439228
STRG.439228|rep_overlap=Tigger1_17%,L2c_7%,L1MEd_6%	Myocyte (sk. muscle)	2.26015	1.02425e-42	7.01873e-41	STRG.439228
STRG.465110|rep_overlap=AluSx3_17%,AluSx_17%,AluJb_16%	Adipocyte	2.92511	0.000892879	0.00176428	STRG.465110
STRG.465110|rep_overlap=AluSx3_17%,AluSx_17%,AluJb_16%	Immune (DC/macrophage)	2.27241	0.0125716	0.0180115	STRG.465110
STRG.192810|rep_overlap=L2a_6%,L1PB4_5%,L1PA3_3%	Myocyte (NMJ-rich)	3.73902	0.0098118	0.010678	STRG.192810
STRG.192810|rep_overlap=L2a_6%,L1PB4_5%,L1PA3_3%	Myocyte (sk. muscle)	4.91842	5.0243e-105	9.18114e-103	STRG.192810
STRG.402546|rep_overlap=L1PA3_67%,MIR_4%,MIRc_3%	Adipocyte	4.70128	0.000929113	0.00182788	STRG.402546
STRG.206766|rep_overlap=MLT1E2_36%,MLT1A1_25%	Adipocyte	3.69293	0.00099382	0.00194117	STRG.206766
STRG.206766|rep_overlap=MLT1E2_36%,MLT1A1_25%	Epithelial cell (luminal I)	2.45537	0.0222943	0.0395385	STRG.206766
STRG.206766|rep_overlap=MLT1E2_36%,MLT1A1_25%	Sebaceous gland cell (KRT79 hi)	5.90205	0.0397036	0.0428656	STRG.206766
STRG.217243|rep_overlap=L2c_4%,AluSx_4%,MIR_2%	Epithelial cell (basal I)	2.02954	1.22052e-08	6.83175e-08	STRG.217243
STRG.217243|rep_overlap=L2c_4%,AluSx_4%,MIR_2%	Epithelial cell (luminal I)	2.18329	1.45747e-05	4.71806e-05	STRG.217243
STRG.217243|rep_overlap=L2c_4%,AluSx_4%,MIR_2%	Epithelial cell (suprabasal)	2.10719	6.66066e-05	0.00012656	STRG.217243
STRG.217243|rep_overlap=L2c_4%,AluSx_4%,MIR_2%	Myoepithelial (basal)	3.74426	0.00342848	0.00401727	STRG.217243
STRG.217243|rep_overlap=L2c_4%,AluSx_4%,MIR_2%	Myofibroblast	2.53963	0.00368121	0.00467506	STRG.217243
STRG.43735|rep_overlap=L1ME2_9%,L1PB1_5%,L2a_4%	Adipocyte	3.46591	0.00104512	0.00203184	STRG.43735
STRG.43735|rep_overlap=L1ME2_9%,L1PB1_5%,L2a_4%	Epithelial cell (alveolar type II)	2.33438	0.000154607	0.00134621	STRG.43735
STRG.306432|rep_overlap=Looper_54%,MLT1B_14%,AluSc8_12%	Adipocyte	2.08827	0.00105373	0.00204636	STRG.306432
STRG.306432|rep_overlap=Looper_54%,MLT1B_14%,AluSc8_12%	Endothelial cell (vascular) II	2.14897	5.43087e-06	3.23863e-05	STRG.306432
STRG.306432|rep_overlap=Looper_54%,MLT1B_14%,AluSc8_12%	Schwann cell	3.29907	0.0324124	0.0351087	STRG.306432
STRG.306432|rep_overlap=Looper_54%,MLT1B_14%,AluSc8_12%	Schwann cell I	2.85138	0.0367396	0.0431639	STRG.306432
STRG.354462|rep_overlap=L1MEi_17%,LOR1b_3%,L1MB8_3%	Adipocyte	3.84666	0.00106803	0.00207152	STRG.354462
STRG.239103|rep_overlap=L1MEf_14%,L1PREC2_11%,AluJb_4%	Adipocyte	3.11865	0.00107822	0.00208917	STRG.239103
STRG.239103|rep_overlap=L1MEf_14%,L1PREC2_11%,AluJb_4%	Endothelial cell (vascular) III	2.08561	0.0149429	0.0272438	STRG.239103
STRG.270778|rep_overlap=MSTB-int_32%,MSTB_16%,L2c_13%	Adipocyte	6.03366	0.00108791	0.00210574	STRG.270778
STRG.271732|rep_overlap=L1MB8_31%,L1PA13_19%,AluY_6%	Adipocyte	5.23171	0.0010912	0.00211172	STRG.271732
STRG.302301|rep_overlap=MLT1D_14%,MLT1A0_9%,AluYa5_9%	Adipocyte	4.71765	0.00109339	0.00211558	STRG.302301
STRG.31270|rep_overlap=MLT1L_10%,MER1A_10%,MIRb_6%	Adipocyte	7.3147	0.00115348	0.0022201	STRG.31270
STRG.377091|rep_overlap=L1ME2_20%,L1PBa_18%,Charlie3_13%	Adipocyte	4.29431	0.00116662	0.00224249	STRG.377091
STRG.224903|rep_overlap=L1MB3_56%,AluY_18%,AluSz_14%	Epithelial cell (basal keratinocyte)	2.98836	1.62174e-05	3.59773e-05	STRG.224903
STRG.224903|rep_overlap=L1MB3_56%,AluY_18%,AluSz_14%	Myocyte (sk. muscle)	2.18901	1.36453e-20	4.21309e-19	STRG.224903
STRG.418771|rep_overlap=MER4D_19%,A-rich_1%	Adipocyte	5.21023	0.00118316	0.00227136	STRG.418771
STRG.184280|rep_overlap=MER77B_10%,MLT1F2_8%,MamGypLTR1b_5%	Myocyte (smooth muscle TAGLN lo)	4.98765	2.45117e-41	2.81984e-39	STRG.184280
STRG.184280|rep_overlap=MER77B_10%,MLT1F2_8%,MamGypLTR1b_5%	Myofibroblast	3.45265	0.000542807	0.00079985	STRG.184280
STRG.184280|rep_overlap=MER77B_10%,MLT1F2_8%,MamGypLTR1b_5%	Schwann cell I	3.55769	0.00244107	0.0030594	STRG.184280
STRG.184280|rep_overlap=MER77B_10%,MLT1F2_8%,MamGypLTR1b_5%	Schwann cell II	3.5843	0.0324464	0.035891	STRG.184280
STRG.399632|rep_overlap=L1PA6_17%,L1M5_6%,L2a_4%	Adipocyte	2.67398	0.00120932	0.00231654	STRG.399632
STRG.399632|rep_overlap=L1PA6_17%,L1M5_6%,L2a_4%	Sebaceous gland cell (KRT79 hi)	5.31502	0.00260398	0.00296372	STRG.399632
STRG.182617|rep_overlap=L1ME5_13%,L1MC1_10%,L1M3_5%	Adipocyte	2.09893	0.00122465	0.00234265	STRG.182617
STRG.182617|rep_overlap=L1ME5_13%,L1MC1_10%,L1M3_5%	Epithelial cell (alveolar type I)	3.75389	4.10533e-17	2.12072e-15	STRG.182617
STRG.182617|rep_overlap=L1ME5_13%,L1MC1_10%,L1M3_5%	Immune (alveolar macrophage)	2.10893	0.000255442	0.00127707	STRG.182617
STRG.262411|rep_overlap=SVA_B_21%,L1MC2_18%,MER21B_12%	Adipocyte	3.28369	0.00129367	0.00246362	STRG.262411
STRG.468422|rep_overlap=L2c_7%,L3b_5%,AluJb_5%	Adipocyte	2.30081	0.00130506	0.00248353	STRG.468422
STRG.415999|rep_overlap=AluSx3_7%,AluSx_6%,AluY_6%	Adipocyte	2.26942	0.00130851	0.00248915	STRG.415999
STRG.415999|rep_overlap=AluSx3_7%,AluSx_6%,AluY_6%	Immune (B cell)	4.10795	0.041505	0.0438879	STRG.415999
STRG.420146|rep_overlap=L1ME3G_26%,MIR_11%,L1ME3Cz_8%	Adipocyte	7.01828	0.00134285	0.00254743	STRG.420146
STRG.288331|rep_overlap=AluSz_7%,LTR16A1_5%,THE1B_4%	Adipocyte	3.34964	0.00135297	0.00256454	STRG.288331
STRG.288331|rep_overlap=AluSz_7%,LTR16A1_5%,THE1B_4%	Epithelial cell (suprabasal)	2.6106	0.0195378	0.0256751	STRG.288331
STRG.169146|rep_overlap=L1M4b_24%,L1MB4_15%,L1MCa_10%	Schwann cell I	3.2538	0.00565912	0.0067423	STRG.169146
STRG.133121|rep_overlap=L1M4c_25%,MSTD-int_24%,MSTD_7%	Adipocyte	4.78269	0.00141694	0.0026726	STRG.133121
STRG.521144|rep_overlap=L1PA10_88%,AluY_12%	Adipocyte	3.09125	0.00144086	0.00271334	STRG.521144
STRG.521144|rep_overlap=L1PA10_88%,AluY_12%	Epithelial cell (luminal II)	3.93091	0.000155573	0.000385304	STRG.521144
STRG.521144|rep_overlap=L1PA10_88%,AluY_12%	Pericyte/SMC II	2.56566	0.0220487	0.0299044	STRG.521144
STRG.330598|rep_overlap=MLT1H2_8%,LTR16D_8%,L1M5_8%	Adipocyte	4.6074	0.00144318	0.00271732	STRG.330598
STRG.157894|rep_overlap=L1MA2_63%,L1MA4A_7%,AluY_3%	Adipocyte	2.77974	0.0014487	0.00272657	STRG.157894
STRG.478799|rep_overlap=L1MD2_23%,MSTA-int_6%,AluSx1_4%	Adipocyte	2.94847	0.00147739	0.00277387	STRG.478799
STRG.364725|rep_overlap=LTR33_13%,AluSx1_8%,L1PB3_6%	Melanocyte	3.55552	0.000255991	0.000360636	STRG.364725
STRG.364725|rep_overlap=LTR33_13%,AluSx1_8%,L1PB3_6%	Schwann cell	2.19217	0.0135546	0.0146994	STRG.364725
STRG.364725|rep_overlap=LTR33_13%,AluSx1_8%,L1PB3_6%	Schwann cell I	2.68784	0.000217711	0.00032572	STRG.364725
STRG.364725|rep_overlap=LTR33_13%,AluSx1_8%,L1PB3_6%	Sweat gland cell	2.29128	0.0242078	0.0278865	STRG.364725
STRG.43697|rep_overlap=L1M4c_67%,L1MEf_28%,AluSz6_3%	Adipocyte	7.73783	0.00150588	0.00282124	STRG.43697
STRG.227466|rep_overlap=AluJo_8%,AluSz6_7%,AluSx_6%	Adipocyte	3.01727	0.00150791	0.00282474	STRG.227466
STRG.541285|rep_overlap=L1ME2z_92%,L1PB3_6%	Adipocyte	6.19775	0.00151834	0.00284241	STRG.541285
STRG.31206|rep_overlap=L1ME3Cz_20%,AluY_18%,L1PB1_11%	Adipocyte	2.89287	0.00152915	0.00286054	STRG.31206
STRG.226448|rep_overlap=MLT1A1-int_8%,L1PB2_5%,L2_5%	Adipocyte	4.59845	0.00156937	0.00292905	STRG.226448
STRG.226448|rep_overlap=MLT1A1-int_8%,L1PB2_5%,L2_5%	Epithelial cell (basal II)	2.54497	0.0229945	0.0370133	STRG.226448
STRG.9260|rep_overlap=AluSx1_14%,AluSx4_10%,AluSz_9%	Adipocyte	2.37177	0.00158563	0.00295724	STRG.9260
STRG.9260|rep_overlap=AluSx1_14%,AluSx4_10%,AluSz_9%	Epithelial cell (alveolar type I)	2.19967	2.24694e-05	0.000187387	STRG.9260
STRG.9260|rep_overlap=AluSx1_14%,AluSx4_10%,AluSz_9%	Epithelial cell (suprabasal)	2.31838	0.00259783	0.00367616	STRG.9260
STRG.402530|rep_overlap=THE1D-int_20%,L2c_18%,HERVL-int_15%	Adipocyte	4.97028	0.00167999	0.00311431	STRG.402530
STRG.280628|rep_overlap=L1PA15-16_12%,L1PA4_7%,Charlie3_7%	Adipocyte	2.35835	0.00168941	0.00313047	STRG.280628
STRG.280628|rep_overlap=L1PA15-16_12%,L1PA4_7%,Charlie3_7%	Epithelial cell (luminal II)	2.2394	0.0134381	0.0231609	STRG.280628
STRG.286036|rep_overlap=L1M2a_13%,LTR54_9%,AluSq2_5%	Adipocyte	6.10165	0.00169961	0.00314798	STRG.286036
STRG.504743|rep_overlap=L1MA3_19%,MER11B_5%,L1M4a2_5%	Endothelial cell (lymphatic)	2.70736	1.03234e-07	4.95101e-07	STRG.504743
STRG.504743|rep_overlap=L1MA3_19%,MER11B_5%,L1M4a2_5%	Myocyte (cardiac)	2.32727	4.31317e-16	1.2094e-14	STRG.504743
STRG.361879|rep_overlap=ERVL-E-int_43%,L3_18%,L1PA8A_9%	Myocyte (sk. muscle)	2.53979	5.81225e-25	2.19282e-23	STRG.361879
STRG.541232|rep_overlap=L1MC1_7%,MLT1D_6%,AluJb_4%	Myocyte (sk. muscle)	2.06267	3.36416e-19	9.63927e-18	STRG.541232
STRG.31205|rep_overlap=L1MEd_61%,AluSg_5%,AluY_5%	Adipocyte	3.54419	0.00173699	0.0032099	STRG.31205
STRG.535990|rep_overlap=L1MB5_29%,L1MB7_10%,L1MA5_9%	Adipocyte	2.04096	0.00180521	0.00332202	STRG.535990
STRG.535990|rep_overlap=L1MB5_29%,L1MB7_10%,L1MA5_9%	Endothelial cell (vascular) II	2.53135	8.05055e-08	7.35433e-07	STRG.535990
STRG.535990|rep_overlap=L1MB5_29%,L1MB7_10%,L1MA5_9%	Fibroblast II	2.57261	3.47687e-10	3.76292e-09	STRG.535990
STRG.415989|rep_overlap=L2b_16%,MER4E_8%,MIR_4%	Immune (B cell)	2.61797	0.0261576	0.0276714	STRG.415989
STRG.415989|rep_overlap=L2b_16%,MER4E_8%,MIR_4%	Myocyte (NMJ-rich)	4.26073	0.000342081	0.000450198	STRG.415989
STRG.415989|rep_overlap=L2b_16%,MER4E_8%,MIR_4%	Myocyte (sk. muscle)	4.77186	4.18681e-169	1.47982e-166	STRG.415989
STRG.293954|rep_overlap=L1ME3Cz_25%,MER44B_4%,L1MB3_4%	Adipocyte	3.12316	0.00186353	0.00341775	STRG.293954
STRG.293954|rep_overlap=L1ME3Cz_25%,MER44B_4%,L1MB3_4%	Myocyte (cardiac)	2.89744	2.09157e-08	2.11455e-07	STRG.293954
STRG.494677|rep_overlap=L2a_7%,AluSx_6%,MIR3_3%	Adipocyte	3.74756	0.0019328	0.00353117	STRG.494677
STRG.494677|rep_overlap=L2a_7%,AluSx_6%,MIR3_3%	Myocyte (sk. muscle)	2.45213	0.000113266	0.000603918	STRG.494677
STRG.112990|rep_overlap=AluSc_30%,AluJb_13%	Adipocyte	3.09888	0.00194734	0.00355629	STRG.112990
STRG.219418|rep_overlap=L1PA2_14%	Adipocyte	3.96272	0.00199785	0.00363889	STRG.219418
STRG.70882|rep_overlap=L1MA7_35%	Adipocyte	2.19779	0.00204814	0.0037185	STRG.70882
STRG.70882|rep_overlap=L1MA7_35%	Fibroblast	2.36945	2.57386e-09	3.46475e-08	STRG.70882
STRG.70882|rep_overlap=L1MA7_35%	Immune (DC/macrophage)	3.18541	2.27289e-09	9.96808e-09	STRG.70882
STRG.70882|rep_overlap=L1MA7_35%	Immune (alveolar macrophage activated)	2.43698	0.00028808	0.00065226	STRG.70882
STRG.70882|rep_overlap=L1MA7_35%	Immune (alveolar macrophage)	2.8358	2.85327e-08	3.60341e-07	STRG.70882
STRG.70882|rep_overlap=L1MA7_35%	Immune (macrophage I)	3.19769	6.96057e-11	4.70008e-10	STRG.70882
STRG.70882|rep_overlap=L1MA7_35%	Immune (macrophage)	2.57927	0.0197117	0.0260829	STRG.70882
STRG.70882|rep_overlap=L1MA7_35%	Immune (mast cell)	4.54483	9.69532e-06	1.80363e-05	STRG.70882
STRG.418778|rep_overlap=MIR_38%,AluSg_28%,MER102c_25%	Adipocyte	3.80929	0.00204944	0.00372062	STRG.418778
STRG.418778|rep_overlap=MIR_38%,AluSg_28%,MER102c_25%	Fibroblast I	2.08374	0.000916763	0.00406606	STRG.418778
STRG.418778|rep_overlap=MIR_38%,AluSg_28%,MER102c_25%	Fibroblast II	2.70797	0.000863526	0.0022376	STRG.418778
STRG.443539|rep_overlap=MER115_13%,L1MEc_8%,AluSx1_7%	Adipocyte	6.34999	0.00207267	0.00375948	STRG.443539
STRG.157221|rep_overlap=THE1D-int_7%,L2_4%,L1MC_3%	Adipocyte	3.75006	0.00208473	0.0037783	STRG.157221
STRG.407685|rep_overlap=GSATII_47%,SST1_32%,TAR1_21%	Adipocyte	2.11883	0.00211696	0.00383141	STRG.407685
STRG.181967|rep_overlap=SVA_D_21%,LTR12C_15%,AluSx_11%	Adipocyte	2.14591	0.00213218	0.00385622	STRG.181967
STRG.181967|rep_overlap=SVA_D_21%,LTR12C_15%,AluSx_11%	Epithelial cell (luminal I)	4.29154	2.26419e-15	3.24464e-14	STRG.181967
STRG.181967|rep_overlap=SVA_D_21%,LTR12C_15%,AluSx_11%	Myocyte (sk. muscle)	2.09193	1.14449e-13	2.27139e-12	STRG.181967
STRG.181967|rep_overlap=SVA_D_21%,LTR12C_15%,AluSx_11%	Sweat gland cell	3.56058	0.0428926	0.0493778	STRG.181967
STRG.179704|rep_overlap=AluSg7_19%,L1PA3_17%,Charlie1a_11%	Adipocyte	2.92449	0.00215322	0.00389048	STRG.179704
STRG.179704|rep_overlap=AluSg7_19%,L1PA3_17%,Charlie1a_11%	Myocyte (sk. muscle)	2.06801	7.9591e-07	6.94147e-06	STRG.179704
STRG.189808|rep_overlap=L1ME2z_5%,MER70A_3%,AluSx4_2%	Adipocyte	3.02532	0.00219602	0.0039589	STRG.189808
STRG.290282|rep_overlap=L1ME4b_32%,MIRb_9%,MIRc_8%	Adipocyte	8.55011	0.00220056	0.00396614	STRG.290282
STRG.239932|rep_overlap=AluSx_10%,MER77_8%,MER87_6%	Adipocyte	2.55887	0.00221559	0.00399123	STRG.239932
STRG.239932|rep_overlap=AluSx_10%,MER77_8%,MER87_6%	Immune (alveolar macrophage)	2.77239	0.000528251	0.00238505	STRG.239932
STRG.239932|rep_overlap=AluSx_10%,MER77_8%,MER87_6%	Melanocyte	4.21493	0.0417901	0.0473837	STRG.239932
STRG.73576|rep_overlap=LOR1-int_23%,LTR8_8%,LOR1b_6%	Adipocyte	5.14823	0.00223587	0.0040229	STRG.73576
STRG.391002|rep_overlap=L1PA16_23%,L1PREC2_14%,MIR_3%	Adipocyte	3.43104	0.00228472	0.00409982	STRG.391002
STRG.31161|rep_overlap=AluSx1_20%,L1ME4a_13%,L1PA13_11%	Adipocyte	2.59307	0.00235301	0.00421069	STRG.31161
STRG.31161|rep_overlap=AluSx1_20%,L1ME4a_13%,L1PA13_11%	Epithelial cell (luminal II)	2.72962	0.00670325	0.0116966	STRG.31161
STRG.43663|rep_overlap=L1MC2_35%,L1MEc_10%,HAL1b_9%	Adipocyte	3.34313	0.00244961	0.00436551	STRG.43663
STRG.27034|rep_overlap=L1PA4_52%,MER63D_4%,MER1B_3%	Adipocyte	4.93471	0.0024574	0.00437751	STRG.27034
STRG.171369|rep_overlap=L1PA10_16%,L1MCa_7%,L1MDa_6%	Adipocyte	2.47698	0.00246298	0.00438672	STRG.171369
STRG.171369|rep_overlap=L1PA10_16%,L1MCa_7%,L1MDa_6%	Myocyte (cardiac)	4.03906	1.60333e-28	9.84426e-27	STRG.171369
STRG.171369|rep_overlap=L1PA10_16%,L1MCa_7%,L1MDa_6%	Schwann cell	4.05983	0.0443202	0.047983	STRG.171369
STRG.171369|rep_overlap=L1PA10_16%,L1MCa_7%,L1MDa_6%	Schwann cell I	4.21068	0.0116808	0.0137706	STRG.171369
STRG.309911|rep_overlap=L1MA4A_55%,L1ME2z_30%,AluSq2_7%	Adipocyte	3.62906	0.00250089	0.00444539	STRG.309911
STRG.181966|rep_overlap=L1PA15_13%,MLT1L_7%,LTR73_6%	Epithelial cell (luminal I)	3.96285	3.43539e-22	9.30726e-21	STRG.181966
STRG.181966|rep_overlap=L1PA15_13%,MLT1L_7%,LTR73_6%	Myocyte (fast-twitch)	2.34078	0.00106327	0.00163125	STRG.181966
STRG.181966|rep_overlap=L1PA15_13%,MLT1L_7%,LTR73_6%	Myocyte (sk. muscle)	2.50168	1.01032e-30	4.76544e-29	STRG.181966
STRG.218258|rep_overlap=AluY_20%,LTR33_10%,MIRb_4%	Fibroblast	2.10666	5.66562e-07	4.59441e-06	STRG.218258
STRG.182613|rep_overlap=L1PA10_23%,L1PA4_5%,L4_A_Mam_3%	Adipocyte	3.21179	0.00265259	0.00468868	STRG.182613
STRG.182613|rep_overlap=L1PA10_23%,L1PA4_5%,L4_A_Mam_3%	Epithelial cell (alveolar type I)	3.63102	3.79222e-06	3.8992e-05	STRG.182613
STRG.112996|rep_overlap=MLT1B_9%,MER1B_7%,MLT1N2_2%	Adipocyte	4.48176	0.00269532	0.00475669	STRG.112996
STRG.169142|rep_overlap=L1ME4a_12%,AluSq2_8%,AluJb_8%	Schwann cell	2.93177	0.0264573	0.0286663	STRG.169142
STRG.202643|rep_overlap=L1PA16_38%,L2_15%,AluSz_7%	Adipocyte	3.90364	0.00283943	0.00498401	STRG.202643
STRG.226494|rep_overlap=ERV3-16A3_I-int_6%,AluSz_2%,L2a_2%	Adipocyte	3.80503	0.00289408	0.00506735	STRG.226494
STRG.402555|rep_overlap=L1PA5_16%,MIRb_3%,MLT1J2-int_3%	Adipocyte	2.60911	0.0029859	0.00521199	STRG.402555
STRG.332141|rep_overlap=LTR5_Hs_28%,SVA_C_19%,AluSq2_9%	Epithelial cell (basal keratinocyte)	2.15388	0.00113404	0.00180225	STRG.332141
STRG.332141|rep_overlap=LTR5_Hs_28%,SVA_C_19%,AluSq2_9%	Epithelial cell (suprabasal keratinocyte)	2.98425	0.0226575	0.0248297	STRG.332141
STRG.475449|rep_overlap=L2a_18%,MER44C_12%,MIRb_3%	Adipocyte	6.8714	0.00304455	0.00530471	STRG.475449
STRG.340959|rep_overlap=L1MC5a_16%,AluSx1_9%,AluJr4_6%	Pericyte/SMC II	3.50908	7.73241e-06	1.79213e-05	STRG.340959
STRG.283589|rep_overlap=HAL1_27%,MSTA_17%,MLT1I_16%	Adipocyte	3.21066	0.00306677	0.00533685	STRG.283589
STRG.283589|rep_overlap=HAL1_27%,MSTA_17%,MLT1I_16%	Myocyte (fast-twitch)	4.38184	0.00211164	0.00305924	STRG.283589
STRG.283589|rep_overlap=HAL1_27%,MSTA_17%,MLT1I_16%	Myocyte (sk. muscle)	2.54561	5.82985e-06	4.2694e-05	STRG.283589
STRG.48246|rep_overlap=MSTD_24%,MLT1J_16%,MLT1J-int_13%	Adipocyte	9.74525	0.00319155	0.00552838	STRG.48246
STRG.402559|rep_overlap=THE1B-int_9%,LTR88b_4%,MLT1L_3%	Adipocyte	3.43309	0.0032139	0.00556368	STRG.402559
STRG.386978|rep_overlap=HAL1b_11%,L2a_7%,L1MCa_6%	Adipocyte	5.67542	0.00323116	0.00559123	STRG.386978
STRG.21922|rep_overlap=AluSx1_12%,L1PA16_8%,L2_7%	Epithelial cell (luminal I)	3.13075	1.62365e-08	9.02897e-08	STRG.21922
STRG.21922|rep_overlap=AluSx1_12%,L1PA16_8%,L2_7%	Epithelial cell (luminal II)	7.97207	3.73113e-46	3.07913e-44	STRG.21922
STRG.504168|rep_overlap=L1ME3F_9%,HAL1b_4%,MLT1D_3%	Adipocyte	4.90159	0.00330182	0.00570193	STRG.504168
STRG.242981|rep_overlap=MLT1J1-int_17%,MLT1J1_13%,MER66B_7%	Adipocyte	2.51846	0.00336483	0.00580198	STRG.242981
STRG.31182|rep_overlap=ERVL-B4-int_9%,MLT2B4_6%,Tigger17a_6%	Adipocyte	2.88673	0.00341624	0.00588308	STRG.31182
STRG.31544|rep_overlap=MIRb_4%,L1MB8_3%,AluSx_3%	Fibroblast II	2.18697	1.05716e-11	1.45516e-10	STRG.31544
STRG.339864|rep_overlap=L1M2_22%,L1PA3_17%,L1MC_7%	Adipocyte	3.61744	0.00345043	0.00593662	STRG.339864
STRG.339864|rep_overlap=L1M2_22%,L1PA3_17%,L1MC_7%	Epithelial cell (cornified keratinocyte)	7.57896	0.0105949	0.0108411	STRG.339864
STRG.339864|rep_overlap=L1M2_22%,L1PA3_17%,L1MC_7%	Fibroblast	2.20725	0.0133548	0.0326294	STRG.339864
STRG.43710|rep_overlap=MARNA_5%,MLT1A0_5%,LTR88b_4%	Adipocyte	7.63352	0.00346391	0.00595809	STRG.43710
STRG.112033|rep_overlap=AluY_16%,L1MC2_11%,AluSx_11%	Adipocyte	3.03949	0.003479	0.00598118	STRG.112033
STRG.112033|rep_overlap=AluY_16%,L1MC2_11%,AluSx_11%	Pericyte/SMC II	2.57237	0.0167823	0.0228113	STRG.112033
STRG.357306|rep_overlap=L1PA4_100%,L1ME2_0%	Adipocyte	4.41809	0.00348953	0.00599698	STRG.357306
STRG.504127|rep_overlap=MLT1D_4%,LTR26E_4%,Arthur1_4%	Adipocyte	2.42012	0.00354944	0.00609195	STRG.504127
STRG.504127|rep_overlap=MLT1D_4%,LTR26E_4%,Arthur1_4%	Immune (mast cell)	3.14668	0.0407335	0.0484216	STRG.504127
STRG.340977|rep_overlap=L1MDb_16%,AluSx_7%,AluJr_5%	Adipocyte	2.00324	0.0036289	0.00621423	STRG.340977
STRG.24742|rep_overlap=MSTD-int_27%,MSTD_22%,AluSz_19%	Adipocyte	2.42589	0.00377659	0.00644578	STRG.24742
STRG.239123|rep_overlap=MER21C_24%,AluSx1_15%,LTR16A2_15%	Adipocyte	7.40895	0.00386051	0.00657814	STRG.239123
STRG.263862|rep_overlap=L1M2_51%,L2_7%,ERV3-16A3_LTR_5%	Adipocyte	3.26955	0.00386157	0.00657973	STRG.263862
STRG.149513|rep_overlap=MLT2B2_12%,LTR23_9%,AluSp_7%	Adipocyte	2.37188	0.00388145	0.00661088	STRG.149513
STRG.149513|rep_overlap=MLT2B2_12%,LTR23_9%,AluSp_7%	Myocyte (sk. muscle)	2.65564	2.38238e-12	4.2621e-11	STRG.149513
STRG.56222|rep_overlap=AluSq2_25%,MER45B_14%,MER41B_12%	Adipocyte	2.60231	0.00388776	0.006621	STRG.56222
STRG.56222|rep_overlap=AluSq2_25%,MER45B_14%,MER41B_12%	Immune (mast cell)	4.29133	1.81361e-05	3.24414e-05	STRG.56222
STRG.56222|rep_overlap=AluSq2_25%,MER45B_14%,MER41B_12%	Myocyte (fast-twitch)	2.16916	0.0116279	0.0154813	STRG.56222
STRG.172081|rep_overlap=L1MA4_34%,L1PREC2_27%,L1M4b_16%	Adipocyte	2.91708	0.00391312	0.00665976	STRG.172081
STRG.172081|rep_overlap=L1MA4_34%,L1PREC2_27%,L1M4b_16%	Epithelial cell (ciliated)	5.12729	2.33344e-06	7.38463e-06	STRG.172081
STRG.172081|rep_overlap=L1MA4_34%,L1PREC2_27%,L1M4b_16%	Epithelial cell (luminal II)	3.17015	0.00235789	0.00446008	STRG.172081
STRG.172081|rep_overlap=L1MA4_34%,L1PREC2_27%,L1M4b_16%	Epithelial cell (luminal)	2.19075	5.3048e-05	0.000169421	STRG.172081
STRG.323057|rep_overlap=L1MEd_11%,LTR8A_8%,MER39B_7%	Immune (mast cell)	3.56699	0.000840516	0.0011558	STRG.323057
STRG.323057|rep_overlap=L1MEd_11%,LTR8A_8%,MER39B_7%	Myocyte (fast-twitch)	2.47741	0.00328294	0.00457434	STRG.323057
STRG.323057|rep_overlap=L1MEd_11%,LTR8A_8%,MER39B_7%	Myocyte (sk. muscle)	2.67954	1.20034e-23	4.28769e-22	STRG.323057
STRG.245400|rep_overlap=AluSx_25%,AluSx3_23%,MIRb_11%	Adipocyte	2.7422	0.00393522	0.0066946	STRG.245400
STRG.245400|rep_overlap=AluSx_25%,AluSx3_23%,MIRb_11%	Immune (alveolar macrophage)	3.66131	1.46916e-05	0.000103446	STRG.245400
STRG.43692|rep_overlap=L1PA12_36%,L1M5_16%,MER2_6%	Adipocyte	4.30072	0.00404711	0.00686756	STRG.43692
STRG.43692|rep_overlap=L1PA12_36%,L1M5_16%,MER2_6%	Epithelial cell (alveolar type II)	3.01684	0.000144228	0.00126776	STRG.43692
STRG.107080|rep_overlap=L1ME3F_14%,AluSx_9%,AluJr_8%	Adipocyte	2.05275	0.00409639	0.00694328	STRG.107080
STRG.107080|rep_overlap=L1ME3F_14%,AluSx_9%,AluJr_8%	Myocyte (cardiac)	4.50399	2.58358e-55	3.57732e-53	STRG.107080
STRG.313273|rep_overlap=L1MA4A_15%,L1ME3E_9%,L1MA3_6%	Myocyte (NMJ-rich)	4.24035	0.0166293	0.0180677	STRG.313273
STRG.313273|rep_overlap=L1MA4A_15%,L1ME3E_9%,L1MA3_6%	Myocyte (fast-twitch)	2.89245	7.4415e-06	1.66536e-05	STRG.313273
STRG.313273|rep_overlap=L1MA4A_15%,L1ME3E_9%,L1MA3_6%	Myocyte (sk. muscle)	3.89794	1.65553e-69	1.82632e-67	STRG.313273
STRG.355809|rep_overlap=BLACKJACK_28%,AluY_14%,AluJb_10%	Adipocyte	4.21922	0.00411932	0.00697908	STRG.355809
STRG.11370|rep_overlap=AluSx3_11%,AluSz_11%,AluSx1_9%	Adipocyte	3.96575	0.00415619	0.00703576	STRG.11370
STRG.251798|rep_overlap=MLT1D_17%,MER1A_10%,L2a_9%	Adipocyte	2.39786	0.00421497	0.00712606	STRG.251798
STRG.251798|rep_overlap=MLT1D_17%,MER1A_10%,L2a_9%	Immune (alveolar macrophage)	3.07648	0.000427681	0.00199434	STRG.251798
STRG.251798|rep_overlap=MLT1D_17%,MER1A_10%,L2a_9%	Myocyte (sk. muscle)	3.23111	1.45826e-14	3.10763e-13	STRG.251798
STRG.31195|rep_overlap=THE1D-int_19%,L1PA14_16%,THE1D_9%	Adipocyte	4.84145	0.00428293	0.00723391	STRG.31195
STRG.43610|rep_overlap=L1MA6_7%,MER39B_6%,L2c_6%	Adipocyte	3.12929	0.00430391	0.00726729	STRG.43610
STRG.225044|rep_overlap=L2c_3%,AluSz_3%,AluSx1_3%	Adipocyte	3.0392	0.00451965	0.00760314	STRG.225044
STRG.169140|rep_overlap=L1ME4a_8%,MER34C__6%,MER2_6%	Epithelial cell (squamous)	2.55027	3.43612e-14	1.79942e-13	STRG.169140
STRG.169140|rep_overlap=L1ME4a_8%,MER34C__6%,MER2_6%	Schwann cell	3.71535	0.00910994	0.00989872	STRG.169140
STRG.211852|rep_overlap=AluSz_12%,AluSx4_10%,AluSx3_10%	Adipocyte	2.20235	0.00466459	0.00782931	STRG.211852
STRG.211852|rep_overlap=AluSz_12%,AluSx4_10%,AluSx3_10%	Epithelial cell (luminal II)	2.0385	0.0195966	0.0335942	STRG.211852
STRG.505654|rep_overlap=L1PA14_42%,HERVL-int_28%,THE1C-int_11%	Endothelial cell (cardiac microvascular)	3.05732	0.017686	0.0188869	STRG.505654
STRG.505654|rep_overlap=L1PA14_42%,HERVL-int_28%,THE1C-int_11%	Epithelial cell (alveolar type II)	2.494	6.96356e-34	6.41698e-32	STRG.505654
STRG.286985|rep_overlap=L1PA7_100%	Adipocyte	5.21981	0.00470202	0.00788745	STRG.286985
STRG.286985|rep_overlap=L1PA7_100%	Fibroblast	3.69338	0.00204311	0.00597062	STRG.286985
STRG.416033|rep_overlap=L1PA10_52%,L1MEd_19%,L1MC3_16%	Immune (B cell)	5.32593	0.000924788	0.00110314	STRG.416033
STRG.416033|rep_overlap=L1PA10_52%,L1MEd_19%,L1MC3_16%	Myocyte (sk. muscle)	3.15488	3.85276e-30	1.78282e-28	STRG.416033
STRG.249085|rep_overlap=L1PA5_12%,L1PA16_4%,PABL_A_4%	Adipocyte	3.16562	0.00475239	0.00796473	STRG.249085
STRG.249085|rep_overlap=L1PA5_12%,L1PA16_4%,PABL_A_4%	Fibroblast	2.80182	0.000115465	0.000505315	STRG.249085
STRG.99659|rep_overlap=L1MEd_8%,HAL1M8_7%,L2b_7%	Adipocyte	2.99316	0.00486585	0.00814294	STRG.99659
STRG.361880|rep_overlap=L1MA5A_9%,LTR45C_4%,Arthur1B_4%	Adipocyte	2.20384	0.00495944	0.00829181	STRG.361880
STRG.361880|rep_overlap=L1MA5A_9%,LTR45C_4%,Arthur1B_4%	Immune (alveolar macrophage)	2.27864	0.000148082	0.000793253	STRG.361880
STRG.361880|rep_overlap=L1MA5A_9%,LTR45C_4%,Arthur1B_4%	Myocyte (sk. muscle)	2.2614	6.05372e-14	1.2324e-12	STRG.361880
STRG.245401|rep_overlap=MIRb_18%,L1M5_8%,LTR88b_7%	Adipocyte	7.35901	0.0050202	0.00838714	STRG.245401
STRG.415998|rep_overlap=L1ME1_11%,MIRb_6%,MIR_6%	Adipocyte	2.63301	0.00513844	0.00857401	STRG.415998
STRG.182640|rep_overlap=L2c_27%,L1MD1_13%,LTR106_Mam_12%	Adipocyte	3.11741	0.00514913	0.00859124	STRG.182640
STRG.182640|rep_overlap=L2c_27%,L1MD1_13%,LTR106_Mam_12%	Epithelial cell (alveolar type I)	2.75061	0.00253106	0.0105255	STRG.182640
STRG.402506|rep_overlap=LTR60B_8%,LTR1A2_8%,MER20B_7%	Adipocyte	5.82729	0.00516726	0.0086197	STRG.402506
STRG.159725|rep_overlap=L1MD_19%,L1MCa_14%,L1PBa_12%	Adipocyte	3.03797	0.00520172	0.00867529	STRG.159725
STRG.504081|rep_overlap=L2c_32%,L1MA9_9%,MLT1O_8%	Adipocyte	3.88604	0.0052314	0.00872181	STRG.504081
STRG.504081|rep_overlap=L2c_32%,L1MA9_9%,MLT1O_8%	Myocyte (sk. muscle)	3.28826	8.31034e-05	0.000459279	STRG.504081
STRG.524335|rep_overlap=AluY_11%,AluJb_11%,AluSx1_10%	Adipocyte	2.08324	0.00530035	0.00883074	STRG.524335
STRG.506833|rep_overlap=AluSx_23%	Adipocyte	2.44139	0.00530101	0.00883157	STRG.506833
STRG.506833|rep_overlap=AluSx_23%	Epithelial cell (luminal I)	2.55725	0.00269224	0.00524848	STRG.506833
STRG.506833|rep_overlap=AluSx_23%	Myocyte (sk. muscle)	2.64834	2.59112e-12	4.61659e-11	STRG.506833
STRG.346975|rep_overlap=L1PA13_20%,HAL1_7%,L1MEh_5%	Epithelial cell (alveolar type II)	3.32382	1.85552e-38	1.95847e-36	STRG.346975
STRG.15236|rep_overlap=AluY_50%,MER5A_20%,L2_9%	Adipocyte	4.17305	0.0053179	0.00885751	STRG.15236
STRG.505744|rep_overlap=L1MD1_7%,MLT1C_7%,AluSq_5%	Adipocyte	3.97935	0.00540366	0.00899171	STRG.505744
STRG.505744|rep_overlap=L1MD1_7%,MLT1C_7%,AluSq_5%	Immune (alveolar macrophage activated)	4.01527	0.000256549	0.00058783	STRG.505744
STRG.505744|rep_overlap=L1MD1_7%,MLT1C_7%,AluSq_5%	Immune (alveolar macrophage)	4.29913	0.000368027	0.00175547	STRG.505744
STRG.271735|rep_overlap=L1MC3_24%,LTR16B2_10%,THE1B_8%	Adipocyte	3.89523	0.0054329	0.00903785	STRG.271735
STRG.520870|rep_overlap=L1PA13_25%,MER4A1_9%,AluYg6_6%	Adipocyte	2.95072	0.00550581	0.00915403	STRG.520870
STRG.480059|rep_overlap=AluJr_17%,AluYa5_16%,LTR37-int_11%	Adipocyte	7.53049	0.00553904	0.00920644	STRG.480059
STRG.446496|rep_overlap=THE1D-int_12%,THE1D_6%,LTR36_5%	Adipocyte	3.21351	0.0056855	0.00944255	STRG.446496
STRG.476231|rep_overlap=LTR5_Hs_13%,MER41G_10%,LTR6A_8%	Epithelial cell (luminal II)	2.31889	7.53777e-06	2.42027e-05	STRG.476231
STRG.476231|rep_overlap=LTR5_Hs_13%,MER41G_10%,LTR6A_8%	Epithelial cell (suprabasal keratinocyte)	2.53453	0.0439772	0.048159	STRG.476231
STRG.476231|rep_overlap=LTR5_Hs_13%,MER41G_10%,LTR6A_8%	Sweat gland cell	3.24972	0.00811595	0.00938407	STRG.476231
STRG.411565|rep_overlap=MER66-int_23%,MER66C_21%,AluSz_13%	Adipocyte	2.26244	0.00593301	0.00983355	STRG.411565
STRG.411565|rep_overlap=MER66-int_23%,MER66C_21%,AluSz_13%	Immune (alveolar macrophage)	2.11314	0.00847941	0.0257501	STRG.411565
STRG.182579|rep_overlap=L1PA16_11%,MLT1E2_5%,MIR_5%	Adipocyte	2.60233	0.00600192	0.00994195	STRG.182579
STRG.182579|rep_overlap=L1PA16_11%,MLT1E2_5%,MIR_5%	Epithelial cell (alveolar type I)	3.20561	4.9912e-07	6.30341e-06	STRG.182579
STRG.182579|rep_overlap=L1PA16_11%,MLT1E2_5%,MIR_5%	Immune (alveolar macrophage)	2.24694	0.00571267	0.0180768	STRG.182579
STRG.389814|rep_overlap=L1MEg_8%,MLT1C_5%,L1MA7_5%	Adipocyte	3.39963	0.00601077	0.00995631	STRG.389814
STRG.402537|rep_overlap=L1PA3_14%,L1MEg_12%,HERV16-int_8%	Adipocyte	5.1732	0.00601435	0.00996161	STRG.402537
STRG.230863|rep_overlap=L2a_45%,AluJb_32%,FLAM_A_14%	Myocyte (sk. muscle)	2.10179	1.19651e-67	1.28306e-65	STRG.230863
STRG.490112|rep_overlap=L1MD2_13%,L1MB8_6%,AluSq2_5%	Adipocyte	2.48779	0.00629158	0.010398	STRG.490112
STRG.182894|rep_overlap=AluSp_3%,MIRb_3%,L1ME3A_3%	Adipocyte	2.49962	0.00631264	0.0104303	STRG.182894
STRG.182894|rep_overlap=AluSp_3%,MIRb_3%,L1ME3A_3%	Epithelial cell (luminal I)	2.16129	0.0119365	0.0213972	STRG.182894
STRG.146654|rep_overlap=L1HS_50%,L1M1_33%,L1MCc_8%	Adipocyte	3.39587	0.00633444	0.0104634	STRG.146654
STRG.146654|rep_overlap=L1HS_50%,L1M1_33%,L1MCc_8%	Pericyte/SMC I	6.1416	1.49459e-07	5.25976e-07	STRG.146654
STRG.169117|rep_overlap=AluJo_7%,FLAM_C_4%,AluSz_3%	Adipocyte	2.3175	0.00639472	0.0105613	STRG.169117
STRG.169117|rep_overlap=AluJo_7%,FLAM_C_4%,AluSz_3%	Epithelial cell (squamous)	4.67678	1.49193e-14	8.07015e-14	STRG.169117
STRG.146937|rep_overlap=ERV3-16A3_I-int_22%,L1ME1_12%,L1MB5_8%	Schwann cell I	2.56043	0.03429	0.0402938	STRG.146937
STRG.381266|rep_overlap=L1MB1_19%,L2a_15%,AluSq2_6%	Adipocyte	4.39087	0.00652398	0.0107659	STRG.381266
STRG.290666|rep_overlap=AluSx_8%,AluSg_5%,AluSx1_5%	Epithelial cell (basal I)	2.03888	1.2336e-20	2.85909e-19	STRG.290666
STRG.290666|rep_overlap=AluSx_8%,AluSg_5%,AluSx1_5%	Epithelial cell (basal keratinocyte)	2.11979	3.89459e-07	1.11324e-06	STRG.290666
STRG.290666|rep_overlap=AluSx_8%,AluSg_5%,AluSx1_5%	Epithelial cell (suprabasal keratinocyte)	2.11474	0.0188837	0.0206979	STRG.290666
STRG.235540|rep_overlap=MLT1C_26%,AluSx1_13%,MamGypLTR2c_7%	Adipocyte	3.26047	0.00672298	0.0110783	STRG.235540
STRG.235540|rep_overlap=MLT1C_26%,AluSx1_13%,MamGypLTR2c_7%	Myocyte (smooth muscle TAGLN lo)	3.15314	0.000423651	0.00161203	STRG.235540
STRG.239109|rep_overlap=LTR12__7%,LTR50_6%,MER67D_6%	Adipocyte	5.56664	0.0067378	0.011102	STRG.239109
STRG.113182|rep_overlap=AluY_7%,LTR87_7%,LTR33B_7%	Adipocyte	2.66585	0.00676559	0.0111447	STRG.113182
STRG.194459|rep_overlap=L1PA3_52%,LTR12C_13%,MamGypsy2-I_10%	Adipocyte	3.19547	0.00678971	0.0111824	STRG.194459
STRG.194459|rep_overlap=L1PA3_52%,LTR12C_13%,MamGypsy2-I_10%	Epithelial cell (luminal)	2.91127	1.54381e-07	8.50752e-07	STRG.194459
STRG.171378|rep_overlap=THE1B-int_5%,L1MCc_4%,L2_2%	Adipocyte	4.99473	0.00684227	0.0112659	STRG.171378
STRG.171378|rep_overlap=THE1B-int_5%,L1MCc_4%,L2_2%	Myocyte (cardiac)	5.00488	4.89553e-06	2.96146e-05	STRG.171378
STRG.157217|rep_overlap=LTR80A_7%,MSTA_6%,L1ME3Cz_5%	Adipocyte	3.86199	0.00687125	0.0113108	STRG.157217
STRG.172775|rep_overlap=L1MEj_65%,AluSx1_30%	Adipocyte	5.23794	0.00694374	0.0114252	STRG.172775
STRG.497999|rep_overlap=L2c_9%,MIRb_5%,MLT1L_4%	Adipocyte	3.78635	0.00698342	0.0114884	STRG.497999
STRG.314657|rep_overlap=L1ME4a_27%,L2c_18%,AluY_11%	Adipocyte	2.53046	0.0069885	0.0114964	STRG.314657
STRG.314657|rep_overlap=L1ME4a_27%,L2c_18%,AluY_11%	Endothelial cell (vascular) II	2.83352	0.000196568	0.000771227	STRG.314657
STRG.314657|rep_overlap=L1ME4a_27%,L2c_18%,AluY_11%	Endothelial cell (vascular) III	2.93573	0.00221653	0.00452694	STRG.314657
STRG.243735|rep_overlap=L1ME4b_7%,MSTB-int_6%,MSTB_3%	Adipocyte	2.53452	0.00709091	0.0116608	STRG.243735
STRG.416031|rep_overlap=HAL1_21%,L1ME3C_6%,L2b_4%	Immune (B cell)	4.33643	0.00584406	0.0062415	STRG.416031
STRG.416031|rep_overlap=HAL1_21%,L1ME3C_6%,L2b_4%	Myocyte (sk. muscle)	2.38914	3.03338e-18	8.32305e-17	STRG.416031
STRG.182608|rep_overlap=L2a_12%,L1PA5_10%,MER41B_4%	Adipocyte	2.4709	0.00722125	0.0118677	STRG.182608
STRG.182608|rep_overlap=L2a_12%,L1PA5_10%,MER41B_4%	Epithelial cell (alveolar type I)	4.12761	7.25003e-09	1.3445e-07	STRG.182608
STRG.226460|rep_overlap=L1PA4_48%,L1M3_10%,L1MEd_4%	Adipocyte	2.72263	0.00722463	0.0118729	STRG.226460
STRG.226460|rep_overlap=L1PA4_48%,L1M3_10%,L1MEd_4%	Epithelial cell (luminal)	2.52554	6.35204e-05	0.000198694	STRG.226460
STRG.167129|rep_overlap=L1MA8_43%,MLT1A0_5%,AluSp_4%	Adipocyte	3.16485	0.00726986	0.011945	STRG.167129
STRG.470395|rep_overlap=L1PA3_61%,L1PA8_20%,L1MC3_18%	Adipocyte	3.47209	0.00731237	0.0120134	STRG.470395
STRG.470395|rep_overlap=L1PA3_61%,L1PA8_20%,L1MC3_18%	Myocyte (sk. muscle)	2.95041	5.16143e-06	3.81211e-05	STRG.470395
STRG.157227|rep_overlap=L1PA10_9%,LTR40a_3%,MER44B_3%	Adipocyte	3.07902	0.00742388	0.0121902	STRG.157227
STRG.179703|rep_overlap=L1ME4b_13%,MLT1L_8%,AluSz6_7%	Adipocyte	2.57024	0.0074527	0.0122361	STRG.179703
STRG.358022|rep_overlap=Tigger1_25%,L1MCb_15%,L1MC1_15%	Adipocyte	4.04832	0.0074862	0.01229	STRG.358022
STRG.358022|rep_overlap=Tigger1_25%,L1MCb_15%,L1MC1_15%	Epithelial cell (ciliated)	5.07108	0.013153	0.0212373	STRG.358022
STRG.182588|rep_overlap=L1MEd_15%,L1MA5A_12%,L1PA8_9%	Adipocyte	3.17444	0.00749085	0.0122968	STRG.182588
STRG.182588|rep_overlap=L1MEd_15%,L1MA5A_12%,L1PA8_9%	Epithelial cell (alveolar type I)	4.20512	3.28314e-06	3.43359e-05	STRG.182588
STRG.457895|rep_overlap=L1MB3_8%,MIRb_6%,AluSx1_5%	Adipocyte	2.83877	0.00761855	0.0124988	STRG.457895
STRG.457895|rep_overlap=L1MB3_8%,MIRb_6%,AluSx1_5%	Epithelial cell (luminal I)	3.92868	0.000129	0.000343191	STRG.457895
STRG.31192|rep_overlap=L1PA5_31%,L2_12%,MLT1K_5%	Adipocyte	3.65692	0.00768391	0.0126034	STRG.31192
STRG.16159|rep_overlap=L1ME3_26%,L1PA3_19%,MLT1G1_8%	Adipocyte	2.50012	0.00778117	0.0127587	STRG.16159
STRG.16159|rep_overlap=L1ME3_26%,L1PA3_19%,MLT1G1_8%	Epithelial cell (luminal I)	2.50877	0.0081216	0.0146753	STRG.16159
STRG.16159|rep_overlap=L1ME3_26%,L1PA3_19%,MLT1G1_8%	Epithelial cell (luminal II)	3.0375	0.00720876	0.0125477	STRG.16159
STRG.381452|rep_overlap=AluSx1_27%,AluSp_24%,L2c_6%	Epithelial cell (luminal I)	2.0202	7.69831e-06	2.63698e-05	STRG.381452
STRG.381452|rep_overlap=AluSx1_27%,AluSp_24%,L2c_6%	Myocyte (fast-twitch)	2.62355	8.77903e-05	0.000164525	STRG.381452
STRG.381452|rep_overlap=AluSx1_27%,AluSp_24%,L2c_6%	Myocyte (sk. muscle)	2.87846	3.46794e-47	2.62041e-45	STRG.381452
STRG.102217|rep_overlap=AluJr_4%,AluSg_3%,AluSx_3%	Pericyte/SMC I	2.09825	3.91685e-05	9.05967e-05	STRG.102217
STRG.249586|rep_overlap=AluSp_16%,LTR27D_12%,AluSq2_6%	Adipocyte	2.97358	0.00790529	0.012955	STRG.249586
STRG.508737|rep_overlap=L1MCa_43%,L1M5_10%,L1MC_5%	Mucous cell II	2.51407	0.0311999	0.0335458	STRG.508737
STRG.118971|rep_overlap=L1PA5_11%,HERVE_a-int_4%,HAL1ME_3%	Myocyte (fast-twitch)	3.14477	0.000364979	0.000612781	STRG.118971
STRG.118971|rep_overlap=L1PA5_11%,HERVE_a-int_4%,HAL1ME_3%	Myocyte (sk. muscle)	2.82269	3.7359e-21	1.18063e-19	STRG.118971
STRG.401698|rep_overlap=L1MC1_22%,THE1D_12%,THE1A_12%	Adipocyte	4.10104	0.00833354	0.0136427	STRG.401698
STRG.100827|rep_overlap=AluSg_13%	Epithelial cell (luminal I)	2.93114	3.70386e-06	1.34869e-05	STRG.100827
STRG.100827|rep_overlap=AluSg_13%	Epithelial cell (luminal II)	2.79862	0.000790253	0.00166977	STRG.100827
STRG.100827|rep_overlap=AluSg_13%	Sweat gland cell	3.58011	0.0318311	0.0366619	STRG.100827
STRG.79298|rep_overlap=L1MA1_62%,LTR64_9%,MIRc_3%	Epithelial cell (ciliated)	2.5026	0.000336284	0.000712205	STRG.79298
STRG.79298|rep_overlap=L1MA1_62%,LTR64_9%,MIRc_3%	Myoepithelial (basal)	2.96808	0.0303937	0.0343886	STRG.79298
STRG.504136|rep_overlap=AluY_8%,AluYa5_8%,AluSg7_8%	Adipocyte	2.11199	0.00865895	0.0141616	STRG.504136
STRG.504136|rep_overlap=AluY_8%,AluYa5_8%,AluSg7_8%	Immune (mast cell)	3.80775	0.008275	0.0098964	STRG.504136
STRG.534638|rep_overlap=L2c_10%,MIR_6%,L1M7_6%	Adipocyte	2.03571	0.0087375	0.0142874	STRG.534638
STRG.217249|rep_overlap=L1MB7_18%,MSTC_5%,L1ME4a_4%	Myocyte (cardiac)	3.40448	8.96431e-123	3.54117e-120	STRG.217249
STRG.217249|rep_overlap=L1MB7_18%,MSTC_5%,L1ME4a_4%	Myoepithelial (basal)	2.07819	0.010525	0.0119308	STRG.217249
STRG.508742|rep_overlap=L1PA4_38%,L1PA5_15%,L1MEb_12%	Adipocyte	2.07449	0.00878795	0.0143673	STRG.508742
STRG.87162|rep_overlap=AluSp_11%,AluJb_11%,Charlie1a_10%	Fibroblast II	2.27387	9.73781e-09	8.03863e-08	STRG.87162
STRG.87162|rep_overlap=AluSp_11%,AluJb_11%,Charlie1a_10%	Myocyte (NMJ-rich)	4.17545	0.00992817	0.0108031	STRG.87162
STRG.87162|rep_overlap=AluSp_11%,AluJb_11%,Charlie1a_10%	Myocyte (fast-twitch)	2.06283	0.00659751	0.00886112	STRG.87162
STRG.182600|rep_overlap=L2a_19%,L1MA9_10%,LTR50_5%	Adipocyte	2.70933	0.00922635	0.0150703	STRG.182600
STRG.182600|rep_overlap=L2a_19%,L1MA9_10%,LTR50_5%	Epithelial cell (alveolar type I)	3.81662	1.60341e-07	2.26332e-06	STRG.182600
STRG.340963|rep_overlap=AluSx_9%,AluJo_7%,AluSx1_5%	Fibroblast	2.15058	5.62425e-13	1.35862e-11	STRG.340963
STRG.340963|rep_overlap=AluSx_9%,AluJo_7%,AluSx1_5%	Pericyte/SMC II	3.82092	1.51326e-12	8.72673e-12	STRG.340963
STRG.157213|rep_overlap=L1PA15_9%,L1PREC2_7%,MER4CL34_7%	Adipocyte	4.45478	0.00937099	0.0152991	STRG.157213
STRG.331823|rep_overlap=L2b_13%	Adipocyte	7.85946	0.00938737	0.0153254	STRG.331823
STRG.406267|rep_overlap=AluSx3_9%,MLT1I-int_7%,AluSp_6%	Adipocyte	2.04249	0.00953093	0.0155555	STRG.406267
STRG.28065|rep_overlap=HERVH-int_35%,L1M2_27%,L1MEg_6%	Adipocyte	4.53353	0.00957563	0.015627	STRG.28065
STRG.346974|rep_overlap=L1MA9_41%,L1M4_19%,AluSq2_5%	Epithelial cell (alveolar type I)	2.0582	3.72888e-08	6.07799e-07	STRG.346974
STRG.346974|rep_overlap=L1MA9_41%,L1M4_19%,AluSq2_5%	Epithelial cell (alveolar type II)	3.89441	7.59871e-45	9.53816e-43	STRG.346974
STRG.192908|rep_overlap=L1PB1_54%,LTR10F_5%,L1MB3_4%	Adipocyte	2.32003	0.0096491	0.0157436	STRG.192908
STRG.192908|rep_overlap=L1PB1_54%,LTR10F_5%,L1MB3_4%	Epithelial cell (ciliated)	3.8002	0.00593065	0.00973721	STRG.192908
STRG.192908|rep_overlap=L1PB1_54%,LTR10F_5%,L1MB3_4%	Epithelial cell (luminal I)	5.03461	2.62015e-10	1.94507e-09	STRG.192908
STRG.192908|rep_overlap=L1PB1_54%,LTR10F_5%,L1MB3_4%	Epithelial cell (luminal II)	2.61542	0.0175634	0.0301683	STRG.192908
STRG.118075|rep_overlap=Kanga11a_16%,LTR73_9%,MER2_5%	Adipocyte	2.15341	0.0097672	0.0159324	STRG.118075
STRG.48255|rep_overlap=L1MD3_22%,LTR37B_7%,L2c_5%	Adipocyte	6.43031	0.00987954	0.0161122	STRG.48255
STRG.31224|rep_overlap=Charlie2b_23%,L1PA5_12%,L3_9%	Adipocyte	5.90806	0.0100216	0.0163385	STRG.31224
STRG.370836|rep_overlap=MLT1J_12%,L1M6_5%,L3_4%	Adipocyte	3.8924	0.0100736	0.0164213	STRG.370836
STRG.370836|rep_overlap=MLT1J_12%,L1M6_5%,L3_4%	Myocyte (sk. muscle)	2.7651	0.000303481	0.00142916	STRG.370836
STRG.261149|rep_overlap=L1PA8_7%,L1P3_5%,AluY_3%	Adipocyte	2.01995	0.0102313	0.0166748	STRG.261149
STRG.261149|rep_overlap=L1PA8_7%,L1P3_5%,AluY_3%	Epithelial cell (basal keratinocyte)	2.60923	0.00878204	0.0121819	STRG.261149
STRG.261149|rep_overlap=L1PA8_7%,L1P3_5%,AluY_3%	Epithelial cell (luminal I)	2.07617	0.00597412	0.0109164	STRG.261149
STRG.361883|rep_overlap=L1MC5_5%,L2c_5%,MLT2B4_5%	Immune (alveolar macrophage)	2.47591	8.50866e-05	0.000487074	STRG.361883
STRG.167805|rep_overlap=MSTD_5%,MSTA_4%,THE1C_4%	Adipocyte	2.17938	0.0104379	0.0170043	STRG.167805
STRG.167805|rep_overlap=MSTD_5%,MSTA_4%,THE1C_4%	Endothelial cell (lymphatic)	2.84551	0.000315927	0.00074547	STRG.167805
STRG.508964|rep_overlap=HERV9-int_25%,L1MA2_21%,L1PA5_16%	Adipocyte	2.20032	0.0104796	0.0170686	STRG.508964
STRG.416008|rep_overlap=Arthur1_9%,MSTD_7%,MIRc_4%	Adipocyte	3.51295	0.0104851	0.017077	STRG.416008
STRG.416008|rep_overlap=Arthur1_9%,MSTD_7%,MIRc_4%	Immune (B cell)	6.83841	0.00675233	0.00718597	STRG.416008
STRG.416008|rep_overlap=Arthur1_9%,MSTD_7%,MIRc_4%	Myocyte (sk. muscle)	2.67267	2.91868e-05	0.000182584	STRG.416008
STRG.479482|rep_overlap=L1M5_29%,AluJo_24%,AluSx1_16%	Adipocyte	2.60961	0.0105053	0.0171089	STRG.479482
STRG.303941|rep_overlap=L1P4_13%,L1PA7_10%,L1PA16_7%	Adipocyte	5.01065	0.0105116	0.0171186	STRG.303941
STRG.408328|rep_overlap=L1MC4a_28%,AluY_12%,L1MA5_10%	Epithelial cell (basal I)	3.07101	1.6942e-30	7.44838e-29	STRG.408328
STRG.408328|rep_overlap=L1MC4a_28%,AluY_12%,L1MA5_10%	Myocyte (fast-twitch)	2.0878	0.000959166	0.00148404	STRG.408328
STRG.43769|rep_overlap=L1MCa_32%,L1ME3A_8%,L1M4_8%	Adipocyte	3.12378	0.0105815	0.0172298	STRG.43769
STRG.390919|rep_overlap=MIR_6%,AluSq2_5%,AluJb_5%	Adipocyte	4.31237	0.0106458	0.0173334	STRG.390919
STRG.505741|rep_overlap=L1PA5_71%,MIRc_5%,L2_3%	Adipocyte	4.69027	0.0107775	0.0175446	STRG.505741
STRG.505741|rep_overlap=L1PA5_71%,MIRc_5%,L2_3%	Immune (alveolar macrophage activated)	3.00146	0.0131797	0.0221181	STRG.505741
STRG.505741|rep_overlap=L1PA5_71%,MIRc_5%,L2_3%	Immune (alveolar macrophage)	5.70073	0.0012536	0.00497108	STRG.505741
STRG.223015|rep_overlap=MSTA-int_50%,THE1D-int_25%,MSTA_18%	Adipocyte	3.02296	0.0108609	0.0176788	STRG.223015
STRG.223015|rep_overlap=MSTA-int_50%,THE1D-int_25%,MSTA_18%	Epithelial cell (basal I)	3.27831	2.34271e-06	8.59991e-06	STRG.223015
STRG.223015|rep_overlap=MSTA-int_50%,THE1D-int_25%,MSTA_18%	Epithelial cell (squamous)	3.93458	6.95451e-10	2.32657e-09	STRG.223015
STRG.223015|rep_overlap=MSTA-int_50%,THE1D-int_25%,MSTA_18%	Epithelial cell (suprabasal)	4.93378	1.64732e-06	4.05502e-06	STRG.223015
STRG.389801|rep_overlap=L1MB2_24%,Tigger1_15%,THE1D_4%	Adipocyte	2.67421	0.0111142	0.0180879	STRG.389801
STRG.389801|rep_overlap=L1MB2_24%,Tigger1_15%,THE1D_4%	Immune (alveolar macrophage)	2.98561	0.00082839	0.00350539	STRG.389801
STRG.283953|rep_overlap=L1MB3_18%,L1PA7_8%,LTR1A1_6%	Adipocyte	3.16603	0.0112476	0.0183038	STRG.283953
STRG.223002|rep_overlap=MSTA_54%,THE1D-int_33%	Adipocyte	3.75383	0.0112618	0.0183253	STRG.223002
STRG.223002|rep_overlap=MSTA_54%,THE1D-int_33%	Epithelial cell (basal I)	3.18445	0.00254994	0.00467616	STRG.223002
STRG.223002|rep_overlap=MSTA_54%,THE1D-int_33%	Epithelial cell (squamous)	4.12688	4.82162e-06	9.73968e-06	STRG.223002
STRG.223002|rep_overlap=MSTA_54%,THE1D-int_33%	Epithelial cell (suprabasal)	4.8047	0.0014383	0.00214173	STRG.223002
STRG.102203|rep_overlap=MLT1C_9%,MER4A1_9%,THE1B_7%	Adipocyte	2.66182	0.0112631	0.0183268	STRG.102203
STRG.226414|rep_overlap=L1M5_12%,AluY_6%,L2c_5%	Adipocyte	3.12043	0.0113	0.0183847	STRG.226414
STRG.504152|rep_overlap=AluY_10%,L1PA8A_8%,MIRb_5%	Adipocyte	2.1018	0.0113435	0.0184521	STRG.504152
STRG.239105|rep_overlap=MER1A_5%,AluJb_4%,AluSg7_3%	Adipocyte	4.31277	0.0113627	0.0184829	STRG.239105
STRG.282025|rep_overlap=L1MDa_52%,AluY_12%,AluJo_12%	Myocyte (fast-twitch)	2.26294	0.0037528	0.00517839	STRG.282025
STRG.473702|rep_overlap=SVA_F_52%,AluSc_8%,AluSx1_8%	Melanocyte	2.8005	0.0351292	0.039843	STRG.473702
STRG.407886|rep_overlap=L1MDa_28%,AluY_6%,L1MC4a_3%	Adipocyte	3.143	0.0115265	0.0187419	STRG.407886
STRG.407886|rep_overlap=L1MDa_28%,AluY_6%,L1MC4a_3%	Myocyte (cardiac)	4.40397	1.71529e-18	5.90342e-17	STRG.407886
STRG.48249|rep_overlap=THE1B-int_62%,THE1B_20%,Tigger3b_13%	Adipocyte	7.01846	0.011536	0.0187567	STRG.48249
STRG.51765|rep_overlap=L1PA6_70%,L1MEc_13%,ERVL-int_13%	Adipocyte	4.31319	0.0117928	0.0191661	STRG.51765
STRG.31109|rep_overlap=MLT1I_9%,MIRb_8%,AluSc_7%	Adipocyte	3.73072	0.0118134	0.0191991	STRG.31109
STRG.11367|rep_overlap=L1PA8A_28%,AluSz_13%,L2c_12%	Adipocyte	4.92951	0.0119097	0.0193526	STRG.11367
STRG.390993|rep_overlap=L1M1_26%,L1MEf_5%,MLT1B_4%	Adipocyte	4.51279	0.0119193	0.0193665	STRG.390993
STRG.390993|rep_overlap=L1M1_26%,L1MEf_5%,MLT1B_4%	Endothelial cell (vascular) II	4.17392	0.0146879	0.0360482	STRG.390993
STRG.400905|rep_overlap=ERVL-E-int_10%,L1MC2_7%,AluJr_3%	Myocyte (cardiac)	2.37482	8.48511e-08	7.50377e-07	STRG.400905
STRG.400906|rep_overlap=MLT2B4_12%,L1MD2_7%,AluSc8_6%	Adipocyte	2.81433	0.0120623	0.0195953	STRG.400906
STRG.400906|rep_overlap=MLT2B4_12%,L1MD2_7%,AluSc8_6%	Fibroblast I	2.04559	0.00272631	0.00995705	STRG.400906
STRG.400906|rep_overlap=MLT2B4_12%,L1MD2_7%,AluSc8_6%	Myocyte (cardiac)	4.0995	3.70805e-12	6.81764e-11	STRG.400906
STRG.245397|rep_overlap=MIRb_17%,L2c_3%	Adipocyte	5.3125	0.0122036	0.0198217	STRG.245397
STRG.133119|rep_overlap=L1PA7_26%,Zaphod2_21%,L1P1_4%	Adipocyte	2.9938	0.0123762	0.0200991	STRG.133119
STRG.361435|rep_overlap=L1ME2_26%,L1MC5a_11%,L1ME3E_8%	Adipocyte	2.77051	0.0123945	0.0201277	STRG.361435
STRG.518577|rep_overlap=L1PA2_50%,L1PB2_17%,L1PB1_17%	Fibroblast I	3.94336	5.73904e-17	2.83908e-15	STRG.518577
STRG.518577|rep_overlap=L1PA2_50%,L1PB2_17%,L1PB1_17%	Satellite cell	4.44163	0.0207293	0.023481	STRG.518577
STRG.432351|rep_overlap=L1PB2_61%,BLACKJACK_9%,AluY_5%	Adipocyte	3.2554	0.0126112	0.020474	STRG.432351
STRG.70873|rep_overlap=L1MC4a_10%,MLT1B_7%,L1MC4_4%	Adipocyte	2.31851	0.0126126	0.0204756	STRG.70873
STRG.70873|rep_overlap=L1MC4a_10%,MLT1B_7%,L1MC4_4%	Immune (DC/macrophage)	3.0911	5.18033e-05	0.000112872	STRG.70873
STRG.70873|rep_overlap=L1MC4a_10%,MLT1B_7%,L1MC4_4%	Immune (alveolar macrophage activated)	2.60382	0.00435847	0.0075874	STRG.70873
STRG.70873|rep_overlap=L1MC4a_10%,MLT1B_7%,L1MC4_4%	Immune (alveolar macrophage)	3.83672	1.83355e-08	2.39382e-07	STRG.70873
STRG.70873|rep_overlap=L1MC4a_10%,MLT1B_7%,L1MC4_4%	Immune (macrophage I)	3.18253	9.41741e-07	3.27873e-06	STRG.70873
STRG.169147|rep_overlap=MLT1D_20%,L1MCa_4%	Adipocyte	3.81204	0.0127987	0.0207753	STRG.169147
STRG.239112|rep_overlap=L1PA8_7%,MIRb_6%,L2b_6%	Adipocyte	5.16363	0.0128756	0.0208981	STRG.239112
STRG.394185|rep_overlap=L1MA7_15%,L1PREC2_12%,L1PA8A_6%	Fibroblast I	2.02635	8.77092e-21	5.5706e-19	STRG.394185
STRG.476207|rep_overlap=L1MC4a_14%,L1M5_8%,LTR33A__5%	Adipocyte	2.41424	0.0129583	0.0210285	STRG.476207
STRG.245341|rep_overlap=AluSx_4%,AluSx1_4%,AluJb_4%	Adipocyte	2.05388	0.0129734	0.0210524	STRG.245341
STRG.245341|rep_overlap=AluSx_4%,AluSx1_4%,AluJb_4%	Endothelial cell (vascular) I	2.01172	0.00114136	0.00346922	STRG.245341
STRG.245341|rep_overlap=AluSx_4%,AluSx1_4%,AluJb_4%	Endothelial cell (vascular) II	2.70898	7.97992e-05	0.0003492	STRG.245341
STRG.43686|rep_overlap=L1PA6_12%,HAL1_5%,L2a_3%	Myocyte (sk. muscle)	2.82838	8.83402e-19	2.48091e-17	STRG.43686
STRG.182650|rep_overlap=L4_A_Mam_13%,LTR78_6%,L1ME3G_5%	Adipocyte	2.99283	0.0131615	0.0213506	STRG.182650
STRG.182650|rep_overlap=L4_A_Mam_13%,LTR78_6%,L1ME3G_5%	Epithelial cell (alveolar type I)	3.38574	0.000347719	0.00200761	STRG.182650
STRG.182650|rep_overlap=L4_A_Mam_13%,LTR78_6%,L1ME3G_5%	Fibroblast I	2.05469	0.00101075	0.00441155	STRG.182650
STRG.70964|rep_overlap=L1ME3A_10%,MLT1C_6%,AluSz_4%	Adipocyte	2.39363	0.0132759	0.0215322	STRG.70964
STRG.70964|rep_overlap=L1ME3A_10%,MLT1C_6%,AluSz_4%	Epithelial cell (alveolar type II)	2.06398	9.88035e-05	0.000917724	STRG.70964
STRG.70964|rep_overlap=L1ME3A_10%,MLT1C_6%,AluSz_4%	Immune (alveolar macrophage)	2.857	0.00151951	0.00585178	STRG.70964
STRG.125056|rep_overlap=L1M1_30%,L1MEd_26%,L1MC3_22%	Myocyte (fast-twitch)	2.52972	0.0203481	0.0269622	STRG.125056
STRG.354600|rep_overlap=MER52A_16%,L1MC4_16%,L1ME3_12%	Epithelial cell (alveolar type II)	2.27587	5.3087e-21	2.92818e-19	STRG.354600
STRG.354600|rep_overlap=MER52A_16%,L1MC4_16%,L1ME3_12%	Epithelial cell (ciliated)	4.32855	4.0364e-10	2.26571e-09	STRG.354600
STRG.472140|rep_overlap=AluSz_6%,AluJo_6%,L1ME3G_6%	Adipocyte	2.40753	0.0135148	0.0219138	STRG.472140
STRG.472140|rep_overlap=AluSz_6%,AluJo_6%,L1ME3G_6%	Immune (alveolar macrophage)	2.9163	0.000680667	0.00295931	STRG.472140
STRG.504739|rep_overlap=L2_6%,L2c_5%,MLT1C_4%	Adipocyte	3.07309	0.0135585	0.0219827	STRG.504739
STRG.504739|rep_overlap=L2_6%,L2c_5%,MLT1C_4%	Endothelial cell (lymphatic)	2.46113	0.00805916	0.0140224	STRG.504739
STRG.504739|rep_overlap=L2_6%,L2c_5%,MLT1C_4%	Unknown (ATP1B3-GJB6)	6.26267	0.0177735	0.0188962	STRG.504739
STRG.275769|rep_overlap=AluSg_37%,AluJb_20%,L1MC4_20%	Adipocyte	2.58833	0.0135842	0.0220231	STRG.275769
STRG.294935|rep_overlap=MLT1D_8%,THE1C_6%,L2a_5%	Adipocyte	4.27378	0.0136106	0.0220651	STRG.294935
STRG.331819|rep_overlap=L2b_4%,MLT1K_2%,AluSx3_2%	Adipocyte	4.00157	0.0138762	0.0224876	STRG.331819
STRG.390950|rep_overlap=L1MD_9%,AluY_9%,L1MEf_6%	Adipocyte	2.55138	0.0138888	0.0225072	STRG.390950
STRG.28426|rep_overlap=L1PB1_6%,MLT1A0_5%,AluSz6_5%	Schwann cell I	3.66334	0.0173329	0.0204066	STRG.28426
STRG.183654|rep_overlap=L2a_5%,MIRc_4%,L2c_4%	Endothelial cell (vascular) II	2.1411	4.00343e-09	4.72911e-08	STRG.183654
STRG.183654|rep_overlap=L2a_5%,MIRc_4%,L2c_4%	Endothelial cell (vascular) III	2.03257	1.9971e-05	6.63199e-05	STRG.183654
STRG.391028|rep_overlap=L1M1_34%,Tigger3b_8%,MER76_4%	Adipocyte	2.98236	0.0145538	0.0235722	STRG.391028
STRG.391028|rep_overlap=L1M1_34%,Tigger3b_8%,MER76_4%	Endothelial cell (vascular) II	3.82563	0.00025738	0.000974674	STRG.391028
STRG.239115|rep_overlap=MER1B_8%,AluSx_7%,AluJb_7%	Adipocyte	5.01636	0.0145838	0.02362	STRG.239115
STRG.418785|rep_overlap=AluSz_16%,LTR48B_8%,MIRb_8%	Adipocyte	4.92696	0.0146097	0.0236598	STRG.418785
STRG.418785|rep_overlap=AluSz_16%,LTR48B_8%,MIRb_8%	Fibroblast I	3.36723	0.00866668	0.0270368	STRG.418785
STRG.245343|rep_overlap=L1MB7_26%,AluSz_7%,AluJb_7%	Adipocyte	3.51898	0.0146732	0.023762	STRG.245343
STRG.245343|rep_overlap=L1MB7_26%,AluSz_7%,AluJb_7%	Endothelial cell (vascular) II	3.18692	0.00695022	0.0174924	STRG.245343
STRG.402491|rep_overlap=HAL1_41%,L2a_25%,L2c_11%	Adipocyte	4.41021	0.0148182	0.0239946	STRG.402491
STRG.402491|rep_overlap=HAL1_41%,L2a_25%,L2c_11%	Fibroblast I	2.83973	0.0157153	0.0465944	STRG.402491
STRG.524331|rep_overlap=SVA_C_27%,AluJr_11%,AluSq2_11%	Adipocyte	2.12604	0.0148789	0.0240921	STRG.524331
STRG.483466|rep_overlap=L1M4_22%,MER41A_11%,MLT1H1_11%	Epithelial cell (luminal II)	2.11362	1.96292e-05	5.82341e-05	STRG.483466
STRG.96844|rep_overlap=L2a_11%,L1MC5_7%,L1MC5a_6%	Adipocyte	2.64531	0.0151492	0.0245224	STRG.96844
STRG.96844|rep_overlap=L2a_11%,L1MC5_7%,L1MC5a_6%	Endothelial cell (lymphatic)	4.44069	9.55511e-06	3.14065e-05	STRG.96844
STRG.540123|rep_overlap=L1ME2z_6%,SVA_D_4%,L1PB3_4%	Melanocyte	2.26527	0.0152364	0.0173039	STRG.540123
STRG.540123|rep_overlap=L1ME2z_6%,SVA_D_4%,L1PB3_4%	Sweat gland cell	3.26182	2.55945e-05	4.25617e-05	STRG.540123
STRG.391014|rep_overlap=L1MC4_15%,AluSx3_8%,L1PA16_4%	Adipocyte	3.57034	0.0156023	0.0252461	STRG.391014
STRG.391014|rep_overlap=L1MC4_15%,AluSx3_8%,L1PA16_4%	Endothelial cell (vascular) II	3.8099	0.0041723	0.0109119	STRG.391014
STRG.361882|rep_overlap=MIRc_4%,MIR_3%,L2a_3%	Myocyte (NMJ-rich)	3.46417	0.0124739	0.0135595	STRG.361882
STRG.361882|rep_overlap=MIRc_4%,MIR_3%,L2a_3%	Myocyte (sk. muscle)	2.95093	2.5507e-72	3.01173e-70	STRG.361882
STRG.361882|rep_overlap=MIRc_4%,MIR_3%,L2a_3%	Satellite cell	3.19649	0.00023285	0.000330305	STRG.361882
STRG.471069|rep_overlap=LTR67B_13%,ERVL-E-int_12%,AluJr4_12%	Sebaceous gland cell (KRT79 hi)	4.43639	0.0201425	0.0217607	STRG.471069
STRG.508735|rep_overlap=MLT1A1-int_12%,MLT1A1_7%,MLT1D_5%	Mucous cell II	4.96006	0.0273348	0.0293937	STRG.508735
STRG.514846|rep_overlap=L2a_20%,L1MB7_8%,MIRb_5%	Adipocyte	2.35391	0.0161455	0.0261148	STRG.514846
STRG.249083|rep_overlap=L2a_6%,AluSx_6%,MLT1I_5%	Adipocyte	5.45039	0.0162401	0.0262646	STRG.249083
STRG.402509|rep_overlap=ERV3-16A3_I-int_50%,LTR16A_18%,MIR_5%	Adipocyte	4.93617	0.0164099	0.0265359	STRG.402509
STRG.390928|rep_overlap=L1MD2_21%,L1PA7_11%,L1MC1_10%	Adipocyte	5.09824	0.0167425	0.0270689	STRG.390928
STRG.401700|rep_overlap=MLT1H1_38%,AluY_28%	Adipocyte	3.51442	0.0167895	0.0271433	STRG.401700
STRG.263859|rep_overlap=MLT2A1_6%,AluSx_4%,LTR37A_4%	Adipocyte	2.68938	0.0168007	0.0271605	STRG.263859
STRG.239241|rep_overlap=AluY_44%	Myocyte (sk. muscle)	2.38598	1.86829e-18	5.18452e-17	STRG.239241
STRG.182609|rep_overlap=L2_9%,MER75_7%,MLT1I_5%	Adipocyte	3.53722	0.0174014	0.0281214	STRG.182609
STRG.182609|rep_overlap=L2_9%,MER75_7%,MLT1I_5%	Epithelial cell (alveolar type I)	5.01395	5.60001e-06	5.51521e-05	STRG.182609
STRG.149135|rep_overlap=L1M5_5%,MLT1I_4%,MLT1A0_4%	Adipocyte	2.04787	0.0174793	0.0282458	STRG.149135
STRG.357276|rep_overlap=L1MA4A_7%,THE1D-int_3%,Tigger2_3%	Adipocyte	2.24992	0.0176092	0.028453	STRG.357276
STRG.505747|rep_overlap=L1PA8_79%,LTR7_6%,L1MB7_5%	Adipocyte	5.10039	0.0177518	0.0286783	STRG.505747
STRG.505747|rep_overlap=L1PA8_79%,LTR7_6%,L1MB7_5%	Immune (alveolar macrophage activated)	3.70799	0.0259788	0.0431593	STRG.505747
STRG.541315|rep_overlap=L1MA4A_24%,L1MEb_8%,L1M2b_7%	Epithelial cell (club)	2.78308	5.7351e-05	0.000173379	STRG.541315
STRG.286984|rep_overlap=L2c_19%,AluJb_17%,AluSz_13%	Fibroblast	4.54715	7.28988e-32	7.88011e-30	STRG.286984
STRG.264488|rep_overlap=L1MA7_32%,SVA_C_31%,AluSg_9%	Epithelial cell (luminal II)	2.54873	1.04817e-09	6.47334e-09	STRG.264488
STRG.264488|rep_overlap=L1MA7_32%,SVA_C_31%,AluSg_9%	Sweat gland cell	3.61903	0.000282728	0.000402653	STRG.264488
STRG.406737|rep_overlap=L1MB8_9%,L1MA5_8%,HAL1M8_4%	Adipocyte	2.08375	0.0183413	0.0296182	STRG.406737
STRG.426694|rep_overlap=AluSg4_4%,AluJr4_3%,MIRb_2%	Adipocyte	2.27501	0.0184574	0.0298021	STRG.426694
STRG.426694|rep_overlap=AluSg4_4%,AluJr4_3%,MIRb_2%	Fibroblast	2.46772	1.36788e-05	7.78245e-05	STRG.426694
STRG.426694|rep_overlap=AluSg4_4%,AluJr4_3%,MIRb_2%	Fibroblast I	2.09843	5.19971e-07	6.58843e-06	STRG.426694
STRG.426694|rep_overlap=AluSg4_4%,AluJr4_3%,MIRb_2%	Pericyte/SMC	4.38529	0.0221583	0.0248581	STRG.426694
STRG.453166|rep_overlap=MIR3_4%,AluSx3_4%,AluY_2%	Adipocyte	4.41191	0.0184609	0.0298069	STRG.453166
STRG.453166|rep_overlap=MIR3_4%,AluSx3_4%,AluY_2%	Myocyte (cardiac)	2.01964	0.0125342	0.0279309	STRG.453166
STRG.133124|rep_overlap=ERV3-16A3_I-int_20%,MSTA1_10%,AluSq_7%	Adipocyte	2.74305	0.0185582	0.0299594	STRG.133124
STRG.133124|rep_overlap=ERV3-16A3_I-int_20%,MSTA1_10%,AluSq_7%	Immune (alveolar macrophage)	3.00955	0.0138729	0.0405608	STRG.133124
STRG.31217|rep_overlap=L1ME3G_33%,MLT1H2_14%,THE1B_13%	Adipocyte	5.45502	0.0190318	0.0307101	STRG.31217
STRG.423379|rep_overlap=L2a_28%,AluJb_11%,AluY_6%	Adipocyte	2.21975	0.0190899	0.030803	STRG.423379
STRG.182525|rep_overlap=L1PB4_34%,L1M4b_29%,L1MA5A_15%	Adipocyte	2.70598	0.0191197	0.0308483	STRG.182525
STRG.182525|rep_overlap=L1PB4_34%,L1M4b_29%,L1MA5A_15%	Epithelial cell (alveolar type I)	2.82706	4.61843e-05	0.000350304	STRG.182525
STRG.182525|rep_overlap=L1PB4_34%,L1M4b_29%,L1MA5A_15%	Immune (alveolar macrophage)	2.84849	0.00236239	0.00849739	STRG.182525
STRG.320069|rep_overlap=Tigger17a_12%,MIRc_9%,AluSp_6%	Adipocyte	3.09483	0.0192731	0.031094	STRG.320069
STRG.73262|rep_overlap=AluYa5_48%,L1PB4_10%	Adipocyte	2.95792	0.0193733	0.0312528	STRG.73262
STRG.73262|rep_overlap=AluYa5_48%,L1PB4_10%	Epithelial cell (luminal I)	3.29172	0.0050091	0.00923789	STRG.73262
STRG.73262|rep_overlap=AluYa5_48%,L1PB4_10%	Epithelial cell (luminal II)	3.91132	0.00410225	0.00735032	STRG.73262
STRG.146043|rep_overlap=AluSx_25%,L1MEc_18%,L1M5_13%	Adipocyte	3.29621	0.0193846	0.03127	STRG.146043
STRG.415991|rep_overlap=L1ME2_19%,MIR_11%,L2b_5%	Immune (B cell)	3.2778	0.0197393	0.0208853	STRG.415991
STRG.415991|rep_overlap=L1ME2_19%,MIR_11%,L2b_5%	Myocyte (sk. muscle)	4.99483	9.22817e-64	9.42537e-62	STRG.415991
STRG.469688|rep_overlap=MER61-int_17%,L1MB8_14%,MER44C_3%	Adipocyte	3.91257	0.0198316	0.0319805	STRG.469688
STRG.108198|rep_overlap=AluJr_11%,AluY_11%,AluSq4_11%	Epithelial cell (luminal II)	3.13456	0.00129481	0.00260406	STRG.108198
STRG.215194|rep_overlap=AluSx1_91%	Adipocyte	3.30738	0.0202371	0.0326316	STRG.215194
STRG.15358|rep_overlap=L1MC1_47%,MLT1A1_16%,AluSz6_12%	Adipocyte	3.65604	0.0202481	0.0326483	STRG.15358
STRG.15358|rep_overlap=L1MC1_47%,MLT1A1_16%,AluSz6_12%	Epithelial cell (squamous)	2.66157	0.0407386	0.0475058	STRG.15358
STRG.407902|rep_overlap=HERVL-int_39%,L2c_15%,MLT2A1_13%	Adipocyte	4.42514	0.0203954	0.032878	STRG.407902
STRG.31212|rep_overlap=L1MCa_31%,L1PA15_29%,MER52D_26%	Adipocyte	2.20869	0.0204554	0.0329727	STRG.31212
STRG.31212|rep_overlap=L1MCa_31%,L1PA15_29%,MER52D_26%	Myocyte (sk. muscle)	3.53846	4.48823e-10	6.3959e-09	STRG.31212
STRG.63608|rep_overlap=AluSg_5%,AluJb_4%,MLT1L_4%	Adipocyte	2.62061	0.0208636	0.0336206	STRG.63608
STRG.63608|rep_overlap=AluSg_5%,AluJb_4%,MLT1L_4%	Fibroblast I	2.16097	0.000700059	0.00325909	STRG.63608
STRG.63608|rep_overlap=AluSg_5%,AluJb_4%,MLT1L_4%	Fibroblast II	3.54595	0.000268321	0.000802185	STRG.63608
STRG.179452|rep_overlap=L1ME3A_11%,AluSx_10%,L1MEc_8%	Epithelial cell (luminal I)	2.05765	0.0010308	0.00222155	STRG.179452
STRG.503792|rep_overlap=L1P4a_21%,L1PA13_8%,L1ME4a_8%	Adipocyte	5.41342	0.0210417	0.0339024	STRG.503792
STRG.370831|rep_overlap=L1MEc_42%,MLT1J_5%,MLT1L_5%	Myocyte (sk. muscle)	2.50239	3.88254e-12	6.82098e-11	STRG.370831
STRG.407720|rep_overlap=L1PA3_42%,L1M5_21%,L1MEc_17%	Adipocyte	2.66561	0.0214294	0.0345189	STRG.407720
STRG.407720|rep_overlap=L1PA3_42%,L1M5_21%,L1MEc_17%	Epithelial cell (basal I)	2.4183	0.00231302	0.00428972	STRG.407720
STRG.293803|rep_overlap=AluJb_15%,MamGypsy2-I_12%,MER6A_10%	Immune (DC)	3.52155	0.00139314	0.00181849	STRG.293803
STRG.293803|rep_overlap=AluJb_15%,MamGypsy2-I_12%,MER6A_10%	Immune (DC/macrophage)	3.16198	5.53131e-08	1.98096e-07	STRG.293803
STRG.293803|rep_overlap=AluJb_15%,MamGypsy2-I_12%,MER6A_10%	Immune (macrophage I)	3.14314	4.31734e-09	2.21153e-08	STRG.293803
STRG.293803|rep_overlap=AluJb_15%,MamGypsy2-I_12%,MER6A_10%	Immune (macrophage)	3.08219	0.00593722	0.00795519	STRG.293803
STRG.504735|rep_overlap=AluSq2_13%,L1ME3C_11%,A-rich_5%	Adipocyte	3.39145	0.0215355	0.0346856	STRG.504735
STRG.146653|rep_overlap=L1MCa_30%,L1MC_15%,MIR_7%	Adipocyte	3.19738	0.0217075	0.0349584	STRG.146653
STRG.146653|rep_overlap=L1MCa_30%,L1MC_15%,MIR_7%	Epithelial cell (alveolar type I)	2.43408	0.00569799	0.0209958	STRG.146653
STRG.146653|rep_overlap=L1MCa_30%,L1MC_15%,MIR_7%	Pericyte/SMC I	3.92358	0.0067281	0.0100837	STRG.146653
STRG.464770|rep_overlap=L1MCa_5%,L1MC2_4%,L1PA4_4%	Adipocyte	2.26209	0.0217888	0.0350872	STRG.464770
STRG.464770|rep_overlap=L1MCa_5%,L1MC2_4%,L1PA4_4%	Immune (alveolar macrophage)	2.32598	0.00165819	0.00630865	STRG.464770
STRG.402550|rep_overlap=L1PA7_6%,L1MC3_5%,L1M5_4%	Adipocyte	3.70954	0.0221604	0.035675	STRG.402550
STRG.505749|rep_overlap=L1PB1_58%,AluY_21%,L1PA5_15%	Adipocyte	3.30498	0.022215	0.0357607	STRG.505749
STRG.505749|rep_overlap=L1PB1_58%,AluY_21%,L1PA5_15%	Immune (alveolar macrophage activated)	3.49449	0.019288	0.032189	STRG.505749
STRG.505749|rep_overlap=L1PB1_58%,AluY_21%,L1PA5_15%	Immune (alveolar macrophage)	4.73231	0.000386093	0.0018293	STRG.505749
STRG.157215|rep_overlap=HERVL18-int_52%,LTR18B_7%,L2a_3%	Adipocyte	4.94237	0.022216	0.0357612	STRG.157215
STRG.43744|rep_overlap=HERVE-int_35%,L1PA17_29%,AluY_6%	Adipocyte	2.56958	0.0226029	0.0363754	STRG.43744
STRG.310480|rep_overlap=L1MA10_12%,ERV3-16A3_I-int_5%,L3_3%	Adipocyte	3.04257	0.022783	0.0366608	STRG.310480
STRG.540036|rep_overlap=HAL1_33%,AluYc_5%,L2a_2%	Adipocyte	2.55619	0.0229245	0.0368852	STRG.540036
STRG.540036|rep_overlap=HAL1_33%,AluYc_5%,L2a_2%	Fibroblast	3.4019	8.58891e-07	6.67096e-06	STRG.540036
STRG.347184|rep_overlap=AluSg_7%,MLT1E1A_7%,Tigger9a_6%	Adipocyte	2.53358	0.0229313	0.0368949	STRG.347184
STRG.135610|rep_overlap=L1PB1_44%,MSTA_4%,AluSq2_4%	Adipocyte	3.21138	0.0232691	0.0374329	STRG.135610
STRG.482586|rep_overlap=AluSx_12%,AluJb_12%,AluSx1_9%	Adipocyte	2.02579	0.0232732	0.0374383	STRG.482586
STRG.384626|rep_overlap=L1MCc_9%,THE1B-int_8%,L1MC4_8%	Adipocyte	2.83087	0.0232939	0.0374694	STRG.384626
STRG.338370|rep_overlap=L2b_8%,AluY_7%,AluSz_7%	Adipocyte	3.04419	0.0235638	0.0378956	STRG.338370
STRG.182627|rep_overlap=MER67D_23%,LTR26_21%,AluSz_15%	Epithelial cell (alveolar type I)	3.50968	3.00998e-09	6.02489e-08	STRG.182627
STRG.133330|rep_overlap=L2a_43%,AluY_18%,A-rich_2%	Adipocyte	3.83766	0.0238228	0.0383054	STRG.133330
STRG.133330|rep_overlap=L2a_43%,AluY_18%,A-rich_2%	Myocyte (smooth muscle)	2.41467	0.00621417	0.009479	STRG.133330
STRG.133115|rep_overlap=L1PREC2_25%,L1PA14_20%,L1ME3A_7%	Adipocyte	6.39585	0.023831	0.0383161	STRG.133115
STRG.245342|rep_overlap=AluSp_5%,L1MB7_4%,L2c_4%	Adipocyte	2.07172	0.0239383	0.038484	STRG.245342
STRG.245342|rep_overlap=AluSp_5%,L1MB7_4%,L2c_4%	Endothelial cell (vascular) II	2.79563	1.49646e-05	7.97734e-05	STRG.245342
STRG.387001|rep_overlap=MER4-int_46%,HERVH-int_17%,MER4D1_9%	Adipocyte	2.62807	0.024223	0.0389302	STRG.387001
STRG.387001|rep_overlap=MER4-int_46%,HERVH-int_17%,MER4D1_9%	Epithelial cell (luminal II)	5.99415	2.27773e-07	9.63078e-07	STRG.387001
STRG.387001|rep_overlap=MER4-int_46%,HERVH-int_17%,MER4D1_9%	Immune (mast cell)	4.70378	0.0132302	0.015773	STRG.387001
STRG.473416|rep_overlap=L1MB8_27%,AluSq_6%,AluJb_5%	Adipocyte	3.24507	0.0243152	0.039076	STRG.473416
STRG.128544|rep_overlap=L1MB1_29%,L1MC5a_4%,L1MB3_4%	Myocyte (fast-twitch)	2.04212	0.00442992	0.00604781	STRG.128544
STRG.86670|rep_overlap=MER6_7%,L1ME3G_4%,LTR40b_4%	Adipocyte	3.52405	0.0243569	0.0391406	STRG.86670
STRG.504084|rep_overlap=L1MC1_36%,LTR16E1_12%,MLT1H_11%	Adipocyte	4.14955	0.0244921	0.0393567	STRG.504084
STRG.504084|rep_overlap=L1MC1_36%,LTR16E1_12%,MLT1H_11%	Myocyte (sk. muscle)	4.72085	7.94454e-06	5.64417e-05	STRG.504084
STRG.293087|rep_overlap=L1PA7_10%,L1ME2_8%,MSTA_5%	Adipocyte	5.4209	0.0247511	0.0397657	STRG.293087
STRG.74831|rep_overlap=L1MEg_14%,THE1C-int_11%,SVA_D_10%	Epithelial cell (luminal II)	2.19299	4.07054e-05	0.000113426	STRG.74831
STRG.74831|rep_overlap=L1MEg_14%,THE1C-int_11%,SVA_D_10%	Myoepithelial (basal)	2.68755	0.0436314	0.0493412	STRG.74831
STRG.74831|rep_overlap=L1MEg_14%,THE1C-int_11%,SVA_D_10%	Sweat gland cell	3.50548	0.00240925	0.00294988	STRG.74831
STRG.406264|rep_overlap=L1PA10_86%,AluSg_14%	Adipocyte	2.90231	0.025443	0.0408652	STRG.406264
STRG.406264|rep_overlap=L1PA10_86%,AluSg_14%	Myocyte (NMJ-rich)	5.62098	0.033855	0.0367328	STRG.406264
STRG.196636|rep_overlap=L1PA4_8%,L1M6_8%,Tigger7_5%	Adipocyte	2.62002	0.0254795	0.0409214	STRG.196636
STRG.196636|rep_overlap=L1PA4_8%,L1M6_8%,Tigger7_5%	Epithelial cell (luminal I)	4.68525	1.12479e-06	4.52071e-06	STRG.196636
STRG.196636|rep_overlap=L1PA4_8%,L1M6_8%,Tigger7_5%	Sweat gland cell	8.65614	1.73889e-07	3.82258e-07	STRG.196636
STRG.171383|rep_overlap=L1MCa_21%,THE1D_7%,MLT1A0_7%	Adipocyte	2.3963	0.0255293	0.0410002	STRG.171383
STRG.423376|rep_overlap=MER52A_28%,MLT1B_11%,AluSz6_5%	Adipocyte	2.65526	0.0256892	0.0412544	STRG.423376
STRG.423376|rep_overlap=MER52A_28%,MLT1B_11%,AluSz6_5%	Epithelial cell (basal I)	3.29712	6.77451e-06	2.25812e-05	STRG.423376
STRG.423376|rep_overlap=MER52A_28%,MLT1B_11%,AluSz6_5%	Schwann cell II	5.74898	0.011378	0.0126097	STRG.423376
STRG.54530|rep_overlap=L1PA3_24%,MER21C_9%,MLT2B1_6%	Immune (alveolar macrophage)	2.86604	1.22184e-08	1.64146e-07	STRG.54530
STRG.402528|rep_overlap=L1M5_12%,AluJb_9%,L1ME3Cz_9%	Adipocyte	4.21496	0.0257159	0.0412937	STRG.402528
STRG.467544|rep_overlap=L1MD2_28%,L1MA5_18%,L1MEi_15%	Adipocyte	3.43735	0.0258606	0.0415222	STRG.467544
STRG.467544|rep_overlap=L1MD2_28%,L1MA5_18%,L1MEi_15%	Immune (alveolar macrophage)	3.00058	0.0153111	0.0443603	STRG.467544
STRG.467544|rep_overlap=L1MD2_28%,L1MA5_18%,L1MEi_15%	Myocyte (sk. muscle)	2.56412	0.000330856	0.00153817	STRG.467544
STRG.521976|rep_overlap=AluSz_9%	Adipocyte	2.93316	0.0259082	0.0415975	STRG.521976
STRG.189497|rep_overlap=L1MEg_31%,MSTA_6%,MLT1A0_6%	Adipocyte	2.37528	0.0260889	0.0418864	STRG.189497
STRG.68825|rep_overlap=LTR16C_9%,LTR37B_9%,AluSq_6%	Adipocyte	2.9027	0.0261914	0.0420484	STRG.68825
STRG.144250|rep_overlap=L1MA3_96%,AluSz_4%	Epithelial cell (luminal I)	2.52164	3.86221e-10	2.7998e-09	STRG.144250
STRG.144250|rep_overlap=L1MA3_96%,AluSz_4%	Epithelial cell (luminal II)	2.56674	4.09302e-07	1.65358e-06	STRG.144250
STRG.144250|rep_overlap=L1MA3_96%,AluSz_4%	Epithelial cell (luminal)	2.46675	7.86343e-20	1.85287e-18	STRG.144250
STRG.408323|rep_overlap=L1MA6_4%,L1PA13_4%,L1PA7_4%	Epithelial cell (basal I)	2.24444	7.63896e-55	7.96885e-53	STRG.408323
STRG.408323|rep_overlap=L1MA6_4%,L1PA13_4%,L1PA7_4%	Epithelial cell (suprabasal)	2.15827	6.45211e-21	7.26694e-20	STRG.408323
STRG.408323|rep_overlap=L1MA6_4%,L1PA13_4%,L1PA7_4%	Mucous cell II	3.03677	3.35638e-05	5.01831e-05	STRG.408323
STRG.408323|rep_overlap=L1MA6_4%,L1PA13_4%,L1PA7_4%	Schwann cell II	2.38785	0.00137867	0.00168382	STRG.408323
STRG.43740|rep_overlap=L2a_11%,L1M6_5%,MLT1E_4%	Adipocyte	2.41011	0.026473	0.0424902	STRG.43740
STRG.504714|rep_overlap=AluSx1_13%,MIR_11%,L1MEi_9%	Adipocyte	4.76664	0.0265515	0.042615	STRG.504714
STRG.271727|rep_overlap=AluSx3_6%,MIR_6%,MIRb_4%	Adipocyte	4.52745	0.0265712	0.0426453	STRG.271727
STRG.145639|rep_overlap=MIRb_7%,AluSx_5%,LTR12C_4%	Myocyte (sk. muscle)	2.29595	5.00854e-17	1.26447e-15	STRG.145639
STRG.163063|rep_overlap=AluSx_19%,MIRb_12%,AluSz_10%	Adipocyte	3.88223	0.0267574	0.0429378	STRG.163063
STRG.467549|rep_overlap=L1PA12_19%,LTR12D_11%,MER4B_6%	Immune (alveolar macrophage)	2.17855	0.0159521	0.0460461	STRG.467549
STRG.433266|rep_overlap=L1ME4b_12%,MSTD-int_9%,MSTD_4%	Adipocyte	2.23797	0.026848	0.0430793	STRG.433266
STRG.326444|rep_overlap=L2a_21%,AluSc_4%,AluSq10_4%	Adipocyte	2.58707	0.0268826	0.0431323	STRG.326444
STRG.182532|rep_overlap=L1PA11_19%,L2a_15%,Tigger2_13%	Adipocyte	2.06418	0.0268994	0.0431567	STRG.182532
STRG.182532|rep_overlap=L1PA11_19%,L2a_15%,Tigger2_13%	Epithelial cell (alveolar type I)	2.97025	7.13033e-07	8.72397e-06	STRG.182532
STRG.330606|rep_overlap=L1PA4_62%,L1MD1_19%,AluJr_6%	Adipocyte	2.74208	0.0269664	0.0432628	STRG.330606
STRG.330606|rep_overlap=L1PA4_62%,L1MD1_19%,AluJr_6%	Epithelial cell (luminal)	2.37174	0.000882433	0.00204945	STRG.330606
STRG.330606|rep_overlap=L1PA4_62%,L1MD1_19%,AluJr_6%	Sebaceous gland cell (KRT79 hi)	6.53683	0.0109215	0.011816	STRG.330606
STRG.343226|rep_overlap=L1MEg_85%,L1M1_8%	Adipocyte	2.50354	0.0271408	0.04354	STRG.343226
STRG.343226|rep_overlap=L1MEg_85%,L1M1_8%	Myocyte (sk. muscle)	4.34018	9.55566e-15	2.06421e-13	STRG.343226
STRG.283590|rep_overlap=LTR78_69%,LTR33_15%,AluSz_14%	Adipocyte	4.38861	0.0273722	0.0439008	STRG.283590
STRG.50868|rep_overlap=L1PA3_28%,L2a_6%,L2b_4%	Adipocyte	3.40328	0.0277463	0.0444888	STRG.50868
STRG.239117|rep_overlap=L1ME4a_3%,AluJb_3%,AluY_3%	Adipocyte	3.01967	0.0277619	0.0445125	STRG.239117
STRG.65452|rep_overlap=MamRep605_17%,AluJo_9%,AluSx1_8%	Adipocyte	3.9936	0.0278975	0.0447273	STRG.65452
STRG.520945|rep_overlap=L1MA7_70%,AluY_12%,Tigger4b_10%	Adipocyte	2.20363	0.0279927	0.0448759	STRG.520945
STRG.485403|rep_overlap=L1MEf_37%,L1ME1_5%,L1PREC2_4%	Endothelial cell (vascular) III	2.2416	0.00202869	0.00418419	STRG.485403
STRG.323839|rep_overlap=L1MEd_14%,L1M4_12%,Tigger2a_9%	Adipocyte	2.16555	0.0281091	0.0450585	STRG.323839
STRG.420159|rep_overlap=L1MA6_19%,L1MEd_6%,MIRb_4%	Adipocyte	2.66947	0.0281747	0.0451596	STRG.420159
STRG.418789|rep_overlap=L1MC3_39%,MER63A_9%,MLT1J2_8%	Adipocyte	6.6615	0.0282126	0.0452189	STRG.418789
STRG.133110|rep_overlap=L1M1_22%,L1PA8A_13%,L1PB1_7%	Adipocyte	5.86608	0.0282437	0.0452674	STRG.133110
STRG.389778|rep_overlap=L1PB1_52%,L1PB_14%,L1MA9_13%	Adipocyte	3.06811	0.0282464	0.0452704	STRG.389778
STRG.504122|rep_overlap=L2a_7%,AluY_4%,MER113_3%	Immune (alveolar macrophage)	2.32127	5.17619e-10	8.70651e-09	STRG.504122
STRG.504122|rep_overlap=L2a_7%,AluY_4%,MER113_3%	Immune (mast cell)	3.53024	2.61259e-05	4.56794e-05	STRG.504122
STRG.416016|rep_overlap=L1MA6_18%,MIR_9%,AluSc_6%	Immune (B cell)	5.109	0.00282288	0.00312591	STRG.416016
STRG.416016|rep_overlap=L1MA6_18%,MIR_9%,AluSc_6%	Myocyte (sk. muscle)	3.15824	5.68994e-19	1.60888e-17	STRG.416016
STRG.167807|rep_overlap=SVA_D_6%,MLT1C_4%,THE1C_4%	Adipocyte	2.99327	0.0284869	0.0456477	STRG.167807
STRG.167807|rep_overlap=SVA_D_6%,MLT1C_4%,THE1C_4%	Endothelial cell (lymphatic)	2.52447	0.0237721	0.0405066	STRG.167807
STRG.30800|rep_overlap=L1MEf_25%,AluSx1_25%,MER117_11%	Adipocyte	3.54197	0.0285925	0.0458142	STRG.30800
STRG.30800|rep_overlap=L1MEf_25%,AluSx1_25%,MER117_11%	Epithelial cell (luminal I)	3.86725	0.00700258	0.0127041	STRG.30800
STRG.406262|rep_overlap=Tigger1_15%,L1MB1_11%,MER21A_6%	Adipocyte	2.92555	0.0285993	0.0458237	STRG.406262
STRG.406262|rep_overlap=Tigger1_15%,L1MB1_11%,MER21A_6%	Epithelial cell (alveolar type II)	2.02498	0.00472764	0.0224609	STRG.406262
STRG.523054|rep_overlap=L1MA3_63%,AluSq2_16%,AluSz_16%	Adipocyte	2.66569	0.0286955	0.0459737	STRG.523054
STRG.523054|rep_overlap=L1MA3_63%,AluSq2_16%,AluSz_16%	Epithelial cell (basal I)	2.26463	0.00668115	0.0112714	STRG.523054
STRG.523054|rep_overlap=L1MA3_63%,AluSq2_16%,AluSz_16%	Epithelial cell (luminal I)	2.35812	0.0254136	0.0449489	STRG.523054
STRG.405722|rep_overlap=AluSz6_32%,AluJb_23%,AluSc_22%	Adipocyte	2.78673	0.0287638	0.0460805	STRG.405722
STRG.405722|rep_overlap=AluSz6_32%,AluJb_23%,AluSc_22%	Immune (alveolar macrophage)	4.61026	7.73955e-05	0.000448532	STRG.405722
STRG.361906|rep_overlap=L1MEd_14%,L1MD3_12%,AluSz6_11%	Epithelial cell (basal keratinocyte)	2.75722	0.00820067	0.0113878	STRG.361906
STRG.361906|rep_overlap=L1MEd_14%,L1MD3_12%,AluSz6_11%	Myocyte (fast-twitch)	2.40378	0.0117014	0.0155783	STRG.361906
STRG.361906|rep_overlap=L1MEd_14%,L1MD3_12%,AluSz6_11%	Myocyte (sk. muscle)	2.68679	1.05626e-19	3.1145e-18	STRG.361906
STRG.361906|rep_overlap=L1MEd_14%,L1MD3_12%,AluSz6_11%	Satellite cell	3.55692	0.0308559	0.0349336	STRG.361906
STRG.530667|rep_overlap=L1ME3G_11%,MLT1A0_8%,AluSx1_6%	Adipocyte	3.93944	0.0289514	0.0463768	STRG.530667
STRG.436328|rep_overlap=L1PA16_10%,L2c_5%,Zaphod3_4%	Adipocyte	3.83963	0.0292192	0.0468001	STRG.436328
STRG.479465|rep_overlap=AluSx3_34%,LTR56_31%,AluSg4_19%	Adipocyte	3.79152	0.0292663	0.0468715	STRG.479465
STRG.479465|rep_overlap=AluSx3_34%,LTR56_31%,AluSg4_19%	Endothelial cell (vascular) I	3.21539	0.0195062	0.0454548	STRG.479465
STRG.517375|rep_overlap=L1MA4_34%,L1M4_31%,AluSx1_9%	Adipocyte	3.03257	0.0293036	0.0469298	STRG.517375
STRG.517375|rep_overlap=L1MA4_34%,L1M4_31%,AluSx1_9%	Myocyte (cardiac)	3.10707	3.9602e-07	3.07498e-06	STRG.517375
STRG.463324|rep_overlap=L1PA3_30%,L1MA3_26%,L1MC3_20%	Adipocyte	2.04241	0.0293974	0.0470758	STRG.463324
STRG.463324|rep_overlap=L1PA3_30%,L1MA3_26%,L1MC3_20%	Epithelial cell (suprabasal)	2.12772	0.0182139	0.0239529	STRG.463324
STRG.528521|rep_overlap=L1M5_17%,AluSx1_16%,LTR16A1_8%	Adipocyte	2.24083	0.0296039	0.0474036	STRG.528521
STRG.528521|rep_overlap=L1M5_17%,AluSx1_16%,LTR16A1_8%	Immune (alveolar macrophage)	2.15823	0.0156086	0.0451418	STRG.528521
STRG.465607|rep_overlap=MER45R_7%,AluSz_4%,AluSx_4%	Adipocyte	2.75293	0.0296316	0.0474466	STRG.465607
STRG.159291|rep_overlap=MLT1F1_31%,AluSp_20%,L2a_7%	Adipocyte	2.55826	0.0297944	0.0477034	STRG.159291
STRG.96275|rep_overlap=AluSx_8%,MLT1K_6%,L2c_4%	Adipocyte	2.88467	0.0298281	0.0477542	STRG.96275
STRG.96275|rep_overlap=AluSx_8%,MLT1K_6%,L2c_4%	Myocyte (smooth muscle TAGLN lo)	2.43524	0.00553239	0.0145242	STRG.96275
STRG.178450|rep_overlap=L1MCb_31%,L1PA7_24%,L1M4_11%	Adipocyte	6.65582	0.0300521	0.0481084	STRG.178450
STRG.155958|rep_overlap=AluY_15%,AluSp_7%,AluJr_5%	Immune (alveolar macrophage)	2.09305	0.000661592	0.00288689	STRG.155958
STRG.339882|rep_overlap=LTR16B_24%	Adipocyte	4.24312	0.0310647	0.0497102	STRG.339882
STRG.144958|rep_overlap=AluSx1_28%,L2c_10%,AluSz6_9%	Adipocyte	2.28098	0.0311238	0.0498033	STRG.144958
STRG.242552|rep_overlap=THE1C-int_25%,L2a_12%,THE1C_6%	Adipocyte	2.26919	0.0312185	0.0499489	STRG.242552
STRG.88736|rep_overlap=L1MC5a_9%,AluY_7%,MLT1H2_7%	Epithelial cell (ciliated)	2.11996	0.0157771	0.0254301	STRG.88736
STRG.172771|rep_overlap=L1MD2_39%,L1M5_12%,L1MB2_8%	Myocyte (sk. muscle)	4.237	7.97069e-17	1.98617e-15	STRG.172771
STRG.179701|rep_overlap=AluSx1_31%,AluJo_22%	Epithelial cell (alveolar type I)	4.55582	0.00251098	0.0104523	STRG.179701
STRG.70884|rep_overlap=MLT1A0_40%,L1ME4c_2%	Fibroblast	2.66642	1.01915e-06	7.77852e-06	STRG.70884
STRG.70884|rep_overlap=MLT1A0_40%,L1ME4c_2%	Immune (DC/macrophage)	3.48952	1.24392e-06	3.60473e-06	STRG.70884
STRG.70884|rep_overlap=MLT1A0_40%,L1ME4c_2%	Immune (macrophage I)	2.74872	5.80494e-05	0.000142959	STRG.70884
STRG.70884|rep_overlap=MLT1A0_40%,L1ME4c_2%	Immune (mast cell)	4.17486	0.00568098	0.00685008	STRG.70884
STRG.202394|rep_overlap=Charlie2a_69%,AluY_12%,AluSc_12%	Epithelial cell (luminal I)	2.79689	0.0108248	0.0194408	STRG.202394
STRG.182529|rep_overlap=L1MA4A_12%,L2a_8%,L3_8%	Epithelial cell (alveolar type I)	4.13761	8.32702e-07	1.00576e-05	STRG.182529
STRG.237937|rep_overlap=SVA_D_9%,MIR_4%,MLT1C_3%	Immune (alveolar macrophage)	2.2939	0.00252132	0.00897473	STRG.237937
STRG.171360|rep_overlap=L1P1_42%,MER21B_9%,MSTA_8%	Epithelial cell (squamous)	5.02175	1.37018e-83	1.06529e-81	STRG.171360
STRG.388644|rep_overlap=AluJb_31%,GA-rich_25%,L3_18%	Epithelial cell (luminal II)	2.93263	0.00950031	0.0164415	STRG.388644
STRG.182637|rep_overlap=L1MA10_17%,MLT1E1A-int_11%,L1M7_7%	Epithelial cell (alveolar type I)	3.0433	7.38821e-05	0.000526984	STRG.182637
STRG.505734|rep_overlap=L1PA8_68%,MIR_6%,L2b_2%	Immune (alveolar macrophage activated)	3.99375	0.00468443	0.00811252	STRG.505734
STRG.505734|rep_overlap=L1PA8_68%,MIR_6%,L2b_2%	Immune (alveolar macrophage)	6.68728	0.000216622	0.00110723	STRG.505734
STRG.448471|rep_overlap=L1PA7_24%,L1MD1_19%,L2b_9%	Endothelial cell (lymphatic)	2.20317	0.00300102	0.00557569	STRG.448471
STRG.448471|rep_overlap=L1PA7_24%,L1MD1_19%,L2b_9%	Epithelial cell (luminal)	3.13562	1.13301e-14	1.72926e-13	STRG.448471
STRG.339878|rep_overlap=L1M1_38%,Tigger1_31%,L1MA9_6%	Fibroblast I	3.08253	1.24946e-13	4.6103e-12	STRG.339878
STRG.249061|rep_overlap=Tigger3b_24%,MER31B_7%,AluSx4_6%	Endothelial cell (vascular) I	2.1775	0.00546975	0.0135643	STRG.249061
STRG.249061|rep_overlap=Tigger3b_24%,MER31B_7%,AluSx4_6%	Endothelial cell (vascular) II	2.21299	0.0120646	0.0297881	STRG.249061
STRG.31289|rep_overlap=L1MA3_65%,MER52A_22%,L1MB8_5%	Epithelial cell (luminal)	3.05339	0.0169958	0.0296562	STRG.31289
STRG.535983|rep_overlap=L1MA4A_10%,HERVL-int_8%,L1HS_5%	Endothelial cell (vascular) II	2.01199	2.3161e-08	2.3778e-07	STRG.535983
STRG.535983|rep_overlap=L1MA4A_10%,HERVL-int_8%,L1HS_5%	Endothelial cell (vascular) III	2.49329	9.59826e-07	4.19677e-06	STRG.535983
STRG.513259|rep_overlap=L1ME1_27%,LTR62_18%,PRIMA4-int_16%	Epithelial cell (luminal I)	2.07669	0.00992582	0.0178627	STRG.513259
STRG.504741|rep_overlap=L2a_18%	Endothelial cell (lymphatic)	3.53127	0.00505802	0.00897859	STRG.504741
STRG.504741|rep_overlap=L2a_18%	Myocyte (cardiac)	2.32217	0.00147378	0.00421486	STRG.504741
STRG.375284|rep_overlap=AluSc5_100%	Pericyte/SMC I	2.82832	0.00378999	0.0058486	STRG.375284
STRG.15359|rep_overlap=HERVH-int_37%,LTR7_6%,MLT1F_4%	Epithelial cell (luminal II)	4.03129	0.00103477	0.00212728	STRG.15359
STRG.361909|rep_overlap=ERV3-16A3_I-int_68%,MER90a_11%,AluSc_8%	Epithelial cell (basal keratinocyte)	4.07012	0.000893124	0.00144808	STRG.361909
STRG.361909|rep_overlap=ERV3-16A3_I-int_68%,MER90a_11%,AluSc_8%	Myocyte (sk. muscle)	2.18713	3.80711e-06	2.88562e-05	STRG.361909
STRG.229255|rep_overlap=L1ME3A_8%,L1M5_2%,L2_1%	Myocyte (sk. muscle)	3.13168	4.32664e-07	3.96866e-06	STRG.229255
STRG.506824|rep_overlap=THE1B-int_36%,THE1B_17%,L2a_3%	Myocyte (cardiac)	2.53241	6.99576e-09	7.73652e-08	STRG.506824
STRG.506824|rep_overlap=THE1B-int_36%,THE1B_17%,L2a_3%	Myocyte (sk. muscle)	3.28338	1.70382e-11	2.81997e-10	STRG.506824
STRG.408393|rep_overlap=L1PREC2_30%,THE1B-int_27%,L1P4b_21%	Epithelial cell (basal I)	3.76076	0.000176795	0.000434001	STRG.408393
STRG.411503|rep_overlap=MLT1C_19%,AluSp_14%	Epithelial cell (ciliated)	2.94437	0.0267082	0.0428204	STRG.411503
STRG.504034|rep_overlap=MER52A_26%,L1MC4_16%,MamGypLTR3_9%	Myocyte (slow-twitch, cytoplasmic)	2.8362	0.0243329	0.0267142	STRG.504034
STRG.419124|rep_overlap=L1MB7_36%,L1MEg_29%,AluY_13%	Myocyte (sk. muscle)	2.34029	1.51418e-10	2.27102e-09	STRG.419124
STRG.508384|rep_overlap=L2c_27%,AluYm1_9%,MIRc_5%	Myocyte (sk. muscle)	2.68963	2.3865e-12	4.26806e-11	STRG.508384
STRG.182615|rep_overlap=HAL1b_24%,L2a_15%,MIR_8%	Epithelial cell (alveolar type I)	3.58889	0.000140892	0.00092863	STRG.182615
STRG.182615|rep_overlap=HAL1b_24%,L2a_15%,MIR_8%	Immune (alveolar macrophage)	2.77984	0.0106821	0.0319003	STRG.182615
STRG.101163|rep_overlap=L1ME1_40%,SVA_D_13%,LTR48B_5%	Epithelial cell (luminal II)	2.2321	0.000119377	0.000302818	STRG.101163
STRG.99299|rep_overlap=L1MEf_22%,HAL1M8_9%,L2a_5%	Melanocyte	7.07556	1.48691e-06	2.84787e-06	STRG.99299
STRG.517379|rep_overlap=L1PA5_23%,L1MB3_19%,L1M4_15%	Myocyte (cardiac)	2.71465	4.0362e-06	2.48813e-05	STRG.517379
STRG.39166|rep_overlap=L1MD1_23%,L1MCa_17%,MSTA-int_6%	Fibroblast I	2.7067	1.79415e-33	2.02497e-31	STRG.39166
STRG.39166|rep_overlap=L1MD1_23%,L1MCa_17%,MSTA-int_6%	Myocyte (cardiac)	2.378	1.75484e-22	7.79151e-21	STRG.39166
STRG.249066|rep_overlap=MER41-int_5%,L1ME1_4%,L1P1_3%	Epithelial cell (alveolar type II)	2.0569	0.00549838	0.0254266	STRG.249066
STRG.182481|rep_overlap=L2c_16%,L1PB4_16%,MIR_6%	Epithelial cell (alveolar type I)	3.96331	5.82573e-13	1.99351e-11	STRG.182481
STRG.182481|rep_overlap=L2c_16%,L1PB4_16%,MIR_6%	Fibroblast I	2.39857	1.07765e-10	2.79285e-09	STRG.182481
STRG.110441|rep_overlap=MER52D_8%,MER89_5%,MLT2B1_4%	Epithelial cell (ciliated)	3.34134	0.0226846	0.0364293	STRG.110441
STRG.322688|rep_overlap=L1MB1_24%,AluSx1_15%,MSTA_10%	Epithelial cell (alveolar type II)	2.54922	4.04684e-20	2.14411e-18	STRG.322688
STRG.514101|rep_overlap=MSTB-int_17%,AluSp_12%,MSTB_9%	Immune (alveolar macrophage)	3.03813	2.64644e-06	2.22291e-05	STRG.514101
STRG.476346|rep_overlap=HAL1_16%,L1ME3_13%,AluSc_8%	Immune (alveolar macrophage)	2.99895	0.000448167	0.00207635	STRG.476346
STRG.162742|rep_overlap=AluSx_13%,AluY_9%,AluSx3_7%	Immune (alveolar macrophage)	2.04625	3.04917e-06	2.52448e-05	STRG.162742
STRG.43613|rep_overlap=L1MA5_25%,ERVL-E-int_10%,LTR16D1_6%	Epithelial cell (luminal)	3.216	6.18384e-06	2.44513e-05	STRG.43613
STRG.160711|rep_overlap=L1MEg_14%,L1PA16_10%,L1M5_6%	Epithelial cell (alveolar type I)	4.78788	4.23614e-67	1.51722e-64	STRG.160711
STRG.423385|rep_overlap=L1MA4_15%,LTR12C_5%,LTR12_3%	Schwann cell II	6.91771	0.00412184	0.00467019	STRG.423385
STRG.14160|rep_overlap=AluSp_5%,AluSx_4%,Charlie5_3%	Myocyte (sk. muscle)	3.88856	4.35956e-19	1.24251e-17	STRG.14160
STRG.160731|rep_overlap=L1PA5_7%,L1PA10_7%,L1MB2_4%	Epithelial cell (alveolar type I)	2.94197	1.84738e-06	2.06038e-05	STRG.160731
STRG.160731|rep_overlap=L1PA5_7%,L1PA10_7%,L1MB2_4%	Epithelial cell (club)	2.47774	0.00318655	0.0062384	STRG.160731
STRG.357155|rep_overlap=MER77_10%,MER31A_7%,THE1C_6%	Epithelial cell (luminal)	2.85329	1.93604e-06	8.5487e-06	STRG.357155
STRG.361887|rep_overlap=HAL1ME_18%,L1ME3E_12%,L1MC5_4%	Epithelial cell (basal keratinocyte)	4.50861	7.62951e-06	1.7867e-05	STRG.361887
STRG.326425|rep_overlap=L1PA10_59%,AluSq2_12%,MamSINE1_2%	Fibroblast I	3.32588	2.12727e-05	0.000170728	STRG.326425
STRG.424518|rep_overlap=L1ME3A_10%,L1PA6_5%,MSTD_4%	Fibroblast	2.63366	4.708e-05	0.000230229	STRG.424518
STRG.424518|rep_overlap=L1ME3A_10%,L1PA6_5%,MSTD_4%	Schwann cell I	4.0902	0.015027	0.0176979	STRG.424518
STRG.272678|rep_overlap=HERVL-int_16%,THE1B-int_11%,MLT2A2_6%	Myocyte (smooth muscle TAGLN lo)	3.95383	2.53413e-45	3.29646e-43	STRG.272678
STRG.272678|rep_overlap=HERVL-int_16%,THE1B-int_11%,MLT2A2_6%	Myofibroblast	2.12358	0.0174756	0.0214327	STRG.272678
STRG.222995|rep_overlap=MSTA-int_46%,THE1D-int_27%,MSTA_17%	Epithelial cell (basal I)	3.22645	0.000114693	0.000294259	STRG.222995
STRG.222995|rep_overlap=MSTA-int_46%,THE1D-int_27%,MSTA_17%	Epithelial cell (squamous)	4.68675	1.29809e-08	3.72734e-08	STRG.222995
STRG.222995|rep_overlap=MSTA-int_46%,THE1D-int_27%,MSTA_17%	Epithelial cell (suprabasal)	3.89648	0.002264	0.00324245	STRG.222995
STRG.222992|rep_overlap=MSTA-int_45%,THE1D-int_29%,MSTA_25%	Epithelial cell (squamous)	4.58211	1.55637e-05	2.90621e-05	STRG.222992
STRG.222992|rep_overlap=MSTA-int_45%,THE1D-int_29%,MSTA_25%	Epithelial cell (suprabasal)	5.0066	0.000534939	0.000865425	STRG.222992
STRG.206777|rep_overlap=THE1D-int_25%,THE1D_11%,L1MEd_10%	Myocyte (sk. muscle)	2.2866	1.71861e-15	3.90074e-14	STRG.206777
STRG.270427|rep_overlap=AluJb_9%,L2a_4%,AluSz_4%	Epithelial cell (ciliated)	2.21802	0.0167859	0.0270358	STRG.270427
STRG.112197|rep_overlap=MIRb_10%,AluSx3_9%,AluSz_9%	Epithelial cell (alveolar type I)	3.49824	1.77167e-05	0.000152217	STRG.112197
STRG.146651|rep_overlap=L1MB2_14%,LTR9_6%,L1ME3F_5%	Pericyte/SMC I	6.36445	3.44912e-13	2.65236e-12	STRG.146651
STRG.189109|rep_overlap=L1MC1_8%,L2b_4%,L2a_4%	Endothelial cell (lymphatic)	2.31862	0.00245163	0.00466169	STRG.189109
STRG.182542|rep_overlap=L1ME1_27%,AluSp_6%,MIR_4%	Epithelial cell (alveolar type I)	4.59586	4.76504e-10	1.08935e-08	STRG.182542
STRG.357029|rep_overlap=L2a_39%,L1ME4a_10%,AluYc_4%	Epithelial cell (mature keratinocyte)	5.61818	0.00627702	0.00681059	STRG.357029
STRG.357029|rep_overlap=L2a_39%,L1ME4a_10%,AluYc_4%	Myocyte (sk. muscle)	2.26651	7.90978e-09	9.59243e-08	STRG.357029
STRG.434835|rep_overlap=L1ME3_15%,MER20B_4%,LTR16E2_3%	Fibroblast	2.08486	0.000382067	0.0014188	STRG.434835
STRG.434835|rep_overlap=L1ME3_15%,MER20B_4%,LTR16E2_3%	Pericyte/SMC II	2.2092	0.0334536	0.0452254	STRG.434835
STRG.70941|rep_overlap=MLT1L_14%,MLT1A0_10%,L3b_9%	Myocyte (sk. muscle)	3.22075	1.01221e-21	3.28382e-20	STRG.70941
STRG.265953|rep_overlap=MER57A1_11%,AluSx1_8%,MER57A-int_8%	Epithelial cell (ciliated)	5.11464	8.98894e-12	6.23366e-11	STRG.265953
STRG.265953|rep_overlap=MER57A1_11%,AluSx1_8%,MER57A-int_8%	Fibroblast I	3.14628	2.4566e-24	1.91829e-22	STRG.265953
STRG.235565|rep_overlap=LTR33_8%,MIRb_7%,L2a_5%	Endothelial cell (cardiac microvascular)	8.16796	0.0287818	0.0307166	STRG.235565
STRG.465108|rep_overlap=MER45R_39%,AluSq_26%,AluSz_23%	Epithelial cell (alveolar type II)	2.17881	0.00285563	0.0150535	STRG.465108
STRG.361881|rep_overlap=L2a_18%,L2b_11%,MIR_6%	Myocyte (sk. muscle)	3.31898	2.28274e-10	3.36179e-09	STRG.361881
STRG.207470|rep_overlap=L1PA2_12%,MER101_9%,L1ME3Cz_7%	Endothelial cell (lymphatic)	2.34071	8.69881e-05	0.000232667	STRG.207470
STRG.531250|rep_overlap=L1P1_42%,L1MB3_41%,L1PA15_7%	Myocyte (sk. muscle)	2.55133	4.0643e-09	5.11719e-08	STRG.531250
STRG.213057|rep_overlap=LTR1_7%,L1MB7_5%,L2a_5%	Pericyte/SMC I	4.96071	0.0104774	0.0155774	STRG.213057
STRG.386983|rep_overlap=L1MB7_10%,LTR12C_6%,L1M5_6%	Immune (mast cell)	5.2238	0.0381008	0.0452991	STRG.386983
STRG.202389|rep_overlap=L1MA5_24%,Tigger1_23%,THE1B_4%	Myocyte (smooth muscle TAGLN lo)	2.54284	0.00260526	0.00754244	STRG.202389
STRG.407714|rep_overlap=MLT1G3_19%	Epithelial cell (basal I)	2.50495	2.18639e-05	6.55476e-05	STRG.407714
STRG.207137|rep_overlap=L1M1_21%,L1PREC2_9%,MSTA-int_7%	Epithelial cell (luminal I)	2.81084	0.0103741	0.0186512	STRG.207137
STRG.423377|rep_overlap=MLT1E3_10%,AluY_8%,AluSq_5%	Epithelial cell (basal I)	2.20194	0.00566936	0.00965268	STRG.423377
STRG.521949|rep_overlap=L1MA1_50%,Tigger4_32%,L1MDa_9%	Epithelial cell (alveolar type I)	3.58925	6.67427e-06	6.43287e-05	STRG.521949
STRG.521949|rep_overlap=L1MA1_50%,Tigger4_32%,L1MDa_9%	Epithelial cell (alveolar type II)	3.50413	6.33722e-10	1.57111e-08	STRG.521949
STRG.204767|rep_overlap=L1PA4_86%,AluYg6_14%	Epithelial cell (luminal II)	2.87622	0.0221482	0.0378994	STRG.204767
STRG.96299|rep_overlap=L1PA8_6%,L1M6_4%,AluSz_3%	Fibroblast	2.14962	0.00112013	0.00357287	STRG.96299
STRG.408083|rep_overlap=MLT1C_25%,MamRep605_0%	Myocyte (cardiac)	5.43626	0.00574028	0.0135879	STRG.408083
STRG.336969|rep_overlap=L1MDa_81%,AluSc_13%,AluSx1_5%	Epithelial cell (basal I)	2.04915	0.0287285	0.0459923	STRG.336969
STRG.361899|rep_overlap=LOR1-int_14%,L1PA16_10%,HAL1M8_7%	Epithelial cell (basal keratinocyte)	3.82271	0.0050765	0.00715564	STRG.361899
STRG.361899|rep_overlap=LOR1-int_14%,L1PA16_10%,HAL1M8_7%	Immune (alveolar macrophage)	3.10724	0.000853461	0.00359562	STRG.361899
STRG.432583|rep_overlap=L1PA4_52%,L1MCb_47%	Myocyte (sk. muscle)	4.75951	5.69714e-07	5.11743e-06	STRG.432583
STRG.160755|rep_overlap=L1M2_40%,AluJr_20%,MER20_6%	Epithelial cell (suprabasal)	2.22826	0.00793526	0.0105346	STRG.160755
STRG.110220|rep_overlap=L1ME4a_21%,AluSx_16%,AluY_9%	Myocyte (sk. muscle)	2.0374	1.79159e-06	1.46145e-05	STRG.110220
STRG.408198|rep_overlap=L1MEg_18%,AluSq_13%,L1MCc_13%	Myocyte (cardiac)	3.20094	0.00989586	0.0224389	STRG.408198
STRG.60765|rep_overlap=L1PB1_15%,L1M1_7%,L1P4_6%	Epithelial cell (luminal II)	2.75271	0.0196787	0.0337327	STRG.60765
STRG.60765|rep_overlap=L1PB1_15%,L1M1_7%,L1P4_6%	Fibroblast II	2.4196	0.000283078	0.000839992	STRG.60765
STRG.158680|rep_overlap=LTR33_22%,AluSg7_19%,AluSx_14%	Myocyte (cardiac)	3.21754	0.00508243	0.0121752	STRG.158680
STRG.477886|rep_overlap=AluSx_24%,AluSq_9%,AluSc_9%	Immune (macrophage I)	2.33968	0.005533	0.00888442	STRG.477886
STRG.408109|rep_overlap=MLT1C_11%,AluSq2_9%,L1PA13_3%	Epithelial cell (basal I)	2.86848	0.000197088	0.000478396	STRG.408109
STRG.54377|rep_overlap=L1PBa_19%,L1MC4_6%,Charlie8_5%	Myocyte (sk. muscle)	2.09764	2.72187e-08	3.06432e-07	STRG.54377
STRG.204078|rep_overlap=L1MEf_31%,LTR16E1_5%,AluSz6_3%	Epithelial cell (basal I)	2.64224	0.00380901	0.00669071	STRG.204078
STRG.204078|rep_overlap=L1MEf_31%,LTR16E1_5%,AluSz6_3%	Myocyte (cardiac)	2.04718	0.00194323	0.00533379	STRG.204078
STRG.409487|rep_overlap=L1PA16_19%,L1P2_12%,LTR33_5%	Fibroblast I	2.36006	1.06067e-23	7.9809e-22	STRG.409487
STRG.409487|rep_overlap=L1PA16_19%,L1P2_12%,LTR33_5%	Pericyte/SMC I	2.55333	2.40947e-06	6.93523e-06	STRG.409487
STRG.409487|rep_overlap=L1PA16_19%,L1P2_12%,LTR33_5%	Pericyte/SMC II	3.66195	3.98253e-12	2.19039e-11	STRG.409487
STRG.516280|rep_overlap=L1PB4_19%,L1PA17_18%,L1PA15-16_13%	Myofibroblast	3.72975	0.0142792	0.017529	STRG.516280
STRG.379195|rep_overlap=L1MEg_33%,L1M4a2_15%,L1P1_12%	ICCs	2.68657	0.0441513	0.0479044	STRG.379195
STRG.379195|rep_overlap=L1MEg_33%,L1M4a2_15%,L1P1_12%	Immune (mast cell)	2.51928	0.000424002	0.000613214	STRG.379195
STRG.272650|rep_overlap=HERVL-int_97%	Endothelial cell (vascular) III	3.80218	8.0401e-21	2.41851e-19	STRG.272650
STRG.272650|rep_overlap=HERVL-int_97%	Myocyte (smooth muscle TAGLN lo)	2.4623	2.57876e-19	1.09173e-17	STRG.272650
STRG.355877|rep_overlap=L1PA2_60%,L1MB8_5%,L1MD3_5%	Epithelial cell (luminal II)	3.20856	0.000412953	0.00093056	STRG.355877
STRG.355877|rep_overlap=L1PA2_60%,L1MB8_5%,L1MD3_5%	Epithelial cell (luminal)	3.5412	6.76715e-12	7.41653e-11	STRG.355877
STRG.84247|rep_overlap=L1MD2_16%,L2c_8%,MamRep1527_6%	Immune (T cell)	3.04421	1.94325e-10	8.59465e-10	STRG.84247
STRG.93931|rep_overlap=MIRb_8%,MIR_7%,MLT1G_4%	Epithelial cell (basal keratinocyte)	2.54618	0.000696816	0.00115439	STRG.93931
STRG.298802|rep_overlap=MER21C_12%,MIRb_7%,L2b_5%	Schwann cell II	7.0231	0.0389686	0.0430914	STRG.298802
STRG.211014|rep_overlap=MLT1C_32%,MLT1O_24%	Epithelial cell (alveolar type I)	4.59718	0.0119597	0.041357	STRG.211014
STRG.230864|rep_overlap=Charlie1a_34%,AluJo_14%,AluSq2_12%	Myocyte (fast-twitch)	2.09651	2.85151e-12	1.49487e-11	STRG.230864
STRG.230864|rep_overlap=Charlie1a_34%,AluJo_14%,AluSq2_12%	Myocyte (sk. muscle)	2.45073	3.20367e-171	1.17084e-168	STRG.230864
STRG.60773|rep_overlap=MLT2A2_24%,L1MEg_21%,AluJr4_16%	Fibroblast II	3.59881	0.000582739	0.00158445	STRG.60773
STRG.64561|rep_overlap=MamRep1527_21%,AluSp_15%,MLT1H1_10%	Myocyte (sk. muscle)	2.94188	1.58161e-09	2.10531e-08	STRG.64561
STRG.407715|rep_overlap=L1PB3_11%,L2a_11%,L1MEd_9%	Epithelial cell (basal I)	2.43419	3.78495e-05	0.000107765	STRG.407715
STRG.31536|rep_overlap=L1M1_12%,L1ME4a_9%,L1M4_6%	Endothelial cell (vascular) III	2.277	0.0212501	0.0385092	STRG.31536
STRG.31536|rep_overlap=L1M1_12%,L1ME4a_9%,L1M4_6%	Immune (alveolar macrophage activated)	2.3736	0.00753774	0.0127848	STRG.31536
STRG.31536|rep_overlap=L1M1_12%,L1ME4a_9%,L1M4_6%	Immune (alveolar macrophage)	2.21715	0.00433174	0.0141927	STRG.31536
STRG.402473|rep_overlap=L1PA7_42%,MER4A_8%,MLT1J_5%	Fibroblast I	2.43788	4.55921e-06	4.49759e-05	STRG.402473
STRG.402473|rep_overlap=L1PA7_42%,MER4A_8%,MLT1J_5%	Satellite cell	6.35488	0.000368493	0.000506912	STRG.402473
STRG.404672|rep_overlap=L4_A_Mam_4%,L1ME4b_4%,MIR_3%	Epithelial cell (club)	2.72985	2.48971e-10	2.13397e-09	STRG.404672
STRG.404672|rep_overlap=L4_A_Mam_4%,L1ME4b_4%,MIR_3%	Pericyte/SMC	3.20418	0.0253269	0.0284081	STRG.404672
STRG.404672|rep_overlap=L4_A_Mam_4%,L1ME4b_4%,MIR_3%	Schwann cell II	4.28386	0.00433591	0.00490168	STRG.404672
STRG.404672|rep_overlap=L4_A_Mam_4%,L1ME4b_4%,MIR_3%	Sweat gland cell	2.89827	0.0408648	0.0470454	STRG.404672
STRG.346969|rep_overlap=L1MA4A_35%,LTR12C_13%,L1M5_9%	Epithelial cell (alveolar type II)	3.8346	1.38964e-15	5.55482e-14	STRG.346969
STRG.297445|rep_overlap=AluSx1_6%,Zaphod3_4%,L1ME4b_4%	Epithelial cell (Hillock)	2.2174	0.0183419	0.0233684	STRG.297445
STRG.297445|rep_overlap=AluSx1_6%,Zaphod3_4%,L1ME4b_4%	Immune (alveolar macrophage activated)	2.33608	0.00251271	0.00460129	STRG.297445
STRG.297445|rep_overlap=AluSx1_6%,Zaphod3_4%,L1ME4b_4%	Immune (alveolar macrophage)	2.44269	1.57361e-05	0.000110036	STRG.297445
STRG.504740|rep_overlap=L2a_16%,L1MA9_9%,MIR_4%	Endothelial cell (lymphatic)	3.31892	0.00391483	0.00708459	STRG.504740
STRG.504740|rep_overlap=L2a_16%,L1MA9_9%,MIR_4%	Epithelial cell (luminal I)	2.9609	0.014532	0.0259694	STRG.504740
STRG.504740|rep_overlap=L2a_16%,L1MA9_9%,MIR_4%	Myocyte (cardiac)	2.40122	0.000504509	0.00169433	STRG.504740
STRG.51092|rep_overlap=L1ME3A_12%,L2_7%,LTR16B2_4%	Fibroblast I	3.03685	1.19223e-27	1.0765e-25	STRG.51092
STRG.73274|rep_overlap=L1PA14_12%,MLT1E3_3%,MER1B_2%	Sebaceous gland cell (CYP4F3+)	6.36907	0.0265348	0.0276581	STRG.73274
STRG.73274|rep_overlap=L1PA14_12%,MLT1E3_3%,MER1B_2%	Sebaceous gland cell (KRT79 hi)	6.07835	0.0144379	0.0156053	STRG.73274
STRG.403107|rep_overlap=L1MC_21%,AluSz_17%,AluYc_7%	Myocyte (fast-twitch)	2.93922	0.0344637	0.0454753	STRG.403107
STRG.403107|rep_overlap=L1MC_21%,AluSz_17%,AluYc_7%	Myocyte (sk. muscle)	2.42658	3.26601e-07	3.05578e-06	STRG.403107
STRG.321423|rep_overlap=L1MA8_11%,L2_10%,L2a_4%	Immune (alveolar macrophage)	2.64105	0.0165258	0.0475642	STRG.321423
STRG.70871|rep_overlap=AluSx1_8%,L2a_6%,L1PREC2_5%	Immune (alveolar macrophage)	3.08219	0.000141755	0.000763475	STRG.70871
STRG.70871|rep_overlap=AluSx1_8%,L2a_6%,L1PREC2_5%	Immune (macrophage I)	2.42229	0.00315626	0.00528394	STRG.70871
STRG.69516|rep_overlap=HERVL-int_9%,L2a_8%,L2c_6%	Unknown (SFN-GJA1)	2.06058	8.25751e-06	1.32541e-05	STRG.69516
STRG.1228|rep_overlap=AluSx_15%,L1PA16_12%,AluY_10%	Melanocyte	7.26452	0.00184846	0.00227241	STRG.1228
STRG.60761|rep_overlap=L1PA17_38%,L1P1_8%,L2a_7%	Fibroblast II	2.81564	4.40726e-07	2.60508e-06	STRG.60761
STRG.500794|rep_overlap=MIRb_21%,L1MC4_16%,A-rich_5%	Immune (alveolar macrophage activated)	4.36073	2.34071e-18	3.70404e-17	STRG.500794
STRG.500794|rep_overlap=MIRb_21%,L1MC4_16%,A-rich_5%	Immune (alveolar macrophage)	6.14911	2.09074e-57	5.88078e-55	STRG.500794
STRG.391026|rep_overlap=MSTA-int_20%,L1PA13_13%,L1MCa_9%	Endothelial cell (vascular) II	4.68771	0.000402397	0.00143777	STRG.391026
STRG.182578|rep_overlap=L1PA16_11%,MLT1C_8%,MLT1B_8%	Myocyte (cardiac)	3.20015	0.0134854	0.0298488	STRG.182578
STRG.506822|rep_overlap=L1MC1_40%,L1MA7_30%,L1PA16_25%	Myocyte (cardiac)	4.07042	7.29332e-12	1.2851e-10	STRG.506822
STRG.506822|rep_overlap=L1MC1_40%,L1MA7_30%,L1PA16_25%	Myocyte (sk. muscle)	2.14854	0.000355936	0.0016348	STRG.506822
STRG.503281|rep_overlap=L1PA3_21%,ERVL-E-int_9%,L1PA16_8%	Immune (mast cell)	3.93676	1.69018e-05	3.03547e-05	STRG.503281
STRG.457387|rep_overlap=L1MC3_8%,L2a_6%,HERV16-int_4%	Immune (alveolar macrophage)	2.56709	0.000596834	0.00264187	STRG.457387
STRG.457387|rep_overlap=L1MC3_8%,L2a_6%,HERV16-int_4%	Pericyte/SMC II	2.05573	0.0267293	0.0362007	STRG.457387
STRG.200606|rep_overlap=AluSg_16%,AluY_11%,AluSq2_8%	Myocyte (smooth muscle TAGLN lo)	2.03011	6.23504e-06	4.03628e-05	STRG.200606
STRG.314655|rep_overlap=HERVL40-int_54%,MSTA_14%,AluSx_10%	Endothelial cell (vascular) II	3.69625	6.03827e-10	8.31798e-09	STRG.314655
STRG.314655|rep_overlap=HERVL40-int_54%,MSTA_14%,AluSx_10%	Endothelial cell (vascular) III	3.0342	0.000223225	0.000585174	STRG.314655
STRG.400707|rep_overlap=L1M3_24%,L1PA3_7%,Charlie29a_5%	Fibroblast	2.49567	7.16839e-06	4.39653e-05	STRG.400707
STRG.400707|rep_overlap=L1M3_24%,L1PA3_7%,Charlie29a_5%	Immune (macrophage I)	2.29896	0.000689406	0.00134933	STRG.400707
STRG.70855|rep_overlap=L1M5_8%,L1M7_5%,L1MC3_5%	Fibroblast	3.46186	2.40807e-14	7.11607e-13	STRG.70855
STRG.70855|rep_overlap=L1M5_8%,L1M7_5%,L1MC3_5%	Immune (alveolar macrophage)	2.649	6.71642e-05	0.000395954	STRG.70855
STRG.70855|rep_overlap=L1M5_8%,L1M7_5%,L1MC3_5%	Immune (macrophage I)	2.33807	9.39576e-05	0.000221676	STRG.70855
STRG.70855|rep_overlap=L1M5_8%,L1M7_5%,L1MC3_5%	Immune (mast cell)	3.93645	0.00230786	0.00294137	STRG.70855
STRG.420137|rep_overlap=L2a_10%,LTR33_9%,MIRc_7%	Fibroblast I	2.65516	0.00214745	0.00820506	STRG.420137
STRG.189621|rep_overlap=L1MCa_65%,L1MC1_21%,L1PREC2_15%	Epithelial cell (luminal)	3.92744	0.0138942	0.0244972	STRG.189621
STRG.504711|rep_overlap=L1ME2_7%,L2a_4%,Tigger1_4%	Endothelial cell (lymphatic)	2.9264	7.22788e-09	4.24941e-08	STRG.504711
STRG.504711|rep_overlap=L1ME2_7%,L2a_4%,Tigger1_4%	Epithelial cell (luminal I)	2.39196	9.27957e-05	0.000254373	STRG.504711
STRG.504711|rep_overlap=L1ME2_7%,L2a_4%,Tigger1_4%	Epithelial cell (mature keratinocyte)	4.13115	0.0460219	0.049517	STRG.504711
STRG.504711|rep_overlap=L1ME2_7%,L2a_4%,Tigger1_4%	Unknown (ATP1B3-GJB6)	7.68153	2.96418e-08	6.24892e-08	STRG.504711
STRG.415985|rep_overlap=L2c_22%,MIRb_9%,MamRep434_3%	Myocyte (sk. muscle)	3.58733	3.58905e-05	0.000219161	STRG.415985
STRG.9056|rep_overlap=MLT1J_5%,MLT1D_5%,L1MD3_5%	Epithelial cell (alveolar type II)	2.22656	0.000307819	0.00241416	STRG.9056
STRG.421657|rep_overlap=L1MB4_37%,L1M2_10%,MER110A_4%	Endothelial cell (lymphatic)	2.72278	3.40376e-06	1.2262e-05	STRG.421657
STRG.255550|rep_overlap=L1PB2_23%,L1MD_9%,AluSx3_5%	Myocyte (smooth muscle TAGLN lo)	2.28875	7.24333e-13	1.6323e-11	STRG.255550
STRG.313272|rep_overlap=Zaphod_8%,MIRb_6%,L1ME4c_5%	Myocyte (sk. muscle)	3.40356	4.91927e-08	5.32185e-07	STRG.313272
STRG.19521|rep_overlap=AluY_9%,AluSq2_9%,MER5A_6%	Epithelial cell (luminal I)	2.96392	0.0173423	0.0308929	STRG.19521
STRG.243734|rep_overlap=HERVIP10F-int_25%,HERVIP10FH-int_12%,Harlequin-int_11%	Epithelial cell (alveolar type I)	2.22035	0.00446967	0.0169955	STRG.243734
STRG.409789|rep_overlap=L1PA4_20%,L1MA4_7%,Tigger3b_6%	Epithelial cell (luminal)	2.85218	0.0247471	0.0421814	STRG.409789
STRG.194806|rep_overlap=L1PA15_24%,L1MA1_20%,L2a_6%	Fibroblast I	2.21547	4.21515e-07	5.47389e-06	STRG.194806
STRG.190639|rep_overlap=L1ME3G_25%,L1PA11_9%,L2a_5%	Epithelial cell (alveolar type II)	2.2259	1.51008e-06	2.22939e-05	STRG.190639
STRG.1837|rep_overlap=AluSx_5%,L1MC1_5%,MER57B1_4%	Fibroblast I	2.8739	1.88714e-09	4.00255e-08	STRG.1837
STRG.169133|rep_overlap=L1ME3G_25%,L1ME3A_18%,MSTA1_10%	Endothelial cell (vascular) II	2.57914	0.000168445	0.000673381	STRG.169133
STRG.309927|rep_overlap=L1PA4_14%,L1PREC2_12%,L1PA7_7%	Fibroblast	4.9266	0.000237218	0.000939913	STRG.309927
STRG.387002|rep_overlap=MER4-int_50%,LTR106_Mam_24%,MER4C_24%	Epithelial cell (luminal II)	7.44886	2.68003e-05	7.75014e-05	STRG.387002
STRG.308094|rep_overlap=L2a_17%,L1MB7_15%,AluSp_7%	Epithelial cell (ciliated)	3.09978	0.00626568	0.0102621	STRG.308094
STRG.494720|rep_overlap=LTR33_4%,AluJr_3%,MIR3_2%	Fibroblast I	2.37985	5.08157e-05	0.000361114	STRG.494720
STRG.494720|rep_overlap=LTR33_4%,AluJr_3%,MIR3_2%	Fibroblast II	2.57814	0.000135135	0.000439202	STRG.494720
STRG.467553|rep_overlap=L1PA7_78%,AluY_11%,AluYa5_11%	Immune (alveolar macrophage)	3.34375	0.000232629	0.0011767	STRG.467553
STRG.160712|rep_overlap=Tigger4_17%,L2a_9%,LTR9B_4%	Epithelial cell (alveolar type I)	4.5415	1.00763e-39	1.7519e-37	STRG.160712
STRG.522712|rep_overlap=Tigger1_24%,L3_12%,L2a_12%	Epithelial cell (luminal II)	3.39634	0.0108712	0.0187819	STRG.522712
STRG.419122|rep_overlap=LTR48_8%,L2c_6%,AluJb_6%	Myocyte (sk. muscle)	2.55479	0.0113285	0.0316278	STRG.419122
STRG.470895|rep_overlap=L1MC4a_10%,L1MA8_8%,AluSc_4%	Myocyte (sk. muscle)	2.07501	2.75663e-15	6.16816e-14	STRG.470895
STRG.443160|rep_overlap=Tigger4_19%,L2a_13%,L1MA9_11%	Melanocyte	6.57437	0.00566162	0.00649939	STRG.443160
STRG.182584|rep_overlap=L1M5_23%,MLT1C_10%	Epithelial cell (alveolar type I)	3.05185	5.0645e-05	0.000379689	STRG.182584
STRG.182584|rep_overlap=L1M5_23%,MLT1C_10%	Myocyte (cardiac)	4.68181	7.38966e-19	2.63614e-17	STRG.182584
STRG.536863|rep_overlap=MSTB-int_26%,L1PBa_19%,L2c_18%	Epithelial cell (luminal I)	3.11856	1.32924e-09	8.86339e-09	STRG.536863
STRG.536863|rep_overlap=MSTB-int_26%,L1PBa_19%,L2c_18%	Epithelial cell (luminal)	2.6096	1.68836e-13	2.26085e-12	STRG.536863
STRG.330559|rep_overlap=AluSz_13%,AluSq2_12%,AluSc8_10%	Epithelial cell (luminal II)	2.77852	0.0189821	0.0325615	STRG.330559
STRG.106246|rep_overlap=L1MB7_62%,AluJo_15%,AluY_11%	Myocyte (sk. muscle)	2.69776	7.89313e-18	2.09718e-16	STRG.106246
STRG.314099|rep_overlap=SVA_D_16%,L1MEc_11%,AluSx3_11%	Myocyte (smooth muscle TAGLN lo)	2.61683	5.3245e-19	2.21061e-17	STRG.314099
STRG.314099|rep_overlap=SVA_D_16%,L1MEc_11%,AluSx3_11%	Pericyte/SMC I	2.07942	0.00149128	0.00250807	STRG.314099
STRG.182623|rep_overlap=SVA_F_35%,L1PB3_18%,THE1B_5%	Epithelial cell (alveolar type I)	3.94625	7.81612e-06	7.41372e-05	STRG.182623
STRG.474558|rep_overlap=L1MEd_10%,L1MEc_7%,L1PA16_5%	Epithelial cell (alveolar type I)	2.28133	0.00791887	0.0282605	STRG.474558
STRG.474558|rep_overlap=L1MEd_10%,L1MEc_7%,L1PA16_5%	Epithelial cell (luminal I)	3.92038	0.000206088	0.000524262	STRG.474558
STRG.465475|rep_overlap=L1PA10_50%,L1ME1_23%,AluSx4_3%	Fibroblast II	2.88526	0.0122806	0.0243833	STRG.465475
STRG.79288|rep_overlap=L1MA2_36%,L1PA3_34%,L1MC2_8%	Epithelial cell (ciliated)	2.92838	1.00544e-05	2.84505e-05	STRG.79288
STRG.50873|rep_overlap=L1PA15_85%,AluSp_12%,AluSx_2%	Immune (DC)	2.73821	0.0148721	0.0174883	STRG.50873
STRG.50873|rep_overlap=L1PA15_85%,AluSp_12%,AluSx_2%	Immune (T cell)	3.85361	7.99208e-08	2.5001e-07	STRG.50873
STRG.50873|rep_overlap=L1PA15_85%,AluSp_12%,AluSx_2%	Immune (alveolar macrophage)	2.44595	3.17229e-05	0.000204915	STRG.50873
STRG.50873|rep_overlap=L1PA15_85%,AluSp_12%,AluSx_2%	Immune (macrophage II)	2.85014	0.0296265	0.0341336	STRG.50873
STRG.292395|rep_overlap=L1PREC2_61%,LTR7_6%,AluSx_4%	Immune (alveolar macrophage activated)	3.46529	0.00377306	0.00663928	STRG.292395
STRG.82198|rep_overlap=MER39_58%,AluJr_31%,AluSx_1%	Myocyte (sk. muscle)	2.53857	5.28591e-11	8.33764e-10	STRG.82198
STRG.541324|rep_overlap=L1ME1_24%,L1ME3A_13%,L1PA16_11%	Epithelial cell (Hillock)	4.68056	1.53878e-05	3.07378e-05	STRG.541324
STRG.541324|rep_overlap=L1ME1_24%,L1ME3A_13%,L1PA16_11%	Epithelial cell (basal I)	2.00139	0.000571223	0.00123949	STRG.541324
STRG.541324|rep_overlap=L1ME1_24%,L1ME3A_13%,L1PA16_11%	Epithelial cell (basal II)	2.76395	6.29211e-06	2.05481e-05	STRG.541324
STRG.541324|rep_overlap=L1ME1_24%,L1ME3A_13%,L1PA16_11%	Epithelial cell (basal keratinocyte)	2.87737	0.0103461	0.0143245	STRG.541324
STRG.541324|rep_overlap=L1ME1_24%,L1ME3A_13%,L1PA16_11%	Epithelial cell (club)	2.97994	0.000170915	0.000462673	STRG.541324
STRG.541324|rep_overlap=L1ME1_24%,L1ME3A_13%,L1PA16_11%	Epithelial cell (suprabasal)	2.55684	0.00672285	0.00896068	STRG.541324
STRG.383541|rep_overlap=L1PA7_21%,HAL1_7%,L1PB3_7%	Immune (alveolar macrophage)	3.87188	0.000506639	0.00230238	STRG.383541
STRG.313271|rep_overlap=L1MEi_25%,L1MC4_24%,L1ME4a_11%	Fibroblast	2.67925	0.0132054	0.0322945	STRG.313271
STRG.84249|rep_overlap=L1MC5_12%,L2_8%,AluSx_5%	Immune (NK cell)	4.12693	0.00904634	0.00978647	STRG.84249
STRG.84249|rep_overlap=L1MC5_12%,L2_8%,AluSx_5%	Immune (T cell)	5.3033	9.14582e-15	6.56271e-14	STRG.84249
STRG.406799|rep_overlap=L1PA8_8%,L1M2_4%,L1MDa_4%	Sebaceous gland cell (KRT79 hi)	3.09607	0.0143937	0.0155579	STRG.406799
STRG.210992|rep_overlap=L1MEf_11%,L1PB3_7%,AluSx1_3%	Epithelial cell (club)	3.23736	0.000962883	0.00216027	STRG.210992
STRG.233831|rep_overlap=L1ME3F_23%,AluSq_23%,L1ME1_23%	Epithelial cell (basal I)	2.40542	3.56316e-06	1.25931e-05	STRG.233831
STRG.233831|rep_overlap=L1ME3F_23%,AluSq_23%,L1ME1_23%	Epithelial cell (luminal I)	2.56215	0.000267485	0.000662992	STRG.233831
STRG.56139|rep_overlap=L1ME3Cz_4%,AluY_3%,AluSz_3%	Myocyte (sk. muscle)	4.22671	1.32514e-75	1.64037e-73	STRG.56139
STRG.70857|rep_overlap=L1M7_10%,L3_9%,L1PB1_6%	Immune (alveolar macrophage)	2.86442	0.0118859	0.0351938	STRG.70857
STRG.70857|rep_overlap=L1M7_10%,L3_9%,L1PB1_6%	Immune (macrophage I)	2.94539	0.00256397	0.00438894	STRG.70857
STRG.240955|rep_overlap=AluJo_98%	Endothelial cell (lymphatic)	2.51374	0.00881098	0.0152919	STRG.240955
STRG.240955|rep_overlap=AluJo_98%	Epithelial cell (alveolar type I)	2.43399	0.00371365	0.0145311	STRG.240955
STRG.517377|rep_overlap=L1M4_57%,L1PA4_44%	Endothelial cell (vascular) I	2.93679	0.0156712	0.0368118	STRG.517377
STRG.517377|rep_overlap=L1M4_57%,L1PA4_44%	Myocyte (cardiac)	2.55988	0.00246375	0.00651614	STRG.517377
STRG.182603|rep_overlap=L1MA2_7%,MER94_3%,L1MA3_3%	Epithelial cell (alveolar type I)	4.05403	9.81539e-05	0.000675534	STRG.182603
STRG.157190|rep_overlap=SVA_D_30%,L1MC3_13%,LTR33_9%	Epithelial cell (luminal II)	2.88848	0.000456998	0.00101913	STRG.157190
STRG.423380|rep_overlap=ERVL-B4-int_6%,LTR39_5%,LTR12C_4%	Schwann cell II	4.18728	0.0424879	0.0469762	STRG.423380
STRG.406266|rep_overlap=MER20B_5%,AluYa5_5%,L3_3%	Myocyte (sk. muscle)	2.57438	0.00406344	0.0127121	STRG.406266
STRG.361890|rep_overlap=L1PB4_25%,L1ME3B_12%,L1PA16_7%	Epithelial cell (basal keratinocyte)	4.36967	2.57461e-10	1.13348e-09	STRG.361890
STRG.361890|rep_overlap=L1PB4_25%,L1ME3B_12%,L1PA16_7%	Myocyte (sk. muscle)	2.48624	5.03897e-19	1.43083e-17	STRG.361890
STRG.490115|rep_overlap=L1ME1_20%,L1M5_9%,L2b_7%	Epithelial cell (alveolar type II)	2.67016	9.78992e-07	1.50183e-05	STRG.490115
STRG.490115|rep_overlap=L1ME1_20%,L1M5_9%,L2b_7%	Immune (alveolar macrophage)	3.17549	0.000705251	0.0030472	STRG.490115
STRG.141097|rep_overlap=L1MC3_13%,L1MCc_11%,HAL1_9%	Immune (alveolar macrophage)	2.08087	0.0119973	0.0354906	STRG.141097
STRG.141097|rep_overlap=L1MC3_13%,L1MCc_11%,HAL1_9%	Myocyte (cardiac)	2.74553	5.86036e-12	1.04599e-10	STRG.141097
STRG.394293|rep_overlap=HERVK11D-int_26%,MER11D_8%,L1MD2_8%	Epithelial cell (basal I)	2.36971	0.0026377	0.00481848	STRG.394293
STRG.381622|rep_overlap=MLT1I_9%,THE1B_8%,AluSq10_7%	Endothelial cell (vascular) II	2.02641	0.0136323	0.0335278	STRG.381622
STRG.31615|rep_overlap=L1MB8_16%,MER4A1_9%,AluSx1_6%	Endothelial cell (vascular) II	2.00169	0.0203023	0.0493383	STRG.31615
STRG.31556|rep_overlap=MIR_7%,Kanga2_a_6%,L2c_4%	Immune (alveolar macrophage)	2.87293	0.00742314	0.0228003	STRG.31556
STRG.422209|rep_overlap=AluSz_16%,MLT1K_11%,Charlie14a_10%	Myocyte (sk. muscle)	2.12821	0.00234527	0.00802634	STRG.422209
STRG.128142|rep_overlap=MER54A_21%,AluSz_18%,Kanga1a_13%	Epithelial cell (alveolar type II)	2.30873	0.00518215	0.0242429	STRG.128142
STRG.157748|rep_overlap=ERVL-E-int_28%,LTR8_9%,MLT1D_8%	Pericyte/SMC II	3.4873	1.58415e-05	3.48156e-05	STRG.157748
STRG.110642|rep_overlap=LTR81C_16%,AluY_8%,AluSx_6%	Epithelial cell (ciliated)	5.41522	0.000249973	0.000543663	STRG.110642
STRG.110642|rep_overlap=LTR81C_16%,AluY_8%,AluSx_6%	Myocyte (smooth muscle TAGLN lo)	2.20568	0.00493228	0.0130829	STRG.110642
STRG.500807|rep_overlap=L1ME3A_24%,L1PA5_24%,L1PA4_3%	Immune (alveolar macrophage activated)	2.9575	2.85063e-05	7.91663e-05	STRG.500807
STRG.500807|rep_overlap=L1ME3A_24%,L1PA5_24%,L1PA4_3%	Immune (alveolar macrophage)	3.38713	9.60924e-11	1.78942e-09	STRG.500807
STRG.353763|rep_overlap=L1PA3_46%,AluY_4%,MER57B2_3%	Epithelial cell (alveolar type II)	2.13625	3.25473e-05	0.000349155	STRG.353763
STRG.353763|rep_overlap=L1PA3_46%,AluY_4%,MER57B2_3%	Immune (alveolar macrophage)	3.08892	0.000425831	0.00198726	STRG.353763
STRG.520963|rep_overlap=L1PB3_10%,L1M1_5%,L1PA3_4%	Epithelial cell (luminal I)	3.47555	0.0140138	0.0250567	STRG.520963
STRG.5798|rep_overlap=AluSx3_18%,AluSp_17%,AluJr_17%	Myocyte (sk. muscle)	2.46398	2.55747e-15	5.73445e-14	STRG.5798
STRG.8546|rep_overlap=SVA_F_44%,AluSx_13%,AluSg4_9%	Epithelial cell (luminal II)	2.02741	0.00312065	0.00572843	STRG.8546
STRG.521913|rep_overlap=L1MA7_27%,MER70-int_21%,MER70C_10%	Epithelial cell (alveolar type I)	3.95278	1.41315e-06	1.61498e-05	STRG.521913
STRG.521913|rep_overlap=L1MA7_27%,MER70-int_21%,MER70C_10%	Epithelial cell (alveolar type II)	4.04546	7.76259e-10	1.90428e-08	STRG.521913
STRG.520563|rep_overlap=SVA_B_86%,L1PA15_10%	Epithelial cell (alveolar type I)	2.7395	0.000852136	0.00428252	STRG.520563
STRG.73346|rep_overlap=Charlie1_10%,AluSc_5%,L2c_5%	Melanocyte	5.26394	0.0127281	0.0144613	STRG.73346
STRG.39997|rep_overlap=L2b_7%,MIRb_6%,AluSx_3%	Epithelial cell (suprabasal)	3.73528	9.25026e-08	2.73025e-07	STRG.39997
STRG.500795|rep_overlap=LTR16E2_8%,LTR33_7%,MLT1F2_4%	Immune (alveolar macrophage activated)	4.46279	5.29346e-07	2.02424e-06	STRG.500795
STRG.500795|rep_overlap=LTR16E2_8%,LTR33_7%,MLT1F2_4%	Immune (alveolar macrophage)	5.91012	9.46731e-18	4.00175e-16	STRG.500795
STRG.474571|rep_overlap=L1PB1_19%,L1PA17_13%,L2a_7%	Epithelial cell (luminal I)	3.70747	5.02611e-05	0.000145895	STRG.474571
STRG.474571|rep_overlap=L1PB1_19%,L1PA17_13%,L2a_7%	Myoepithelial (basal)	4.67064	0.0386332	0.0436945	STRG.474571
STRG.474571|rep_overlap=L1PB1_19%,L1PA17_13%,L2a_7%	Unknown (ATP1B3-GJB6)	7.41338	0.00385415	0.00420325	STRG.474571
STRG.79300|rep_overlap=L1PA7_57%,HUERS-P3-int_13%,L1PA5_9%	Epithelial cell (ciliated)	2.98774	0.0010731	0.0020388	STRG.79300
STRG.106678|rep_overlap=MIR_10%,MIRc_6%,AluJb_5%	Epithelial cell (luminal)	2.0336	0.00185152	0.0039284	STRG.106678
STRG.106678|rep_overlap=MIR_10%,MIRc_6%,AluJb_5%	Fibroblast I	2.46384	0.000679728	0.00318404	STRG.106678
STRG.180450|rep_overlap=L1PA5_64%,L1MA3_25%,MSTA_4%	Epithelial cell (luminal I)	2.3295	0.0197984	0.0351981	STRG.180450
STRG.407165|rep_overlap=L4_A_Mam_5%,MIRb_4%,AluSg_4%	Immune (DC/macrophage)	2.56712	0.000384577	0.000709026	STRG.407165
STRG.407165|rep_overlap=L4_A_Mam_5%,MIRb_4%,AluSg_4%	Immune (macrophage I)	2.61462	7.77109e-05	0.000186315	STRG.407165
STRG.111668|rep_overlap=MSTC-int_14%,AluSq2_8%,MSTC_6%	Immune (alveolar macrophage)	2.73461	8.03197e-08	9.26583e-07	STRG.111668
STRG.7740|rep_overlap=AluJr_13%,AluSc8_13%,AluSz_12%	Epithelial cell (ciliated)	4.14487	1.34141e-06	4.41419e-06	STRG.7740
STRG.7740|rep_overlap=AluJr_13%,AluSc8_13%,AluSz_12%	Myocyte (sk. muscle)	2.72898	3.27202e-19	9.38528e-18	STRG.7740
STRG.14808|rep_overlap=AluSx1_13%,L1M6_8%,AluSz_6%	Endothelial cell (vascular) III	2.02767	8.17946e-05	0.000236419	STRG.14808
STRG.477890|rep_overlap=AluSx3_6%,AluSq2_3%,AluJb_3%	Myocyte (smooth muscle TAGLN lo)	2.25748	1.89403e-09	2.59844e-08	STRG.477890
STRG.527805|rep_overlap=L1PA7_69%,L1M2c_9%	Endothelial cell (lymphatic)	3.51293	0.00312101	0.00577485	STRG.527805
STRG.527805|rep_overlap=L1PA7_69%,L1M2c_9%	Myocyte (sk. muscle)	2.26592	1.74376e-05	0.000115315	STRG.527805
STRG.352600|rep_overlap=HERVL-int_27%,MLT2A1_5%,MIR_2%	Endothelial cell (cardiac microvascular)	4.6151	0.000113003	0.000155942	STRG.352600
STRG.352600|rep_overlap=HERVL-int_27%,MLT2A1_5%,MIR_2%	Epithelial cell (alveolar type I)	2.2171	8.8241e-11	2.23405e-09	STRG.352600
STRG.50414|rep_overlap=L1PA8_48%,L1P4_10%,LTR5_Hs_8%	Immune (alveolar macrophage)	3.62791	1.15759e-17	4.86624e-16	STRG.50414
STRG.45042|rep_overlap=L1M5_11%,SVA_B_9%,MLT2B4_7%	Myocyte (sk. muscle)	2.24206	1.60027e-06	1.31638e-05	STRG.45042
STRG.222985|rep_overlap=MSTA-int_51%,THE1D-int_20%,MSTA_18%	Epithelial cell (basal I)	4.12971	4.47237e-07	1.89147e-06	STRG.222985
STRG.222985|rep_overlap=MSTA-int_51%,THE1D-int_20%,MSTA_18%	Epithelial cell (suprabasal)	3.44421	0.000978755	0.00150296	STRG.222985
STRG.419402|rep_overlap=L2a_14%,MLT1F2_5%,MSTC_4%	Myocyte (fast-twitch)	3.12745	0.00567811	0.00766749	STRG.419402
STRG.419402|rep_overlap=L2a_14%,MLT1F2_5%,MSTC_4%	Myocyte (sk. muscle)	2.90765	6.61966e-16	1.54826e-14	STRG.419402
STRG.391001|rep_overlap=L2_72%,MSTA_16%,AluSg7_12%	Endothelial cell (vascular) II	5.96105	2.39791e-06	1.55849e-05	STRG.391001
STRG.517376|rep_overlap=L1PREC2_47%,AluSx1_30%,L1M4_23%	Myocyte (cardiac)	4.68769	6.32473e-06	3.72617e-05	STRG.517376
STRG.416040|rep_overlap=L1PA7_20%,L1PA5_10%,L1PA6_6%	Immune (B cell)	6.233	0.0286014	0.0302536	STRG.416040
STRG.345681|rep_overlap=L1PB1_64%,AluSg_6%,AluY_3%	Myocyte (sk. muscle)	2.858	1.64927e-08	1.91124e-07	STRG.345681
STRG.272641|rep_overlap=L1MCc_48%,L1M4_20%,AluSc_11%	Endothelial cell (vascular) I	2.47103	1.03221e-28	8.61093e-27	STRG.272641
STRG.272641|rep_overlap=L1MCc_48%,L1M4_20%,AluSc_11%	Endothelial cell (vascular) II	2.28796	1.38393e-21	7.50252e-20	STRG.272641
STRG.272641|rep_overlap=L1MCc_48%,L1M4_20%,AluSc_11%	Endothelial cell (vascular) III	4.13206	6.06635e-42	6.83247e-40	STRG.272641
STRG.353825|rep_overlap=L1MC4a_24%,AluY_11%,L2a_11%	Epithelial cell (Hillock)	3.47126	0.000233043	0.000384121	STRG.353825
STRG.521916|rep_overlap=MLT1D_44%,L1MCc_32%,L1M5_20%	Epithelial cell (alveolar type I)	3.64217	2.51021e-11	6.85256e-10	STRG.521916
STRG.521916|rep_overlap=MLT1D_44%,L1MCc_32%,L1M5_20%	Epithelial cell (alveolar type II)	4.42872	5.00025e-24	3.15297e-22	STRG.521916
STRG.136529|rep_overlap=AluSz_10%,AluSp_8%,AluSg_5%	Immune (alveolar macrophage)	2.33582	6.00311e-08	7.11474e-07	STRG.136529
STRG.501164|rep_overlap=L2a_34%,L1MEc_19%,L1MA7_5%	Epithelial cell (alveolar type I)	2.57755	0.00976362	0.0342815	STRG.501164
STRG.501164|rep_overlap=L2a_34%,L1MEc_19%,L1MA7_5%	Immune (alveolar macrophage)	2.98293	0.0170149	0.0488279	STRG.501164
STRG.197799|rep_overlap=L1P1_28%,L1PA15_20%,L1MC5a_9%	Epithelial cell (luminal)	3.61577	0.0195112	0.0337449	STRG.197799
STRG.378790|rep_overlap=AluSz_5%,AluSx_4%,L1MC5_4%	Immune (macrophage I)	2.19636	3.35044e-06	1.05158e-05	STRG.378790
STRG.272676|rep_overlap=HAL1ME_17%,ERVL-E-int_10%,L1M1_10%	Myocyte (smooth muscle TAGLN lo)	4.23435	5.25548e-11	9.24511e-10	STRG.272676
STRG.408201|rep_overlap=AluSx_8%,L2_7%,L1ME4a_6%	Myocyte (cardiac)	5.80917	2.34285e-07	1.90362e-06	STRG.408201
STRG.228079|rep_overlap=AluSx1_8%,LTR88c_8%,MIRb_6%	Epithelial cell (basal keratinocyte)	3.18262	0.0148667	0.0205157	STRG.228079
STRG.266503|rep_overlap=L1MA5A_38%,MSTB1_6%,AluYk4_4%	Immune (alveolar macrophage)	2.34548	0.0159103	0.0459428	STRG.266503
STRG.96056|rep_overlap=THE1B_6%,AluJb_5%,L1ME4b_3%	Immune (alveolar macrophage activated)	2.37584	8.63979e-05	0.00021801	STRG.96056
STRG.96056|rep_overlap=THE1B_6%,AluJb_5%,L1ME4b_3%	Immune (alveolar macrophage)	4.06856	2.94573e-20	1.5638e-18	STRG.96056
STRG.476157|rep_overlap=L1M5_13%,AluSq2_11%,AluSx1_7%	Fibroblast	2.4135	0.0180381	0.0434799	STRG.476157
STRG.506837|rep_overlap=L1PA16_31%,L1P4_16%,AluSz6_8%	Myocyte (cardiac)	2.36009	3.87154e-05	0.000184304	STRG.506837
STRG.506837|rep_overlap=L1PA16_31%,L1P4_16%,AluSz6_8%	Myocyte (sk. muscle)	2.6652	3.42427e-06	2.6262e-05	STRG.506837
STRG.524564|rep_overlap=SVA_C_13%,AluJr_9%,LTR5_Hs_9%	Immune (alveolar macrophage)	2.11961	0.000292228	0.00143454	STRG.524564
STRG.408122|rep_overlap=L1PA13_14%,L1MEd_10%,MLT1A_5%	Epithelial cell (basal I)	3.42939	0.00116353	0.00232995	STRG.408122
STRG.67246|rep_overlap=L2a_12%,Helitron3Na_Mam_4%,MIRb_4%	Epithelial cell (luminal II)	4.50084	0.0041505	0.00742949	STRG.67246
STRG.391072|rep_overlap=LTR12C_13%,L1PA13_7%,L1MD_3%	Endothelial cell (vascular) II	3.03306	0.0197441	0.0480404	STRG.391072
STRG.530974|rep_overlap=AluY_16%,AluJo_15%,MLT1J1_15%	Myocyte (smooth muscle TAGLN lo)	2.60644	0.000179822	0.000769903	STRG.530974
STRG.206354|rep_overlap=AluSg_13%,AluSp_13%,AluY_12%	ICCs	2.88447	0.0368954	0.0400365	STRG.206354
STRG.521928|rep_overlap=L1MA3_39%,L1MB1_18%,MamGypsy2-I_8%	Epithelial cell (alveolar type I)	3.58483	1.05608e-06	1.2445e-05	STRG.521928
STRG.521928|rep_overlap=L1MA3_39%,L1MB1_18%,MamGypsy2-I_8%	Epithelial cell (alveolar type II)	4.29019	1.5028e-13	5.23581e-12	STRG.521928
STRG.15754|rep_overlap=AluSx_7%,L1PA17_7%,Charlie29a_4%	Epithelial cell (alveolar type II)	2.19365	0.000380946	0.00289271	STRG.15754
STRG.407724|rep_overlap=L1PA13_40%,LTR76_20%,LTR22E_14%	Epithelial cell (basal I)	3.08707	0.017708	0.0288487	STRG.407724
STRG.218788|rep_overlap=MamGypsy2-I_30%,AluSx_25%	Myocyte (sk. muscle)	2.73368	7.78063e-05	0.000433482	STRG.218788
STRG.504092|rep_overlap=AluJr_12%,MIR_7%,MIRb_5%	Myocyte (sk. muscle)	4.20462	0.00333338	0.0107602	STRG.504092
STRG.491006|rep_overlap=L2a_45%,AluSq2_11%,AluJb_10%	Immune (macrophage I)	2.71628	0.0182445	0.0284725	STRG.491006
STRG.51096|rep_overlap=HERVL-int_9%,ERVL-E-int_6%,L1PA14_4%	Endothelial cell (vascular) III	2.03264	0.00163462	0.00345198	STRG.51096
STRG.51096|rep_overlap=HERVL-int_9%,ERVL-E-int_6%,L1PA14_4%	Fibroblast I	2.05971	9.69462e-10	2.1522e-08	STRG.51096
STRG.331811|rep_overlap=L1ME3A_60%,AluSz_40%	Melanocyte	4.92238	0.0221632	0.0251526	STRG.331811
STRG.60744|rep_overlap=L1MEf_30%,LOR1-int_15%,L1MC_11%	Fibroblast I	2.90421	2.96336e-05	0.000226528	STRG.60744
STRG.78898|rep_overlap=L1ME1_56%,AluSx3_10%,AluSx_10%	Immune (alveolar macrophage)	2.58728	0.0152371	0.0441627	STRG.78898
STRG.526484|rep_overlap=LTR8B_17%,MIRb_8%,AluJo_7%	Epithelial cell (alveolar type I)	2.78139	0.000298784	0.00176065	STRG.526484
STRG.48758|rep_overlap=L1PA2_99%,Tigger2_0%	Epithelial cell (luminal)	3.81185	7.00265e-07	3.39111e-06	STRG.48758
STRG.73658|rep_overlap=LTR4_37%,U1_4%	Epithelial cell (luminal I)	2.52351	0.00135518	0.0028453	STRG.73658
STRG.73658|rep_overlap=LTR4_37%,U1_4%	Epithelial cell (luminal II)	2.15076	0.0255103	0.0435443	STRG.73658
STRG.73658|rep_overlap=LTR4_37%,U1_4%	Immune (T cell)	2.51688	0.0111353	0.0152973	STRG.73658
STRG.73658|rep_overlap=LTR4_37%,U1_4%	Immune (mast cell)	3.32702	0.029554	0.0351625	STRG.73658
STRG.79071|rep_overlap=L1MC4_30%,L2c_6%,L1ME4c_6%	Myocyte (NMJ-rich)	3.51589	0.0300937	0.0326591	STRG.79071
STRG.79071|rep_overlap=L1MC4_30%,L2c_6%,L1ME4c_6%	Myocyte (cardiac)	2.00608	5.26112e-19	1.89189e-17	STRG.79071
STRG.79071|rep_overlap=L1MC4_30%,L2c_6%,L1ME4c_6%	Myocyte (sk. muscle)	2.51594	1.99186e-34	1.06372e-32	STRG.79071
STRG.7741|rep_overlap=AluSp_20%,AluSx3_19%,AluSx1_19%	Epithelial cell (ciliated)	4.90839	0.000111845	0.000260877	STRG.7741
STRG.7741|rep_overlap=AluSp_20%,AluSx3_19%,AluSx1_19%	Myocyte (sk. muscle)	2.02586	1.63107e-06	1.33926e-05	STRG.7741
STRG.387947|rep_overlap=L1PREC2_46%,L1MC1_11%,AluYh3_5%	Epithelial cell (luminal I)	2.30204	0.0106102	0.0190655	STRG.387947
STRG.302353|rep_overlap=L1PA16_10%,L1MB1_3%,MLT1D_3%	Epithelial cell (luminal I)	4.735	2.89942e-15	4.11216e-14	STRG.302353
STRG.302353|rep_overlap=L1PA16_10%,L1MB1_3%,MLT1D_3%	Epithelial cell (luminal II)	4.15272	9.54997e-08	4.31616e-07	STRG.302353
STRG.302353|rep_overlap=L1PA16_10%,L1MB1_3%,MLT1D_3%	Myoepithelial (basal)	5.20731	0.00044576	0.000603741	STRG.302353
STRG.406690|rep_overlap=L1PA3_30%,L1ME3_12%,MER63B_12%	Epithelial cell (luminal I)	3.3691	0.0025939	0.00507889	STRG.406690
STRG.406690|rep_overlap=L1PA3_30%,L1ME3_12%,MER63B_12%	Epithelial cell (luminal II)	3.42123	0.019877	0.0340607	STRG.406690
STRG.406690|rep_overlap=L1PA3_30%,L1ME3_12%,MER63B_12%	Epithelial cell (luminal)	2.27013	0.00781446	0.0142482	STRG.406690
STRG.242952|rep_overlap=L1PA6_75%,MIRb_3%,MIRc_2%	Immune (alveolar macrophage activated)	3.63061	0.0204645	0.0341174	STRG.242952
STRG.425078|rep_overlap=MER21C_13%,LTR62_12%,AluYm1_6%	Immune (alveolar macrophage)	2.17767	0.0131354	0.0385854	STRG.425078
STRG.152053|rep_overlap=L1HS_86%	Epithelial cell (luminal I)	2.78279	0.000754215	0.001682	STRG.152053
STRG.152053|rep_overlap=L1HS_86%	Epithelial cell (luminal II)	3.50149	0.000491423	0.00108831	STRG.152053
STRG.152053|rep_overlap=L1HS_86%	Epithelial cell (luminal)	3.46004	4.57566e-10	3.84699e-09	STRG.152053
STRG.272523|rep_overlap=HERVL-int_23%,L1PA16_16%,L1PA10_10%	Fibroblast	2.01609	0.00010958	0.000482853	STRG.272523
STRG.272523|rep_overlap=HERVL-int_23%,L1PA16_16%,L1PA10_10%	Fibroblast I	2.80728	3.3053e-16	1.53744e-14	STRG.272523
STRG.272523|rep_overlap=HERVL-int_23%,L1PA16_16%,L1PA10_10%	Myoepithelial (basal)	4.18572	0.0143165	0.0162122	STRG.272523
STRG.507012|rep_overlap=L1MD2_16%,AluSx_9%,L1ME3A_7%	Immune (T cell)	3.18373	0.0136299	0.018699	STRG.507012
STRG.423372|rep_overlap=L1PA6_51%,L1MC4_29%,AluJo_10%	Epithelial cell (basal I)	4.24608	5.73624e-06	1.94224e-05	STRG.423372
STRG.123772|rep_overlap=L1MEf_39%,Charlie29a_27%,MIR_6%	Fibroblast II	3.85155	4.17793e-06	1.97301e-05	STRG.123772
STRG.185600|rep_overlap=L1MB5_14%,AluSx1_8%,MLT1J_7%	Myocyte (sk. muscle)	2.46674	7.99577e-05	0.000443903	STRG.185600
STRG.750|rep_overlap=L1PA8_10%,AluY_4%,L2b_3%	Epithelial cell (luminal II)	3.16609	0.0175925	0.0302174	STRG.750
STRG.440304|rep_overlap=AluSz_8%,AluJo_6%,AluSx1_5%	Myocyte (fast-twitch)	2.86178	0.0208574	0.0276308	STRG.440304
STRG.440304|rep_overlap=AluSz_8%,AluJo_6%,AluSx1_5%	Myocyte (sk. muscle)	2.61607	1.53008e-10	2.29226e-09	STRG.440304
STRG.199503|rep_overlap=MER57-int_9%,L1PA3_9%,Charlie10_3%	Epithelial cell (alveolar type II)	2.58251	1.20172e-08	2.51114e-07	STRG.199503
STRG.199503|rep_overlap=MER57-int_9%,L1PA3_9%,Charlie10_3%	Immune (alveolar macrophage)	2.80328	0.000396031	0.00186957	STRG.199503
STRG.379536|rep_overlap=AluSc_14%,AluJr_13%,MLT1C_7%	Epithelial cell (alveolar type I)	2.42127	2.414e-14	9.80272e-13	STRG.379536
STRG.379536|rep_overlap=AluSc_14%,AluJr_13%,MLT1C_7%	Myoepithelial (basal)	3.2724	0.0161782	0.0183173	STRG.379536
STRG.379536|rep_overlap=AluSc_14%,AluJr_13%,MLT1C_7%	Schwann cell I	2.2987	0.018841	0.0221763	STRG.379536
STRG.128034|rep_overlap=AluSp_37%,AluJb_18%,AluSq_11%	Epithelial cell (alveolar type II)	2.95549	0.0123367	0.0495866	STRG.128034
STRG.193042|rep_overlap=L1PA2_12%,L1MC5a_10%,AluY_9%	Endothelial cell (vascular) III	2.00874	0.0090262	0.016595	STRG.193042
STRG.521922|rep_overlap=L1M1_91%,L1MA2_7%,AluJb_2%	Epithelial cell (alveolar type I)	3.44522	1.67069e-09	3.49382e-08	STRG.521922
STRG.521922|rep_overlap=L1M1_91%,L1MA2_7%,AluJb_2%	Epithelial cell (alveolar type II)	4.55389	1.60711e-27	1.19585e-25	STRG.521922
STRG.127809|rep_overlap=HAL1_6%,L1ME2z_3%,MIRb_3%	Immune (T cell)	3.54265	0.0290196	0.0396181	STRG.127809
STRG.323378|rep_overlap=THE1B-int_32%,MLT1J-int_20%,THE1B_11%	Immune (macrophage I)	3.98836	0.019736	0.0307493	STRG.323378
STRG.301287|rep_overlap=AluY_10%,AluSp_9%,L2b_9%	Epithelial cell (squamous)	2.24057	1.32908e-11	5.37313e-11	STRG.301287
STRG.301287|rep_overlap=AluY_10%,AluSp_9%,L2b_9%	Melanocyte	3.05874	0.0430184	0.0487743	STRG.301287
STRG.407895|rep_overlap=L1P1_23%,L1PA4_7%	Myocyte (cardiac)	4.63411	2.27094e-06	1.484e-05	STRG.407895
STRG.521743|rep_overlap=L1PA2_99%,L1PREC2_0%	Epithelial cell (luminal)	2.06305	0.0181875	0.0315969	STRG.521743
STRG.181964|rep_overlap=AluSx1_10%,AluJo_9%,AluSg7_7%	Epithelial cell (luminal I)	4.77101	1.63748e-10	1.25227e-09	STRG.181964
STRG.181964|rep_overlap=AluSx1_10%,AluJo_9%,AluSg7_7%	Myocyte (fast-twitch)	2.56858	0.0253741	0.0335747	STRG.181964
STRG.504158|rep_overlap=L2c_13%,AluY_10%,AluSc_6%	Immune (mast cell)	5.30697	0.0325672	0.0387363	STRG.504158
STRG.330114|rep_overlap=AluYb8_13%,MER20_7%,MIR3_7%	Endothelial cell (vascular) I	3.80217	3.6184e-06	2.26966e-05	STRG.330114
STRG.330114|rep_overlap=AluYb8_13%,MER20_7%,MIR3_7%	Endothelial cell (vascular) II	2.46333	0.0109602	0.0271436	STRG.330114
STRG.245405|rep_overlap=Tigger17a_30%,AluSp_14%,L1MC5a_12%	Immune (alveolar macrophage)	3.64618	0.00449435	0.0146469	STRG.245405
STRG.468607|rep_overlap=AluSx_30%,AluJo_17%,L1M5_9%	Immune (macrophage)	3.97641	0.0374023	0.049399	STRG.468607
STRG.468245|rep_overlap=L1PA2_74%,LTR86B1_6%	Epithelial cell (luminal)	2.86883	0.00936803	0.016894	STRG.468245
STRG.137507|rep_overlap=L2a_5%,MIRb_4%,AluSp_4%	Epithelial cell (suprabasal)	2.23057	0.0356018	0.0464704	STRG.137507
STRG.125844|rep_overlap=L1MC1_23%,L1M5_6%,AluJo_4%	Myocyte (fast-twitch)	2.55508	0.0216597	0.0286859	STRG.125844
STRG.125844|rep_overlap=L1MC1_23%,L1M5_6%,AluJo_4%	Myocyte (sk. muscle)	2.1398	9.03152e-12	1.53693e-10	STRG.125844
STRG.518579|rep_overlap=L1PA3_83%,LTR53_6%,L1PA15_5%	Epithelial cell (luminal)	2.39872	0.0295282	0.0497515	STRG.518579
STRG.60774|rep_overlap=L1PA16_61%,AluSz6_12%,HAL1b_8%	Epithelial cell (luminal II)	2.87082	0.0280956	0.0478828	STRG.60774
STRG.60774|rep_overlap=L1PA16_61%,AluSz6_12%,HAL1b_8%	Fibroblast II	3.08766	0.000180451	0.000566899	STRG.60774
STRG.258689|rep_overlap=L1M2a1_16%,L1MD2_8%,AluSx_8%	Epithelial cell (luminal I)	2.18953	0.0025669	0.00503171	STRG.258689
STRG.433622|rep_overlap=L2a_8%,L2c_8%,LTR104_Mam_4%	Fibroblast II	3.70065	0.000147387	0.000474146	STRG.433622
STRG.31565|rep_overlap=L1MEc_17%,L1MD_6%,L1MD2_5%	Fibroblast II	2.63819	3.28297e-22	1.5485e-20	STRG.31565
STRG.266476|rep_overlap=AluSz6_21%,L2_19%,HSMAR2_6%	Myocyte (smooth muscle TAGLN lo)	2.71016	1.93706e-05	0.000110379	STRG.266476
STRG.15761|rep_overlap=AluJb_61%	Fibroblast II	3.46256	0.00133353	0.00326361	STRG.15761
STRG.500793|rep_overlap=L2a_9%,L1PA16_5%,L1ME4c_4%	Immune (alveolar macrophage activated)	4.00331	2.56514e-08	1.21977e-07	STRG.500793
STRG.500793|rep_overlap=L2a_9%,L1PA16_5%,L1ME4c_4%	Immune (alveolar macrophage)	6.11765	1.06751e-28	9.77017e-27	STRG.500793
STRG.226467|rep_overlap=L2c_18%,L2_11%,THE1D_7%	Myocyte (sk. muscle)	2.00797	0.0101041	0.0284711	STRG.226467
STRG.112400|rep_overlap=HAL1_9%,L1MB1_5%,AluJb_5%	Immune (NK cell)	4.6124	0.00641659	0.00697583	STRG.112400
STRG.408125|rep_overlap=L1ME1_12%,L1ME2_10%,THE1B-int_7%	Epithelial cell (Hillock)	2.12038	8.02647e-05	0.000142857	STRG.408125
STRG.408125|rep_overlap=L1ME1_12%,L1ME2_10%,THE1B-int_7%	Myoepithelial (basal)	2.83295	0.00425182	0.00491955	STRG.408125
STRG.476219|rep_overlap=AluSp_10%,AluSx1_6%,AluY_3%	Immune (alveolar macrophage)	3.62529	0.00472448	0.0152829	STRG.476219
STRG.418191|rep_overlap=AluY_7%,LTR51_7%,MSTA_5%	Immune (alveolar macrophage)	2.39062	0.0081409	0.0248162	STRG.418191
STRG.394718|rep_overlap=AluSx3_7%,AluY_7%,MIRb_6%	Endothelial cell (vascular) III	4.18462	3.738e-06	1.44892e-05	STRG.394718
STRG.48914|rep_overlap=L1MEg_14%,MamGypLTR1d_5%,AluSz_4%	Epithelial cell (ciliated)	7.09918	0.000828594	0.0016158	STRG.48914
STRG.48914|rep_overlap=L1MEg_14%,MamGypLTR1d_5%,AluSz_4%	Myocyte (cardiac)	3.1582	0.000216054	0.000820826	STRG.48914
STRG.505332|rep_overlap=L1PA4_69%,L1ME3E_8%,THE1B_5%	Epithelial cell (luminal)	3.00446	0.00746247	0.0136556	STRG.505332
STRG.272628|rep_overlap=AluY_15%,LTR33B_8%,AluSq_8%	Endothelial cell (vascular) I	2.30102	5.92723e-21	3.13729e-19	STRG.272628
STRG.272628|rep_overlap=AluY_15%,LTR33B_8%,AluSq_8%	Endothelial cell (vascular) II	2.02237	9.13816e-13	1.97402e-11	STRG.272628
STRG.272628|rep_overlap=AluY_15%,LTR33B_8%,AluSq_8%	Endothelial cell (vascular) III	3.70908	2.01561e-27	1.04322e-25	STRG.272628
STRG.272628|rep_overlap=AluY_15%,LTR33B_8%,AluSq_8%	Myocyte (smooth muscle TAGLN lo)	2.37627	2.20327e-26	1.4227e-24	STRG.272628
STRG.60777|rep_overlap=MER45R_3%,MER75_3%,LTR78_2%	Fibroblast I	2.00499	5.18847e-11	1.40787e-09	STRG.60777
STRG.60777|rep_overlap=MER45R_3%,MER75_3%,LTR78_2%	Fibroblast II	2.0668	4.08318e-06	1.93341e-05	STRG.60777
STRG.282378|rep_overlap=L1MB7_10%,L2a_4%,L2_4%	Epithelial cell (ciliated)	4.51011	0.00226516	0.00401019	STRG.282378
STRG.217961|rep_overlap=L1PA5_32%,Tigger1_13%,L1M4c_10%	Epithelial cell (luminal I)	3.02726	0.0138452	0.0247594	STRG.217961
STRG.359317|rep_overlap=HERVH-int_25%,MLT1E1_5%,LTR7_4%	Epithelial cell (club)	2.79589	0.00691739	0.0128038	STRG.359317
STRG.359317|rep_overlap=HERVH-int_25%,MLT1E1_5%,LTR7_4%	Epithelial cell (luminal I)	3.55805	0.00271928	0.00529467	STRG.359317
STRG.509623|rep_overlap=ERVL-E-int_17%,MLT2B4_9%,AluSq2_9%	Myocyte (cardiac)	2.0598	0.0119797	0.0267764	STRG.509623
STRG.182610|rep_overlap=AluSx1_46%,L4_A_Mam_29%,MLT1F2_2%	Epithelial cell (alveolar type I)	3.02654	0.0136031	0.046529	STRG.182610
STRG.69395|rep_overlap=L1ME3G_25%,AluSz_24%,MLT1J_12%	Myocyte (sk. muscle)	2.9668	1.12632e-12	2.0659e-11	STRG.69395
STRG.43611|rep_overlap=L1ME3D_40%,L1PA10_28%,AluJb_8%	Epithelial cell (alveolar type II)	3.62422	0.000123267	0.00110854	STRG.43611
STRG.390971|rep_overlap=L1M4c_16%,L1MA8_10%,AluSp_5%	Endothelial cell (vascular) II	3.15823	0.0158887	0.0389152	STRG.390971
STRG.89558|rep_overlap=L1ME2z_19%,L1M4_10%,L1PA8A_5%	Fibroblast	2.94887	1.31776e-22	8.39803e-21	STRG.89558
STRG.89558|rep_overlap=L1ME2z_19%,L1M4_10%,L1PA8A_5%	Myofibroblast	2.75924	0.00161379	0.00218578	STRG.89558
STRG.89558|rep_overlap=L1ME2z_19%,L1M4_10%,L1PA8A_5%	Satellite cell	4.28672	6.33083e-05	9.75611e-05	STRG.89558
STRG.150141|rep_overlap=AluSx_18%,AluY_17%,AluSq2_9%	Myocyte (sk. muscle)	2.30249	5.90027e-11	9.27674e-10	STRG.150141
STRG.191462|rep_overlap=L1PA7_79%,Eulor8_6%,AluY_4%	Epithelial cell (ciliated)	5.74322	3.57628e-07	1.29182e-06	STRG.191462
STRG.167526|rep_overlap=MLT2B3_9%,MLT1A0_8%,AluSp_5%	Epithelial cell (alveolar type I)	2.79661	0.0120358	0.0415989	STRG.167526
STRG.167526|rep_overlap=MLT2B3_9%,MLT1A0_8%,AluSp_5%	Immune (alveolar macrophage)	3.50012	0.00979408	0.0294513	STRG.167526
STRG.121041|rep_overlap=LTR17_15%,LTR9B_12%,Tigger7_12%	Epithelial cell (alveolar type I)	2.29926	0.0101039	0.035347	STRG.121041
STRG.121041|rep_overlap=LTR17_15%,LTR9B_12%,Tigger7_12%	Epithelial cell (alveolar type II)	2.48434	1.64033e-05	0.000190129	STRG.121041
STRG.437492|rep_overlap=AluJr_11%,LTR8_6%,L2b_4%	Immune (alveolar macrophage)	2.82304	0.0143105	0.0417064	STRG.437492
STRG.504671|rep_overlap=L1MEf_8%,L1MCc_6%,L2a_4%	Myocyte (sk. muscle)	2.1176	2.12412e-07	2.05409e-06	STRG.504671
STRG.376173|rep_overlap=AluJb_9%,L1ME4a_8%,MLT1C_8%	Epithelial cell (squamous)	2.9427	0.000678472	0.000963935	STRG.376173
STRG.504094|rep_overlap=AluJb_4%,MamRep1879_4%,LTR79_3%	Immune (mast cell)	4.17137	0.0110163	0.0131438	STRG.504094
STRG.504094|rep_overlap=AluJb_4%,MamRep1879_4%,LTR79_3%	Myocyte (fast-twitch)	2.77944	0.0110938	0.0147778	STRG.504094
STRG.504094|rep_overlap=AluJb_4%,MamRep1879_4%,LTR79_3%	Myocyte (sk. muscle)	4.82	3.11404e-26	1.23925e-24	STRG.504094
STRG.332920|rep_overlap=AluSx1_33%,L1ME4b_22%,AluJr_17%	Epithelial cell (suprabasal)	2.34624	0.0268923	0.0352115	STRG.332920
STRG.382101|rep_overlap=Charlie1a_15%,AluJb_11%,AluSp_10%	Immune (alveolar macrophage)	2.70519	0.0137883	0.0403399	STRG.382101
STRG.280630|rep_overlap=L1PA2_85%,HAL1ME_3%,MER94_2%	Epithelial cell (luminal)	3.26498	0.00866936	0.0157068	STRG.280630
STRG.293960|rep_overlap=AluSx1_10%,AluSx_5%,L1ME4b_4%	Myocyte (cardiac)	3.14354	3.04822e-32	2.15761e-30	STRG.293960
STRG.176622|rep_overlap=MLT1C_7%,L2c_6%,AluSg_4%	Epithelial cell (alveolar type II)	2.3166	0.00656491	0.0293471	STRG.176622
STRG.105962|rep_overlap=MIR_11%,AluSc_7%,Charlie7a_5%	Myocyte (cardiac)	2.996	2.77793e-06	1.77542e-05	STRG.105962
STRG.105962|rep_overlap=MIR_11%,AluSc_7%,Charlie7a_5%	Sebaceous gland cell (KRT79 hi)	8.68203	3.80109e-06	6.44459e-06	STRG.105962
STRG.91125|rep_overlap=L1PA8_8%,MER89_6%,L1MEd_4%	Fibroblast I	2.11673	0.000500922	0.0024744	STRG.91125
STRG.448397|rep_overlap=L1M5_12%,MER115_7%,MIR_6%	Fibroblast I	2.35813	0.00106555	0.00460801	STRG.448397
STRG.448397|rep_overlap=L1M5_12%,MER115_7%,MIR_6%	Myocyte (smooth muscle TAGLN lo)	2.53593	0.00381323	0.0104266	STRG.448397
STRG.361901|rep_overlap=L1MEc_91%,MLT1A1_9%	Epithelial cell (basal keratinocyte)	5.1639	0.0108022	0.0149487	STRG.361901
STRG.538633|rep_overlap=L1PA7_53%,L1MCa_23%,Tigger1_16%	Epithelial cell (alveolar type II)	2.05358	0.000119993	0.00108417	STRG.538633
STRG.538633|rep_overlap=L1PA7_53%,L1MCa_23%,Tigger1_16%	Immune (alveolar macrophage)	2.78393	0.00355111	0.0119626	STRG.538633
STRG.291488|rep_overlap=HERV35I-int_13%,L1ME2_11%,Tigger3b_5%	Immune (alveolar macrophage)	2.78224	0.00351843	0.0118667	STRG.291488
STRG.7789|rep_overlap=MER51A_33%,AluJr_12%,AluY_1%	Epithelial cell (ciliated)	4.74757	0.016366	0.0263674	STRG.7789
STRG.524970|rep_overlap=AluSx1_9%,AluSz_9%,MER49_9%	Immune (alveolar macrophage)	2.44914	5.41368e-05	0.00032738	STRG.524970
STRG.423393|rep_overlap=ERVL-E-int_18%,MLT1F2_7%,L2a_6%	Epithelial cell (suprabasal)	3.62106	0.00263135	0.00371891	STRG.423393
STRG.112523|rep_overlap=L1MB5_13%,AluJo_8%,AluSx4_7%	Epithelial cell (alveolar type II)	2.58177	0.00564911	0.0259795	STRG.112523
STRG.477884|rep_overlap=AluSx1_6%,MIR_6%,AluSx3_4%	Epithelial cell (ciliated)	3.10928	0.0184406	0.0296803	STRG.477884
STRG.340334|rep_overlap=AluSx1_17%,AluY_7%,LTR1A2_6%	Immune (alveolar macrophage)	2.57447	0.000338014	0.0016307	STRG.340334
STRG.306174|rep_overlap=HAL1_12%,MLT2A2_6%,MSTA_5%	Epithelial cell (alveolar type II)	2.21966	0.00290408	0.0152526	STRG.306174
STRG.306174|rep_overlap=HAL1_12%,MLT2A2_6%,MSTA_5%	Immune (alveolar macrophage)	3.46848	0.00429425	0.0140776	STRG.306174
STRG.408225|rep_overlap=LTR5B_35%,AluSg_7%,AluSz_5%	Myocyte (sk. muscle)	2.69851	0.00095311	0.00376396	STRG.408225
STRG.535681|rep_overlap=AluSx_22%,MIRb_10%,Alu_4%	Schwann cell I	2.99985	0.0404731	0.0475367	STRG.535681
STRG.530642|rep_overlap=AluSz_7%,Tigger3_7%,AluSz6_7%	Epithelial cell (alveolar type II)	2.0556	0.00845515	0.0362237	STRG.530642
STRG.115568|rep_overlap=AluSx_23%,AluJr_22%,AluSz_20%	Myocyte (smooth muscle TAGLN lo)	3.05454	4.51238e-05	0.00023066	STRG.115568
STRG.357629|rep_overlap=L1PA15_13%,L1MD2_6%,AluY_6%	Myocyte (cardiac)	2.58025	0.000104076	0.000435162	STRG.357629
STRG.82721|rep_overlap=L1MC1_31%,L1M4_11%,MER88_8%	Myocyte (cardiac)	3.71326	1.45334e-10	2.14327e-09	STRG.82721
STRG.464830|rep_overlap=L1MD1_44%,LTR53_22%,MSTA_18%	Epithelial cell (alveolar type II)	3.74392	0.0117463	0.0476126	STRG.464830
STRG.219344|rep_overlap=L1PB3_48%,L1PBa_16%,L1MEd_6%	Epithelial cell (basal I)	2.71905	1.34797e-05	4.22118e-05	STRG.219344
STRG.219344|rep_overlap=L1PB3_48%,L1PBa_16%,L1MEd_6%	Epithelial cell (suprabasal keratinocyte)	4.51219	0.0336141	0.0368217	STRG.219344
STRG.211001|rep_overlap=LTR32_5%,MSTA_4%,MLT1H1_4%	Epithelial cell (alveolar type I)	3.16164	0.000940491	0.00463082	STRG.211001
STRG.340953|rep_overlap=L2a_30%,L1MA4_18%,LTR24C_13%	Fibroblast	2.82002	0.0200107	0.0480321	STRG.340953
STRG.340953|rep_overlap=L2a_30%,L1MA4_18%,LTR24C_13%	Pericyte/SMC II	5.95706	0.000368191	0.000635013	STRG.340953
STRG.379942|rep_overlap=GSAT_100%	Epithelial cell (luminal I)	5.74227	4.41286e-11	3.66878e-10	STRG.379942
STRG.379942|rep_overlap=GSAT_100%	Myoepithelial (basal)	7.96991	1.58179e-06	3.01583e-06	STRG.379942
STRG.527888|rep_overlap=MLT1E1A_17%,LTR32_15%,AluSc8_9%	Epithelial cell (alveolar type I)	2.10717	0.0134156	0.0459539	STRG.527888
STRG.100469|rep_overlap=AluJb_5%,AluSx_4%,AluJo_3%	Epithelial cell (luminal I)	2.42216	0.0015874	0.00327855	STRG.100469
STRG.453037|rep_overlap=MamRep137_4%,L1M5_4%,AluJo_3%	Immune (alveolar macrophage)	2.33745	0.00263111	0.00929898	STRG.453037
STRG.171382|rep_overlap=L1PREC2_69%,L1PA3_8%,THE1D_7%	Myocyte (cardiac)	3.91636	0.0171887	0.0373003	STRG.171382
STRG.406722|rep_overlap=MIR_12%,AluSc_11%,Helitron3Na_Mam_10%	Myocyte (sk. muscle)	2.14124	0.00852578	0.0244053	STRG.406722
STRG.21410|rep_overlap=MER41B_20%,AluSx1_18%,AluJo_9%	Epithelial cell (alveolar type I)	2.07444	0.00930719	0.0328269	STRG.21410
STRG.226521|rep_overlap=L1PB1_7%,AluY_3%,MLT1E1A_3%	Immune (alveolar macrophage)	2.07148	0.00702625	0.0217079	STRG.226521
STRG.261699|rep_overlap=LTR78B_8%,MER4D1_7%,MER44C_6%	Fibroblast I	2.46209	4.25987e-05	0.000309601	STRG.261699
STRG.249105|rep_overlap=THE1C-int_32%,THE1C_15%,MLT1A0_7%	Epithelial cell (alveolar type II)	2.62452	0.0111471	0.0456037	STRG.249105
STRG.293105|rep_overlap=L1PA2_9%,MLT1C_4%,L2_4%	Epithelial cell (alveolar type II)	3.0748	0.00973228	0.040759	STRG.293105
STRG.29609|rep_overlap=L2b_13%,AluSx_11%,MIR_8%	Myocyte (cardiac)	3.65847	0.000725097	0.00230927	STRG.29609
STRG.355918|rep_overlap=LTR78_3%,LTR38A1_3%,L2_3%	Myocyte (cardiac)	2.62814	1.59272e-05	8.44277e-05	STRG.355918
STRG.182530|rep_overlap=L2a_6%,L1M1_5%,Tigger6a_3%	Epithelial cell (alveolar type I)	4.13327	1.78358e-19	1.1194e-17	STRG.182530
STRG.316138|rep_overlap=MLT1A0_7%,MLT1O_7%,AluSc_7%	Myocyte (fast-twitch)	3.48033	0.028594	0.0377933	STRG.316138
STRG.340983|rep_overlap=AluJr_9%,L1MD2_7%,AluJb_4%	Immune (alveolar macrophage)	2.13565	1.30512e-05	9.29924e-05	STRG.340983
STRG.340983|rep_overlap=AluJr_9%,L1MD2_7%,AluJb_4%	Pericyte/SMC II	2.37607	0.000548045	0.000913862	STRG.340983
STRG.68750|rep_overlap=HERVH48-int_47%,L1M5_40%,MER48_10%	Epithelial cell (alveolar type I)	2.14448	0.0025664	0.0106551	STRG.68750
STRG.68750|rep_overlap=HERVH48-int_47%,L1M5_40%,MER48_10%	Epithelial cell (club)	2.40536	0.00950356	0.0174309	STRG.68750
STRG.31203|rep_overlap=L1MCa_86%,AluYi6_13%	Myocyte (sk. muscle)	2.97958	1.60139e-16	3.9035e-15	STRG.31203
STRG.355829|rep_overlap=HERVH-int_7%,L1MD2_6%,L1PA5_4%	Epithelial cell (alveolar type I)	2.39789	1.32998e-10	3.29272e-09	STRG.355829
STRG.434131|rep_overlap=AluSc_7%,AluJb_7%,AluSz6_7%	Immune (alveolar macrophage)	4.51936	3.1047e-07	3.17648e-06	STRG.434131
STRG.255529|rep_overlap=SVA_F_17%,L1MB7_6%,MLT1G_4%	Epithelial cell (luminal II)	2.0545	0.00851015	0.014755	STRG.255529
STRG.255529|rep_overlap=SVA_F_17%,L1MB7_6%,MLT1G_4%	Sweat gland cell	3.72065	0.0403437	0.0464465	STRG.255529
STRG.180592|rep_overlap=AluY_26%,AluSx1_15%,AluSz6_9%	Myocyte (NMJ-rich)	2.91384	0.00173472	0.00204539	STRG.180592
STRG.180592|rep_overlap=AluY_26%,AluSx1_15%,AluSz6_9%	Myocyte (fast-twitch)	2.21119	1.4039e-10	6.04886e-10	STRG.180592
STRG.180592|rep_overlap=AluY_26%,AluSx1_15%,AluSz6_9%	Myocyte (sk. muscle)	2.90269	1.78449e-157	5.63941e-155	STRG.180592
STRG.312076|rep_overlap=SVA_D_8%,Tigger3b_8%,L2c_4%	Myocyte (sk. muscle)	2.05233	7.1509e-12	1.22818e-10	STRG.312076
STRG.536109|rep_overlap=L1PA8_57%,L1PA3_26%,L2_9%	Myocyte (cardiac)	2.08592	3.64626e-06	2.27042e-05	STRG.536109
STRG.363002|rep_overlap=MLT1C_5%,ERV3-16A3_LTR_5%,AluSg_4%	Epithelial cell (squamous)	6.70438	3.64596e-28	5.19839e-27	STRG.363002
STRG.111459|rep_overlap=AluSz_9%,AluSx_8%,AluSx1_8%	Immune (alveolar macrophage)	2.8035	0.00046907	0.0021583	STRG.111459
STRG.172211|rep_overlap=AluY_7%,AluSx4_7%,AluSx1_7%	Epithelial cell (alveolar type II)	2.27882	5.14566e-05	0.000519927	STRG.172211
STRG.307984|rep_overlap=MER4D1_22%,MER41A_13%,MER4A1__11%	Epithelial cell (luminal I)	2.48468	0.00448767	0.00833664	STRG.307984
STRG.307984|rep_overlap=MER4D1_22%,MER41A_13%,MER4A1__11%	Myoepithelial (basal)	4.31555	0.0270338	0.0305916	STRG.307984
STRG.163730|rep_overlap=AluSx_30%,AluSz6_14%,AluSx1_6%	Immune (alveolar macrophage)	2.40818	0.000310405	0.00151231	STRG.163730
STRG.361889|rep_overlap=L1PB4_42%,L1PA16_13%,L1PBa_11%	Epithelial cell (basal keratinocyte)	5.31324	0.000740081	0.00121911	STRG.361889
STRG.475425|rep_overlap=LTR50_4%,L1MCb_3%,MLT1J2_3%	Endothelial cell (lymphatic)	2.77838	0.00160932	0.00320223	STRG.475425
STRG.475425|rep_overlap=LTR50_4%,L1MCb_3%,MLT1J2_3%	Fibroblast	4.35131	1.05022e-08	1.25298e-07	STRG.475425
STRG.170139|rep_overlap=L1PB3_22%,L1MC3_17%,AluSx1_5%	Immune (alveolar macrophage)	3.90843	0.00395727	0.0131194	STRG.170139
STRG.252956|rep_overlap=AluYb8_42%,AluSx1_12%	Immune (DC)	2.19941	0.0145303	0.0170879	STRG.252956
STRG.194133|rep_overlap=L1PA2_98%	Epithelial cell (luminal II)	2.69109	0.0135754	0.0233945	STRG.194133
STRG.194133|rep_overlap=L1PA2_98%	Epithelial cell (luminal)	2.07306	0.00138496	0.00304705	STRG.194133
STRG.75728|rep_overlap=L1MC3_17%,MIRb_15%,LSU-rRNA_Hsa_5%	Epithelial cell (luminal)	2.69055	0.00556823	0.0104022	STRG.75728
STRG.75728|rep_overlap=L1MC3_17%,MIRb_15%,LSU-rRNA_Hsa_5%	Epithelial cell (suprabasal)	3.58291	0.0253515	0.0332127	STRG.75728
STRG.383534|rep_overlap=L1MC3_31%,L1PA3_16%,MER61C_12%	Immune (macrophage I)	4.99314	0.00129281	0.00237379	STRG.383534
STRG.504131|rep_overlap=HAL1_8%,AluY_5%,L1MA9_4%	Immune (mast cell)	2.89956	0.0032627	0.00404629	STRG.504131
STRG.262924|rep_overlap=L1MA3_69%,AluY_15%,AluSx_11%	Epithelial cell (basal keratinocyte)	2.47986	0.0230177	0.0316647	STRG.262924
STRG.240108|rep_overlap=AluSx_26%,AluJr_14%,AluSp_14%	Immune (alveolar macrophage)	2.35481	0.00165625	0.00630306	STRG.240108
STRG.13381|rep_overlap=L1PA3_42%,MLT1L_5%,MamGypLTR1b_4%	Epithelial cell (alveolar type II)	2.30054	0.00644977	0.0289262	STRG.13381
STRG.238122|rep_overlap=L1ME4b_12%,AluY_5%,AluSx3_5%	Epithelial cell (luminal II)	3.35754	0.0162635	0.0279561	STRG.238122
STRG.164168|rep_overlap=AluSz_15%,AluY_13%,AluSx3_11%	Epithelial cell (alveolar type II)	2.3672	0.00570112	0.0261791	STRG.164168
STRG.219662|rep_overlap=L1PA3_25%,L1MEf_15%,L1ME2_6%	Myocyte (sk. muscle)	2.51048	1.0207e-07	1.0499e-06	STRG.219662
STRG.144230|rep_overlap=L1MCc_12%,HAL1_10%,L1MC4_8%	Immune (alveolar macrophage)	2.34704	0.0134878	0.0395297	STRG.144230
STRG.508745|rep_overlap=L1MA2_28%,L1M2b_15%,L1M5_7%	Epithelial cell (Hillock)	2.28211	0.0210615	0.0268149	STRG.508745
STRG.508745|rep_overlap=L1MA2_28%,L1M2b_15%,L1M5_7%	Epithelial cell (ciliated)	2.43516	0.0237064	0.0380487	STRG.508745
STRG.508745|rep_overlap=L1MA2_28%,L1M2b_15%,L1M5_7%	ICCs	4.3866	0.0166787	0.0181144	STRG.508745
STRG.508745|rep_overlap=L1MA2_28%,L1M2b_15%,L1M5_7%	Mucous cell I	4.83882	0.000290329	0.000375846	STRG.508745
STRG.508745|rep_overlap=L1MA2_28%,L1M2b_15%,L1M5_7%	Mucous cell II	4.95559	0.000602703	0.000754295	STRG.508745
STRG.471591|rep_overlap=L1MA9_56%,AluY_21%,AluSx_20%	Myocyte (sk. muscle)	2.55033	0.000124366	0.000656461	STRG.471591
STRG.73482|rep_overlap=L1PB1_9%,Tigger13a_7%,MLT1D_6%	Pericyte/SMC I	2.80304	0.0270673	0.0398936	STRG.73482
STRG.502808|rep_overlap=L1PB1_12%,L1P2_7%,L1PA5_2%	Epithelial cell (luminal I)	2.52991	0.0199758	0.035504	STRG.502808
STRG.504717|rep_overlap=MIRb_6%,Tigger16a_6%,L1MEg_5%	Unknown (ATP1B3-GJB6)	7.98526	0.0165114	0.0175568	STRG.504717
STRG.272760|rep_overlap=Ricksha_0_11%,THE1B-int_10%,THE1B_7%	Myocyte (smooth muscle TAGLN lo)	3.37916	2.02078e-118	8.68514e-116	STRG.272760
STRG.408321|rep_overlap=L1ME1_10%,L1ME3D_9%,L1ME2_6%	Epithelial cell (basal I)	2.29775	9.38964e-37	5.59293e-35	STRG.408321
STRG.408321|rep_overlap=L1ME1_10%,L1ME3D_9%,L1ME2_6%	Epithelial cell (suprabasal)	2.52812	4.53401e-19	4.42399e-18	STRG.408321
STRG.408321|rep_overlap=L1ME1_10%,L1ME3D_9%,L1ME2_6%	Mucous cell II	2.93959	0.000227987	0.000304027	STRG.408321
STRG.408321|rep_overlap=L1ME1_10%,L1ME3D_9%,L1ME2_6%	Schwann cell II	2.04834	0.0385967	0.042681	STRG.408321
STRG.437907|rep_overlap=L1PA17_20%,L1P4_3%	Fibroblast II	2.42245	0.0154007	0.0303462	STRG.437907
STRG.283096|rep_overlap=L1PA16_7%,L1ME1_4%,MER57A1_4%	Myocyte (cardiac)	2.09621	1.96483e-12	3.73393e-11	STRG.283096
STRG.155355|rep_overlap=LTR105_Mam_10%,L1MEg_6%,AluSg4_5%	Immune (alveolar macrophage)	2.39565	0.0042063	0.0138214	STRG.155355
STRG.447361|rep_overlap=AluSp_44%,AluSx1_7%	Myocyte (sk. muscle)	2.74799	0.00574747	0.0171801	STRG.447361
STRG.99804|rep_overlap=L1P2_36%,L1MA9_6%,AluSc_3%	Fibroblast I	2.76511	2.99503e-08	5.04563e-07	STRG.99804
STRG.99804|rep_overlap=L1P2_36%,L1MA9_6%,AluSc_3%	Fibroblast II	2.76654	7.09964e-05	0.000247499	STRG.99804
STRG.83932|rep_overlap=L1MEd_15%,MSTA-int_9%,L1ME3F_5%	Epithelial cell (luminal II)	2.84265	1.34965e-05	4.12309e-05	STRG.83932
STRG.361884|rep_overlap=L1MC1_68%,MER50_9%,MER34_6%	Myocyte (sk. muscle)	2.1342	8.80796e-07	7.61137e-06	STRG.361884
STRG.407716|rep_overlap=L1PB3_100%	Epithelial cell (basal I)	2.29295	0.0305618	0.0488003	STRG.407716
STRG.191279|rep_overlap=L1ME3Cz_14%,AluY_5%,AluSc_5%	Epithelial cell (alveolar type I)	2.91894	7.22511e-08	1.1043e-06	STRG.191279
STRG.191279|rep_overlap=L1ME3Cz_14%,AluY_5%,AluSc_5%	Immune (DC)	3.87438	0.00230193	0.00289386	STRG.191279
STRG.171371|rep_overlap=MER115_18%	Myocyte (cardiac)	3.86419	5.80209e-05	0.000262053	STRG.171371
STRG.317764|rep_overlap=AluSx1_6%,MLT2A2_5%,MLT1B_4%	Immune (alveolar macrophage)	2.79641	0.0167906	0.0482486	STRG.317764
STRG.180276|rep_overlap=LTR53-int_28%,LTR52-int_16%,AluSx1_7%	Epithelial cell (alveolar type II)	2.54444	1.71668e-07	3.01493e-06	STRG.180276
STRG.180276|rep_overlap=LTR53-int_28%,LTR52-int_16%,AluSx1_7%	Immune (alveolar macrophage)	2.69985	0.000694711	0.00301122	STRG.180276
STRG.49881|rep_overlap=MLT1F2_9%,AluSg_5%,AluSq2_5%	Melanocyte	5.66835	0.0383955	0.0435421	STRG.49881
STRG.486347|rep_overlap=AluSx_38%,AluJr_32%,L1ME3A_20%	Myocyte (sk. muscle)	2.0904	0.001105	0.00426842	STRG.486347
STRG.406259|rep_overlap=L1PA8_7%,L2a_6%,Tigger3b_5%	Myocyte (sk. muscle)	2.86644	0.00100051	0.00392317	STRG.406259
STRG.36502|rep_overlap=L1PA3_66%,L1P1_24%,AluJo_6%	Epithelial cell (luminal)	3.66633	9.61678e-05	0.00028881	STRG.36502
STRG.263404|rep_overlap=SVA_F_22%,HERVH-int_15%,MLT1G3_9%	Epithelial cell (luminal II)	2.80709	1.55442e-06	5.67206e-06	STRG.263404
STRG.174477|rep_overlap=L1MA8_67%,AluSx1_8%,AluSc_8%	Epithelial cell (alveolar type II)	2.90302	7.66273e-05	0.000736313	STRG.174477
STRG.388595|rep_overlap=L1PA2_39%,L1PA17_29%,L1PA4_15%	Epithelial cell (luminal)	2.909	0.000851279	0.00198697	STRG.388595
STRG.255519|rep_overlap=SVA_B_44%,L1PA4_37%,AluSz_8%	Epithelial cell (luminal I)	2.47498	0.00777972	0.0140722	STRG.255519
STRG.255519|rep_overlap=SVA_B_44%,L1PA4_37%,AluSz_8%	Epithelial cell (luminal II)	2.59043	0.0240797	0.0411495	STRG.255519
STRG.535977|rep_overlap=L1PA13_46%,L1MB1_19%,AluSz_12%	Epithelial cell (alveolar type I)	2.01765	0.0146615	0.0498718	STRG.535977
STRG.329252|rep_overlap=L1PA10_39%,L1M1_9%,AluSx1_4%	Satellite cell	7.9291	1.39504e-07	3.04131e-07	STRG.329252
STRG.272626|rep_overlap=L1ME3A_4%,ERV3-16A3_I-int_3%,AluY_3%	Endothelial cell (vascular) I	2.44599	1.06995e-69	3.19344e-67	STRG.272626
STRG.272626|rep_overlap=L1ME3A_4%,ERV3-16A3_I-int_3%,AluY_3%	Endothelial cell (vascular) II	2.32268	1.24326e-53	3.21107e-51	STRG.272626
STRG.272626|rep_overlap=L1ME3A_4%,ERV3-16A3_I-int_3%,AluY_3%	Endothelial cell (vascular) III	3.7877	2.53021e-82	1.07883e-79	STRG.272626
STRG.272626|rep_overlap=L1ME3A_4%,ERV3-16A3_I-int_3%,AluY_3%	Myocyte (smooth muscle TAGLN lo)	2.1383	1.48037e-64	2.93474e-62	STRG.272626
STRG.402476|rep_overlap=L1M5_10%,L1MC4_7%,Tigger2b_Pri_6%	Fibroblast I	2.2945	3.44372e-06	3.52334e-05	STRG.402476
STRG.402476|rep_overlap=L1M5_10%,L1MC4_7%,Tigger2b_Pri_6%	Satellite cell	5.40329	0.00220085	0.00266792	STRG.402476
STRG.154773|rep_overlap=LTR52_10%,AluYb8_8%,L3_6%	Pericyte/SMC I	3.29663	0.0107697	0.0160085	STRG.154773
STRG.154773|rep_overlap=LTR52_10%,AluYb8_8%,L3_6%	Pericyte/SMC II	4.36949	0.000295085	0.000517687	STRG.154773
STRG.400907|rep_overlap=Tigger7_15%,L1ME3G_11%,THE1B_9%	Myocyte (cardiac)	3.33035	0.0105201	0.0237411	STRG.400907
STRG.182570|rep_overlap=L1PA8A_18%,L1P3b_17%,L1MEc_8%	Epithelial cell (alveolar type I)	3.14236	0.000105316	0.000718023	STRG.182570
STRG.43475|rep_overlap=L1PA16_82%,LTR22B_9%,AluSp_6%	Epithelial cell (alveolar type II)	2.52129	8.21923e-12	2.48632e-10	STRG.43475
STRG.43475|rep_overlap=L1PA16_82%,LTR22B_9%,AluSp_6%	Pericyte/SMC II	2.71511	0.000988931	0.00156631	STRG.43475
STRG.98303|rep_overlap=L2b_11%,L2_6%,L1PA8_6%	Epithelial cell (basal keratinocyte)	3.80716	0.00987404	0.013678	STRG.98303
STRG.433564|rep_overlap=L1M2_18%,L1PA3_16%,L1M3_8%	Pericyte/SMC I	2.91309	0.0156166	0.023133	STRG.433564
STRG.266230|rep_overlap=MER21C_12%,MER9a3_9%,MSTA_7%	Melanocyte	5.64851	0.0320315	0.0363373	STRG.266230
STRG.116130|rep_overlap=LTR52-int_49%,L1M5_23%,AluJo_10%	Endothelial cell (vascular) II	2.27033	0.00248479	0.00694298	STRG.116130
STRG.116130|rep_overlap=LTR52-int_49%,L1M5_23%,AluJo_10%	Endothelial cell (vascular) III	4.47629	1.07334e-07	5.60834e-07	STRG.116130
STRG.215191|rep_overlap=L1ME1_14%,MLT1K_8%,AluSx1_6%	Epithelial cell (luminal I)	2.14109	0.0089586	0.0161524	STRG.215191
STRG.215191|rep_overlap=L1ME1_14%,MLT1K_8%,AluSx1_6%	Immune (alveolar macrophage)	2.30868	0.00701949	0.0216883	STRG.215191
STRG.403106|rep_overlap=PABL_A_26%,MLT1H2_19%,LTR16C_6%	Myocyte (sk. muscle)	3.3413	4.63252e-10	6.58233e-09	STRG.403106
STRG.185662|rep_overlap=MER65A_15%,L2c_13%,AluJo_4%	Fibroblast	2.3468	0.0148978	0.0362306	STRG.185662
STRG.188381|rep_overlap=AluY_20%,AluJb_19%,MER5A1_3%	Myocyte (cardiac)	2.39573	0.00746639	0.0172973	STRG.188381
STRG.188381|rep_overlap=AluY_20%,AluJb_19%,MER5A1_3%	Myocyte (sk. muscle)	2.28923	0.00615446	0.0182595	STRG.188381
STRG.390996|rep_overlap=L1MCa_27%,L1PB4_9%,L1PA5_6%	Myocyte (smooth muscle TAGLN lo)	2.07797	0.00305637	0.00862039	STRG.390996
STRG.60742|rep_overlap=L1PA7_32%,THE1C-int_8%,L1M5_7%	Fibroblast I	2.29964	3.62022e-12	1.14407e-10	STRG.60742
STRG.60742|rep_overlap=L1PA7_32%,THE1C-int_8%,L1M5_7%	Fibroblast II	2.59104	6.35198e-08	4.47546e-07	STRG.60742
STRG.166699|rep_overlap=SVA_E_6%,L1PB_4%,MER45B_3%	Epithelial cell (alveolar type II)	2.97379	7.89817e-07	1.23313e-05	STRG.166699
STRG.157753|rep_overlap=AluYc3_13%,L1ME3Cz_8%,HSMAR2_8%	Immune (alveolar macrophage)	3.62113	0.0124103	0.0366093	STRG.157753
STRG.157753|rep_overlap=AluYc3_13%,L1ME3Cz_8%,HSMAR2_8%	Pericyte/SMC II	4.61172	0.00884291	0.01209	STRG.157753
STRG.270211|rep_overlap=L1MEd_43%,MLT1E2_23%,L1M3_10%	Epithelial cell (alveolar type II)	4.52163	0.00225031	0.0124519	STRG.270211
STRG.420055|rep_overlap=L2a_7%,MSTA-int_5%,AluY_5%	Immune (T cell)	2.28087	0.0332492	0.0453406	STRG.420055
STRG.328975|rep_overlap=L1ME1_37%,MamGypLTR2b_9%,Charlie23a_5%	Satellite cell	7.4991	0.0277193	0.0313891	STRG.328975
STRG.233373|rep_overlap=AluSx1_10%,AluSc_10%,AluJo_8%	Myocyte (fast-twitch)	3.04659	0.0156037	0.0207205	STRG.233373
STRG.448445|rep_overlap=L2a_12%,L2_10%,MIRb_9%	Immune (mast cell)	7.72237	8.49715e-06	1.59415e-05	STRG.448445
STRG.448445|rep_overlap=L2a_12%,L2_10%,MIRb_9%	Pericyte/SMC I	4.19971	0.00651691	0.00977782	STRG.448445
STRG.43724|rep_overlap=L1PA2_52%,L1MEf_13%,MLT1K_4%	Epithelial cell (basal I)	2.95382	0.00226563	0.00421113	STRG.43724
STRG.43724|rep_overlap=L1PA2_52%,L1MEf_13%,MLT1K_4%	Epithelial cell (suprabasal)	4.10916	0.00726581	0.00966352	STRG.43724
STRG.322147|rep_overlap=Helitron3Na_Mam_5%,AluSq_4%,AluYc_3%	Immune (alveolar macrophage)	2.5238	0.00076696	0.00327667	STRG.322147
STRG.142543|rep_overlap=L1PA2_33%,L1MD2_19%,L1PA17_13%	Epithelial cell (basal keratinocyte)	4.36192	0.00748154	0.0104051	STRG.142543
STRG.387059|rep_overlap=LTR82A_40%,LTR30_21%,MER50_20%	Epithelial cell (luminal I)	3.43861	0.0106351	0.0191084	STRG.387059
STRG.387059|rep_overlap=LTR82A_40%,LTR30_21%,MER50_20%	Epithelial cell (luminal II)	3.93245	0.00526837	0.00928968	STRG.387059
STRG.505659|rep_overlap=L1PREC2_19%,L1MB7_12%,Tigger1_8%	Endothelial cell (cardiac microvascular)	3.12444	0.0206122	0.0220057	STRG.505659
STRG.505659|rep_overlap=L1PREC2_19%,L1MB7_12%,Tigger1_8%	Epithelial cell (alveolar type II)	2.51238	1.27996e-33	1.16946e-31	STRG.505659
STRG.538014|rep_overlap=L1ME4c_9%,AluJb_9%,AluSz_5%	Epithelial cell (luminal II)	2.68217	0.00438199	0.00781211	STRG.538014
STRG.171384|rep_overlap=Tigger3b_13%,L1MC2_13%,MLT1C_10%	Myocyte (cardiac)	4.36334	0.000106147	0.000443029	STRG.171384
STRG.11392|rep_overlap=AluSx_28%,AluSx1_27%,L1MA4A_19%	Myocyte (sk. muscle)	2.13989	0.00234957	0.00803798	STRG.11392
STRG.167802|rep_overlap=L1MC3_5%,AluSg_5%,AluJr_5%	Fibroblast	2.64307	0.00850043	0.0212053	STRG.167802
STRG.429408|rep_overlap=L1PA3_98%,Charlie5_2%	Epithelial cell (luminal)	3.54632	0.00714831	0.0131093	STRG.429408
STRG.423373|rep_overlap=L1PA4_17%,MER34_6%,MamRep137_5%	Epithelial cell (basal I)	2.50134	0.00978834	0.0162662	STRG.423373
STRG.474756|rep_overlap=AluY_7%,MLT1H_5%,Kanga1d_4%	Immune (alveolar macrophage)	2.06957	0.00224157	0.00813468	STRG.474756
STRG.110910|rep_overlap=AluYj4_97%	Epithelial cell (alveolar type II)	3.3874	4.40224e-06	5.91857e-05	STRG.110910
STRG.403115|rep_overlap=MER5B_9%,AluSz6_7%,AluSz_6%	Myocyte (sk. muscle)	4.1208	9.93968e-12	1.68242e-10	STRG.403115
STRG.491002|rep_overlap=MIRb_9%,L2a_6%,AluSg_4%	Immune (macrophage I)	4.2906	0.0113779	0.0178842	STRG.491002
STRG.140374|rep_overlap=MLT1K_28%,AluSc_19%,X6A_LINE_10%	Myocyte (sk. muscle)	2.01742	0.00137711	0.0051399	STRG.140374
STRG.82737|rep_overlap=L1ME2_40%,L1MC3_14%,MER51E_12%	Myocyte (cardiac)	3.22658	0.00718201	0.0166896	STRG.82737
STRG.87521|rep_overlap=L1P1_15%,L2a_8%,AluYb8_6%	Myocyte (cardiac)	2.31891	0.0129803	0.0288269	STRG.87521
STRG.517391|rep_overlap=SVA_B_58%,L1MCa_24%,MER5A_4%	Myocyte (cardiac)	5.07156	2.93586e-33	2.17553e-31	STRG.517391
STRG.244616|rep_overlap=THE1B_20%,AluSx1_17%,AluJr4_16%	Epithelial cell (alveolar type II)	2.36229	0.00167038	0.00979834	STRG.244616
STRG.452371|rep_overlap=L1M4a2_9%,AluY_8%,L1MC4_8%	Immune (alveolar macrophage)	2.01857	2.41429e-06	2.04422e-05	STRG.452371
STRG.296498|rep_overlap=L1MB8_10%,L2a_8%,L1ME3F_8%	Endothelial cell (vascular) III	2.7946	0.00539374	0.0101079	STRG.296498
STRG.517856|rep_overlap=L1MA4A_44%,L1MA8_18%,L1MB2_17%	Myocyte (sk. muscle)	2.4997	0.0165662	0.0445826	STRG.517856
STRG.359888|rep_overlap=L1MA3_19%,AluSx1_4%,AluJb_4%	Epithelial cell (luminal II)	2.15432	1.86325e-05	5.5504e-05	STRG.359888
STRG.457119|rep_overlap=L2a_14%,MIR_14%,AluJb_10%	Melanocyte	4.3062	0.0150313	0.0170717	STRG.457119
STRG.316225|rep_overlap=L1ME2_24%,AluSx1_19%,L2c_10%	Myocyte (cardiac)	2.49085	0.00308087	0.00786789	STRG.316225
STRG.44286|rep_overlap=L2c_16%,MLT1D_9%,L2b_4%	Myocyte (cardiac)	3.0431	0.000338055	0.00120157	STRG.44286
STRG.44286|rep_overlap=L2c_16%,MLT1D_9%,L2b_4%	Myocyte (sk. muscle)	3.1869	0.0107932	0.0302654	STRG.44286
STRG.278379|rep_overlap=MIR_14%,MLT2B3_12%,AluSq2_12%	Immune (alveolar macrophage)	2.54546	0.0103956	0.0311277	STRG.278379
STRG.49612|rep_overlap=HAL1_61%,MLT2D_2%	Endothelial cell (lymphatic)	2.58007	0.00336274	0.00617387	STRG.49612
STRG.49612|rep_overlap=HAL1_61%,MLT2D_2%	Endothelial cell (vascular) I	2.17669	0.000605353	0.00201213	STRG.49612
STRG.49612|rep_overlap=HAL1_61%,MLT2D_2%	Endothelial cell (vascular) II	2.56243	0.000208385	0.000812428	STRG.49612
STRG.49612|rep_overlap=HAL1_61%,MLT2D_2%	Endothelial cell (vascular) III	2.65227	0.00519827	0.00976304	STRG.49612
STRG.339889|rep_overlap=THE1D-int_29%,THE1D_14%,AluSx_6%	Fibroblast I	3.27855	1.98014e-10	4.91821e-09	STRG.339889
STRG.339889|rep_overlap=THE1D-int_29%,THE1D_14%,AluSx_6%	Fibroblast II	2.00728	0.010137	0.020265	STRG.339889
STRG.417242|rep_overlap=L1MDa_38%,L1PA8_6%,MSTD_6%	Immune (alveolar macrophage)	2.28591	0.0142174	0.0414645	STRG.417242
STRG.415981|rep_overlap=AluY_52%	Myocyte (sk. muscle)	4.04108	5.41013e-07	4.87838e-06	STRG.415981
STRG.198757|rep_overlap=L2a_28%,AluY_6%,L1MEc_4%	Myocyte (cardiac)	2.07108	0.00920066	0.0209759	STRG.198757
STRG.229206|rep_overlap=HAL1_6%,MLT1F2_5%,Arthur1_5%	Epithelial cell (alveolar type II)	3.07961	0.00250215	0.0135531	STRG.229206
STRG.222404|rep_overlap=AluY_7%,AluSc_7%,L1PA13_6%	Epithelial cell (alveolar type II)	2.26346	1.8934e-05	0.000216289	STRG.222404
STRG.476223|rep_overlap=LTR16_8%,AluSx_6%,AluSq2_6%	Epithelial cell (alveolar type II)	2.50332	2.04582e-05	0.00023151	STRG.476223
STRG.517756|rep_overlap=AluSx1_65%,AluY_18%	Myocyte (smooth muscle TAGLN lo)	3.78194	0.00161838	0.00504415	STRG.517756
STRG.58558|rep_overlap=MIRb_10%,THE1B_4%,AluSx1_4%	Fibroblast II	2.59143	3.27434e-05	0.000124547	STRG.58558
STRG.341699|rep_overlap=L1MD3_35%,L1ME1_34%,AluY_22%	Epithelial cell (alveolar type I)	3.19483	2.78253e-15	1.22834e-13	STRG.341699
STRG.223605|rep_overlap=AluJo_7%,AluSx_6%,AluSp_5%	Immune (alveolar macrophage)	2.11683	0.00236926	0.00851698	STRG.223605
STRG.259374|rep_overlap=L1MEi_32%,L1MB7_26%,L1M6_23%	Pericyte/SMC II	2.81535	0.00792671	0.0108562	STRG.259374
STRG.457735|rep_overlap=HERVH-int_38%,LTR7_7%,LTR1A1_7%	Epithelial cell (alveolar type I)	2.66894	9.35142e-06	8.67845e-05	STRG.457735
STRG.457735|rep_overlap=HERVH-int_38%,LTR7_7%,LTR1A1_7%	Epithelial cell (alveolar type II)	2.00953	1.53117e-05	0.000178866	STRG.457735
STRG.486862|rep_overlap=AluSx_28%,MIRb_16%	Epithelial cell (alveolar type II)	3.07935	0.00713287	0.0313872	STRG.486862
STRG.275705|rep_overlap=MLT1D_4%,MLT1A0_3%,AluSx1_3%	Epithelial cell (luminal I)	6.05177	0.00265551	0.00518442	STRG.275705
STRG.379611|rep_overlap=MLT1J2-int_17%,MER65B_14%,AluSz_12%	Melanocyte	5.03841	0.033468	0.0379629	STRG.379611
STRG.470658|rep_overlap=L1P2_34%,L1M1_15%,THE1C-int_15%	Myocyte (sk. muscle)	3.07315	0.000638853	0.00268306	STRG.470658
STRG.418339|rep_overlap=HERVK11-int_63%,MER11A_18%,L1M2c_5%	Epithelial cell (luminal II)	3.16247	0.00259397	0.00485814	STRG.418339
STRG.415986|rep_overlap=LTR49-int_10%,MLT2B1_6%,L1PA5_6%	Myocyte (sk. muscle)	3.1546	0.0103049	0.0290127	STRG.415986
STRG.309714|rep_overlap=L1PB2_5%,ERV3-16A3_I-int_5%,L1M5_5%	Fibroblast I	2.98081	9.89811e-12	2.95098e-10	STRG.309714
STRG.309714|rep_overlap=L1PB2_5%,ERV3-16A3_I-int_5%,L1M5_5%	Fibroblast II	3.09061	2.80244e-05	0.00010843	STRG.309714
STRG.309714|rep_overlap=L1PB2_5%,ERV3-16A3_I-int_5%,L1M5_5%	Satellite cell	4.30416	0.0339624	0.0384449	STRG.309714
STRG.194942|rep_overlap=L1MB3_56%,L1MC5a_24%,MSTA_12%	Myocyte (sk. muscle)	2.98064	0.00179926	0.00644017	STRG.194942
STRG.53300|rep_overlap=LTR16C_8%,AluSx1_7%,AluSp_7%	Immune (alveolar macrophage)	3.09376	0.00589433	0.0185783	STRG.53300
STRG.431248|rep_overlap=L1PA2_39%,L1PREC2_16%,L1MD1_13%	Epithelial cell (luminal)	2.87485	3.07595e-07	1.59989e-06	STRG.431248
STRG.48751|rep_overlap=L1MD_14%,AluSp_9%,L1MD3_9%	Myocyte (smooth muscle TAGLN lo)	2.18571	0.000333902	0.00131389	STRG.48751
STRG.162135|rep_overlap=AluSq_11%,AluY_11%,AluSz_8%	Immune (alveolar macrophage activated)	4.1451	7.97463e-05	0.000202596	STRG.162135
STRG.162135|rep_overlap=AluSq_11%,AluY_11%,AluSz_8%	Immune (alveolar macrophage)	3.60459	8.9721e-05	0.000510251	STRG.162135
STRG.521917|rep_overlap=L1M1_57%,L1PBa_24%,L1PA8_5%	Epithelial cell (alveolar type I)	3.40442	3.4798e-10	8.12467e-09	STRG.521917
STRG.521917|rep_overlap=L1M1_57%,L1PBa_24%,L1PA8_5%	Epithelial cell (alveolar type II)	4.54916	6.11104e-27	4.43661e-25	STRG.521917
STRG.521972|rep_overlap=L1PA15-16_48%,L1PA17_44%,AluSc_3%	Epithelial cell (alveolar type I)	3.08525	0.0106606	0.0371469	STRG.521972
STRG.521972|rep_overlap=L1PA15-16_48%,L1PA17_44%,AluSc_3%	Epithelial cell (alveolar type II)	3.26953	0.000241381	0.00196812	STRG.521972
STRG.21401|rep_overlap=L1M3_12%,AluSx_9%,L2a_6%	Immune (alveolar macrophage)	2.34254	0.00366587	0.0122929	STRG.21401
STRG.513328|rep_overlap=AluSx_20%,MIRb_14%,AluSz_13%	Endothelial cell (vascular) I	2.0082	0.000421794	0.00147375	STRG.513328
STRG.536927|rep_overlap=Charlie4_24%,LTR27B_12%,MLT2A2_8%	Myocyte (cardiac)	3.40057	9.78096e-12	1.69234e-10	STRG.536927
STRG.403116|rep_overlap=L2_22%,L1MB8_8%,MER44B_7%	Myocyte (fast-twitch)	2.73039	0.00151482	0.00225642	STRG.403116
STRG.403116|rep_overlap=L2_22%,L1MB8_8%,MER44B_7%	Myocyte (sk. muscle)	4.44394	4.95936e-44	3.48283e-42	STRG.403116
STRG.328584|rep_overlap=MIRb_8%,L2b_7%,L1ME4a_5%	Epithelial cell (alveolar type II)	3.2884	0.0028831	0.0151632	STRG.328584
STRG.302651|rep_overlap=MER4CL34_9%,MLT1E3_7%,MLT1A1_4%	Epithelial cell (basal II)	2.46719	0.0268173	0.0429455	STRG.302651
STRG.182625|rep_overlap=L1MC3_7%,L1MC5a_5%,L2_4%	Epithelial cell (alveolar type I)	3.41269	0.000270258	0.00161847	STRG.182625
STRG.284414|rep_overlap=THE1B-int_18%,L2c_10%,THE1B_8%	Fibroblast	4.86482	6.58599e-10	9.92778e-09	STRG.284414
STRG.120213|rep_overlap=L1PA3_55%,L1HS_44%	Epithelial cell (luminal I)	3.22227	0.010726	0.0192665	STRG.120213
STRG.342058|rep_overlap=L1MDa_17%,HAL1_14%,L1MCa_9%	Myocyte (cardiac)	2.90478	3.35696e-13	6.94701e-12	STRG.342058
STRG.285052|rep_overlap=MamGypsy2-I_10%,L2_7%,AluSx_6%	Immune (alveolar macrophage)	2.12858	0.000925088	0.00384522	STRG.285052
STRG.13392|rep_overlap=L1HS_6%,MIRb_5%,MER63D_4%	Myocyte (cardiac)	2.49224	0.00965407	0.0219388	STRG.13392
STRG.519148|rep_overlap=L1MB8_76%,Tigger3b_13%,L1PA14_11%	Epithelial cell (luminal)	3.39303	0.00072962	0.00173428	STRG.519148
STRG.424343|rep_overlap=Tigger3b_10%,MSTB1_4%,MLT1J_4%	Immune (alveolar macrophage)	2.70887	0.010458	0.0312955	STRG.424343
STRG.261268|rep_overlap=L1MC1_20%,L2_8%,MIR_5%	Immune (mast cell)	2.53026	1.07499e-06	2.28614e-06	STRG.261268
STRG.261268|rep_overlap=L1MC1_20%,L2_8%,MIR_5%	Myocyte (cardiac)	2.34003	4.9137e-69	9.2302e-67	STRG.261268
STRG.124747|rep_overlap=AluSx1_17%,AluSq2_10%,MIRb_4%	Epithelial cell (alveolar type II)	2.41422	0.00372841	0.018564	STRG.124747
STRG.256489|rep_overlap=HAL1_18%,MER21B_15%,MER41E_10%	Epithelial cell (club)	3.81333	0.00180442	0.00378128	STRG.256489
STRG.256489|rep_overlap=HAL1_18%,MER21B_15%,MER41E_10%	Epithelial cell (luminal)	2.11962	0.017633	0.0306981	STRG.256489
STRG.67841|rep_overlap=L1PA3_51%,L1MA3_29%,L1M1_12%	Epithelial cell (luminal I)	2.92131	0.0171075	0.0304827	STRG.67841
STRG.194943|rep_overlap=L1MC5a_60%,THE1B_8%,AluJo_7%	Myocyte (cardiac)	2.4289	1.63859e-08	1.6887e-07	STRG.194943
STRG.194943|rep_overlap=L1MC5a_60%,THE1B_8%,AluJo_7%	Myocyte (sk. muscle)	2.6312	1.05964e-13	2.11001e-12	STRG.194943
STRG.360702|rep_overlap=Charlie13a_35%,AluSg_15%,AluSx_7%	Epithelial cell (alveolar type II)	2.97703	0.0109398	0.0449	STRG.360702
STRG.67763|rep_overlap=L2a_8%,Tigger2_6%,LTR22C0_6%	Epithelial cell (alveolar type I)	2.70729	0.00572705	0.0210928	STRG.67763
STRG.182527|rep_overlap=L1MC4_15%,L1ME4b_10%,MER11A_9%	Epithelial cell (alveolar type I)	4.02442	0.000334134	0.00194065	STRG.182527
STRG.152219|rep_overlap=L1PA3_10%,L1PA8_7%,HERVH-int_4%	Neuroendocrine	6.52545	0.0327029	0.0335844	STRG.152219
STRG.130704|rep_overlap=L1MEg_25%,L2a_9%,L1MC2_5%	Epithelial cell (ciliated)	5.78828	2.0405e-08	8.9176e-08	STRG.130704
STRG.519844|rep_overlap=L1PA6_18%,L1M4_16%,L1MB1_10%	Epithelial cell (alveolar type II)	2.06759	0.00102057	0.00655222	STRG.519844
STRG.519844|rep_overlap=L1PA6_18%,L1M4_16%,L1MB1_10%	Immune (alveolar macrophage)	3.33231	0.0096632	0.0290854	STRG.519844
STRG.313592|rep_overlap=L1MEi_16%,L1ME4a_8%,MIRb_5%	Epithelial cell (luminal II)	3.94465	0.0070869	0.012342	STRG.313592
STRG.249040|rep_overlap=AluY_60%	Epithelial cell (alveolar type II)	4.01471	1.0171e-20	5.54183e-19	STRG.249040
STRG.503732|rep_overlap=L1PA17_22%,L1MC5_5%,LTR41_4%	Myocyte (cardiac)	2.0172	1.58565e-13	3.41981e-12	STRG.503732
STRG.223001|rep_overlap=MSTA-int_93%,MSTA_4%	Epithelial cell (basal I)	3.44397	0.0109003	0.0180487	STRG.223001
STRG.223001|rep_overlap=MSTA-int_93%,MSTA_4%	Epithelial cell (squamous)	3.63566	0.000217927	0.000338321	STRG.223001
STRG.223001|rep_overlap=MSTA-int_93%,MSTA_4%	Epithelial cell (suprabasal)	4.34948	0.0371424	0.0484553	STRG.223001
STRG.250703|rep_overlap=L1PA4_33%,L1ME3B_31%,Tigger3b_21%	Immune (macrophage II)	3.31576	0.0392678	0.045204	STRG.250703
STRG.172494|rep_overlap=AluSx1_5%,MIRb_5%,MLT2B2_3%	Epithelial cell (mature keratinocyte)	3.96469	0.031029	0.0334001	STRG.172494
STRG.193062|rep_overlap=HAL1_17%,AluJb_8%,AluSx_4%	Immune (alveolar macrophage)	2.16122	0.0117065	0.0347296	STRG.193062
STRG.185774|rep_overlap=L1PA4_11%,L1PA6_6%,HERVL-int_6%	Epithelial cell (alveolar type I)	2.30723	0.000969369	0.00473957	STRG.185774
STRG.185774|rep_overlap=L1PA4_11%,L1PA6_6%,HERVL-int_6%	Immune (alveolar macrophage)	2.37342	0.00350131	0.0118132	STRG.185774
STRG.185774|rep_overlap=L1PA4_11%,L1PA6_6%,HERVL-int_6%	Pericyte/SMC I	2.9936	0.0104179	0.0154906	STRG.185774
STRG.362191|rep_overlap=Tigger1_29%,L1PA13_16%,L2_7%	Myocyte (sk. muscle)	2.22024	0.00737917	0.02143	STRG.362191
STRG.451653|rep_overlap=AluYm1_36%	Pericyte/SMC II	4.73983	0.000790655	0.00127743	STRG.451653
STRG.7383|rep_overlap=LTR78_17%,AluSc_8%,MSTD_8%	Epithelial cell (alveolar type II)	3.41869	0.00389898	0.0192562	STRG.7383
STRG.130472|rep_overlap=L1PA5_9%,L4_A_Mam_6%,L1ME3B_4%	Myocyte (cardiac)	2.97632	3.66753e-05	0.000175767	STRG.130472
STRG.21081|rep_overlap=AluSq2_38%,MER2_25%	Myocyte (cardiac)	2.05427	0.0129783	0.0288238	STRG.21081
STRG.390648|rep_overlap=L1PA3_32%,Charlie25_19%,L1PA7_10%	Epithelial cell (alveolar type I)	2.34823	0.0100422	0.0351643	STRG.390648
STRG.239950|rep_overlap=AluSx_6%,MIRb_5%,AluSx1_5%	Immune (alveolar macrophage)	2.92014	0.000597786	0.00264542	STRG.239950
STRG.241097|rep_overlap=HAL1_4%,L1ME3A_4%,L1PA11_4%	Myocyte (smooth muscle TAGLN lo)	2.5447	8.27494e-06	5.19531e-05	STRG.241097
STRG.535678|rep_overlap=L2a_58%,AluSz_20%,L1MC4_20%	Epithelial cell (alveolar type I)	2.54026	2.89853e-05	0.000233604	STRG.535678
STRG.535678|rep_overlap=L2a_58%,AluSz_20%,L1MC4_20%	Epithelial cell (suprabasal)	2.35233	0.00636776	0.00850237	STRG.535678
STRG.43950|rep_overlap=Tigger3b_12%,L1M5_10%,L1MA10_9%	Myocyte (smooth muscle TAGLN lo)	3.5738	0.00545619	0.0143402	STRG.43950
STRG.216316|rep_overlap=HSMAR2_14%,HAL1b_11%,L1M7_6%	Epithelial cell (club)	2.86533	5.95149e-06	2.23609e-05	STRG.216316
STRG.216316|rep_overlap=HSMAR2_14%,HAL1b_11%,L1M7_6%	Epithelial cell (luminal I)	2.13611	0.00529028	0.00972939	STRG.216316
STRG.317609|rep_overlap=L2a_13%,AluSc5_9%,AluSz_5%	Immune (alveolar macrophage)	2.10166	0.0144967	0.0421989	STRG.317609
STRG.182574|rep_overlap=L1M4_66%,AluSz_20%,THE1B_14%	Myocyte (cardiac)	2.44577	0.0023715	0.00631038	STRG.182574
STRG.408384|rep_overlap=AluSx1_11%,AluSq2_6%,L1M8_6%	Myocyte (sk. muscle)	2.03665	0.0105746	0.0296957	STRG.408384
STRG.15165|rep_overlap=AluJb_4%,AluJo_3%,MLT1A_2%	Immune (alveolar macrophage)	2.86657	0.0062058	0.0194482	STRG.15165
STRG.23310|rep_overlap=MER4D_14%,MLT1F_6%,MSTB_6%	Fibroblast I	2.39618	0.000202332	0.00116054	STRG.23310
STRG.357106|rep_overlap=L1M1_8%,L1MA1_5%,L1PA16_4%	Epithelial cell (alveolar type II)	2.68652	0.00737382	0.0322941	STRG.357106
STRG.434906|rep_overlap=L1MC1_12%,L1PA7_9%,THE1C-int_5%	Myocyte (smooth muscle TAGLN lo)	2.03486	0.0166651	0.0410836	STRG.434906
STRG.121748|rep_overlap=Charlie1a_29%,AluY_12%,AluSq2_11%	Myocyte (sk. muscle)	2.13866	0.000434954	0.00193937	STRG.121748
STRG.92843|rep_overlap=AluJb_15%,AluSq2_13%,MIRb_13%	Myocyte (cardiac)	2.21645	0.0203793	0.0436388	STRG.92843
STRG.408213|rep_overlap=L1MB4_12%,L1M4b_10%,L1MCa_4%	Endothelial cell (vascular) II	2.40324	0.0015238	0.00455716	STRG.408213
STRG.408213|rep_overlap=L1MB4_12%,L1M4b_10%,L1MCa_4%	Schwann cell	4.36324	0.0397631	0.0430571	STRG.408213
STRG.408213|rep_overlap=L1MB4_12%,L1M4b_10%,L1MCa_4%	Schwann cell I	3.91923	0.0375181	0.0440756	STRG.408213
STRG.271259|rep_overlap=LTR16B1_8%,MLT1A0_6%,AluY_5%	Immune (alveolar macrophage)	3.20743	0.00653189	0.020349	STRG.271259
STRG.288736|rep_overlap=SVA_B_9%,L2b_6%,LTR16C_5%	Epithelial cell (basal keratinocyte)	2.13912	0.0103203	0.0142899	STRG.288736
STRG.76770|rep_overlap=MER21C_19%,MER61A_7%,L2c_7%	Epithelial cell (luminal I)	3.05008	0.0061203	0.0111672	STRG.76770
STRG.409821|rep_overlap=MER11B_15%,L1ME3A_8%,HERVK11-int_6%	Epithelial cell (basal keratinocyte)	3.21373	0.00779245	0.0108283	STRG.409821
STRG.234683|rep_overlap=AluSx_14%,L2a_14%,MER47A_13%	Epithelial cell (alveolar type II)	2.81235	0.00749866	0.0327634	STRG.234683
STRG.477893|rep_overlap=AluSg_23%,CR1_Mam_15%,L2c_4%	Myocyte (sk. muscle)	2.9457	1.09183e-05	7.55308e-05	STRG.477893
STRG.334770|rep_overlap=AluJo_19%,AluSc_10%,AluSx_10%	Immune (alveolar macrophage)	2.00401	0.00466839	0.0151306	STRG.334770
STRG.334770|rep_overlap=AluJo_19%,AluSc_10%,AluSx_10%	Sweat gland cell	4.35646	0.0203604	0.023461	STRG.334770
STRG.43220|rep_overlap=L1MEc_21%,L1PA7_10%,MER31A_6%	Epithelial cell (club)	3.13937	0.0018154	0.00380117	STRG.43220
STRG.28172|rep_overlap=Tigger1_31%,HAL1ME_8%,MSTC_6%	Epithelial cell (alveolar type I)	3.30766	1.04263e-05	9.55709e-05	STRG.28172
STRG.156805|rep_overlap=HERV16-int_38%,LTR16C_8%,L1MA5A_6%	Schwann cell II	7.08522	0.00407845	0.00462366	STRG.156805
STRG.518732|rep_overlap=L1PA4_98%,MLT1I_2%	Fibroblast I	2.56647	0.0119305	0.036204	STRG.518732
STRG.272614|rep_overlap=L1M4_100%	Endothelial cell (vascular) I	3.07383	0.000485914	0.00166638	STRG.272614
STRG.272614|rep_overlap=L1M4_100%	Endothelial cell (vascular) II	2.41281	0.0103474	0.0256638	STRG.272614
STRG.272614|rep_overlap=L1M4_100%	Endothelial cell (vascular) III	3.62567	0.00130787	0.00283129	STRG.272614
STRG.272614|rep_overlap=L1M4_100%	Myocyte (smooth muscle TAGLN lo)	2.14627	0.00770154	0.0197225	STRG.272614
STRG.133425|rep_overlap=L1ME1_13%,MER65D_13%,L1M5_10%	Myocyte (cardiac)	3.57203	0.00495225	0.0118934	STRG.133425
STRG.466528|rep_overlap=L1MEg_36%,Charlie24_19%,L1PB3_9%	Epithelial cell (alveolar type II)	3.99724	0.00012196	0.0010988	STRG.466528
STRG.324545|rep_overlap=HERVK-int_62%,L1PA6_21%,LTR5_Hs_16%	Epithelial cell (luminal I)	2.62731	0.0264126	0.0466834	STRG.324545
STRG.324545|rep_overlap=HERVK-int_62%,L1PA6_21%,LTR5_Hs_16%	Epithelial cell (luminal II)	3.27461	0.023069	0.0394474	STRG.324545
STRG.523318|rep_overlap=L1PA15_57%,MIR3_4%,AluSg7_2%	Epithelial cell (alveolar type II)	2.40448	0.0123088	0.0495078	STRG.523318
STRG.130432|rep_overlap=L1MCb_21%,L1MC3_13%,Tigger1_12%	Myocyte (cardiac)	2.94435	0.0040207	0.00989547	STRG.130432
STRG.182583|rep_overlap=L1ME1_29%,MLT2B4_11%,ERVL-B4-int_9%	Epithelial cell (alveolar type I)	4.24053	2.45738e-08	4.18846e-07	STRG.182583
STRG.182583|rep_overlap=L1ME1_29%,MLT2B4_11%,ERVL-B4-int_9%	Immune (alveolar macrophage)	2.46686	0.0107311	0.0320377	STRG.182583
STRG.182534|rep_overlap=L1PA13_12%,AluSq2_5%,L1M5_4%	Epithelial cell (alveolar type I)	3.36318	6.71103e-09	1.25232e-07	STRG.182534
STRG.421948|rep_overlap=AluY_100%	Myocyte (smooth muscle TAGLN lo)	2.91811	0.000109447	0.000501231	STRG.421948
STRG.423574|rep_overlap=L2a_16%,L2c_15%,MLT1A_12%	Myocyte (cardiac)	2.49885	0.000974286	0.00296794	STRG.423574
STRG.14722|rep_overlap=AluSx_20%,Cheshire_20%,AluSx3_12%	Epithelial cell (ciliated)	3.65549	0.00472921	0.00784755	STRG.14722
STRG.182611|rep_overlap=L4_A_Mam_32%,MLT2A2_18%,MLT1F2_14%	Epithelial cell (alveolar type I)	4.46503	1.66016e-05	0.000143786	STRG.182611
STRG.201148|rep_overlap=HAL1_21%,AluJo_18%,AluSq_17%	Fibroblast	2.36008	0.0123303	0.0302495	STRG.201148
STRG.201148|rep_overlap=HAL1_21%,AluJo_18%,AluSq_17%	Myocyte (smooth muscle TAGLN lo)	2.50975	0.00292392	0.00831003	STRG.201148
STRG.179699|rep_overlap=L2_18%,AluJb_7%,AluSz_7%	Epithelial cell (alveolar type II)	2.75513	3.94788e-07	6.53206e-06	STRG.179699
STRG.179699|rep_overlap=L2_18%,AluJb_7%,AluSz_7%	Immune (alveolar macrophage)	2.71441	0.00518113	0.0165646	STRG.179699
STRG.343482|rep_overlap=L1PA3_53%,L1HS_28%,L1PA2_11%	Epithelial cell (luminal I)	2.75828	0.0193794	0.0344657	STRG.343482
STRG.119845|rep_overlap=L1MEd_45%,L1ME3A_13%,LTR75_10%	Epithelial cell (basal II)	2.08883	3.19635e-13	3.43717e-12	STRG.119845
STRG.119845|rep_overlap=L1MEd_45%,L1ME3A_13%,LTR75_10%	Epithelial cell (club)	2.30372	1.81937e-12	2.14586e-11	STRG.119845
STRG.119845|rep_overlap=L1MEd_45%,L1ME3A_13%,LTR75_10%	Myocyte (NMJ-rich)	3.12766	0.0232793	0.0252745	STRG.119845
STRG.119845|rep_overlap=L1MEd_45%,L1ME3A_13%,LTR75_10%	Myocyte (sk. muscle)	3.74252	1.35016e-86	1.99274e-84	STRG.119845
STRG.378409|rep_overlap=L1PA7_40%,MER45C_9%,AluSx3_6%	Immune (alveolar macrophage)	3.98603	0.00468309	0.0151727	STRG.378409
STRG.381382|rep_overlap=AluSz_7%,AluSc_6%,AluJb_4%	Immune (alveolar macrophage)	2.19098	0.0156352	0.0452115	STRG.381382
STRG.88441|rep_overlap=SVA_D_17%,L2a_10%,L1M5_9%	Epithelial cell (basal I)	2.28116	0.00218572	0.0040804	STRG.88441
STRG.304473|rep_overlap=MER39B_4%,MER51A_4%,AluSz6_3%	Immune (alveolar macrophage)	2.49208	0.00310935	0.0106862	STRG.304473
STRG.219876|rep_overlap=HERVE_a-int_36%,LTR2_27%,AluSz_18%	Epithelial cell (ciliated)	5.11732	0.0115727	0.0187122	STRG.219876
STRG.111946|rep_overlap=L3_28%,AluSx_12%,AluSx3_11%	Myocyte (sk. muscle)	3.38483	5.54634e-11	8.73304e-10	STRG.111946
STRG.172712|rep_overlap=AluY_36%,MSTA_20%,AluSx3_19%	Myocyte (smooth muscle TAGLN lo)	2.38988	0.000170438	0.00073488	STRG.172712
STRG.288816|rep_overlap=Charlie4a_14%,AluSz_10%,AluSx_10%	Epithelial cell (basal keratinocyte)	2.58821	0.0343358	0.0471141	STRG.288816
STRG.288816|rep_overlap=Charlie4a_14%,AluSz_10%,AluSx_10%	Immune (T cell)	3.43918	0.000290922	0.000512997	STRG.288816
STRG.520852|rep_overlap=L1PBa_43%,L1PB_34%,AluSq_12%	Epithelial cell (alveolar type II)	3.40572	0.00147902	0.00889696	STRG.520852
STRG.322691|rep_overlap=MER11A_23%,MLT1E1A_16%,AluSp_15%	Epithelial cell (alveolar type II)	2.38992	5.79358e-07	9.26076e-06	STRG.322691
STRG.249108|rep_overlap=L2b_17%,AluSp_6%,AluSx_5%	Fibroblast	3.41463	0.00411583	0.0108519	STRG.249108
STRG.499381|rep_overlap=L1PA3_100%	Epithelial cell (luminal)	2.51702	0.0259478	0.0440923	STRG.499381
STRG.536992|rep_overlap=L1PA13_57%,Charlie9_3%,L1MA2_0%	Myocyte (cardiac)	4.85208	2.9419e-08	2.8836e-07	STRG.536992
STRG.39180|rep_overlap=Tigger7_19%,MLT1F2_4%,MIR_3%	Fibroblast I	3.96129	0.000110027	0.000693382	STRG.39180
STRG.252576|rep_overlap=AluJb_10%,AluY_10%,AluSx1_10%	Immune (alveolar macrophage)	2.27904	0.00316291	0.010837	STRG.252576
STRG.223197|rep_overlap=AluY_10%,AluSx_10%,MIR3_5%	Endothelial cell (lymphatic)	2.26206	0.00451971	0.00808447	STRG.223197
STRG.495790|rep_overlap=MIR_5%,AluSx3_5%,MLT1L_5%	Endothelial cell (lymphatic)	3.59711	0.000744097	0.00160591	STRG.495790
STRG.212788|rep_overlap=L2b_7%,AluJb_7%,AluSx1_7%	Immune (macrophage I)	3.7309	0.0281022	0.0434489	STRG.212788
STRG.324130|rep_overlap=MLT1A1_4%,MSTD_3%,AluY_3%	Myocyte (smooth muscle TAGLN lo)	2.92917	0.00316099	0.00886332	STRG.324130
STRG.214507|rep_overlap=L1PA15_25%,L1PA8_14%,L2a_8%	Myoepithelial (basal)	7.05518	0.0240799	0.0272512	STRG.214507
STRG.214807|rep_overlap=L1PB1_11%,HSMAR2_6%,L2a_5%	Myocyte (cardiac)	2.20906	3.11815e-05	0.000152429	STRG.214807
STRG.342057|rep_overlap=L1HS_69%,MIR_4%,L1PA2_0%	Epithelial cell (luminal I)	2.58674	0.0247735	0.0438441	STRG.342057
STRG.342057|rep_overlap=L1HS_69%,MIR_4%,L1PA2_0%	Epithelial cell (luminal II)	2.84861	0.0262904	0.044856	STRG.342057
STRG.342057|rep_overlap=L1HS_69%,MIR_4%,L1PA2_0%	Epithelial cell (luminal)	3.1711	3.34309e-05	0.000111987	STRG.342057
STRG.434251|rep_overlap=MLT1C_9%,THE1D_7%,AluSz_6%	Epithelial cell (alveolar type II)	2.93091	0.0018327	0.0105796	STRG.434251
STRG.254206|rep_overlap=L1PA4_67%,L1ME3Cz_17%,AluSx_11%	Immune (alveolar macrophage)	3.51772	0.000929973	0.00386243	STRG.254206
STRG.408273|rep_overlap=AluSx1_11%,AluSz_7%,AluJb_6%	Epithelial cell (basal I)	2.24781	1.90068e-06	7.10691e-06	STRG.408273
STRG.408273|rep_overlap=AluSx1_11%,AluSz_7%,AluJb_6%	Epithelial cell (ciliated)	3.07638	0.00493533	0.00817265	STRG.408273
STRG.408273|rep_overlap=AluSx1_11%,AluSz_7%,AluJb_6%	Epithelial cell (luminal I)	2.47076	0.000108609	0.000293698	STRG.408273
STRG.408273|rep_overlap=AluSx1_11%,AluSz_7%,AluJb_6%	Epithelial cell (suprabasal)	2.37731	0.00579362	0.00776374	STRG.408273
STRG.161809|rep_overlap=AluSz_12%,MIR_10%,L1MB7_9%	Immune (alveolar macrophage)	2.44847	0.0142587	0.0415714	STRG.161809
STRG.446989|rep_overlap=L2c_9%,MER72_5%,MER39_4%	Epithelial cell (ciliated)	5.22053	2.01786e-05	5.41767e-05	STRG.446989
STRG.446989|rep_overlap=L2c_9%,MER72_5%,MER39_4%	Epithelial cell (club)	2.37394	0.00354851	0.00687562	STRG.446989
STRG.446989|rep_overlap=L2c_9%,MER72_5%,MER39_4%	Immune (macrophage II)	3.38549	0.01517	0.0175105	STRG.446989
STRG.230716|rep_overlap=MLT1K_12%,AluJr4_5%,AluSc8_5%	Immune (alveolar macrophage)	2.60834	0.000282614	0.00139462	STRG.230716
STRG.276135|rep_overlap=L1M4_33%,L1MC4_10%,MER4-int_3%	Fibroblast I	2.13436	1.19302e-11	3.51971e-10	STRG.276135
STRG.276135|rep_overlap=L1M4_33%,L1MC4_10%,MER4-int_3%	Myofibroblast	2.78342	0.0116014	0.0142589	STRG.276135
STRG.429764|rep_overlap=Tigger6a_6%,L2a_5%,AluSp_3%	Epithelial cell (alveolar type II)	2.72043	0.00320398	0.0164435	STRG.429764
STRG.415983|rep_overlap=HAL1_16%,L3_8%,MLT1I_6%	Immune (B cell)	3.32767	0.00710094	0.00754949	STRG.415983
STRG.415983|rep_overlap=HAL1_16%,L3_8%,MLT1I_6%	Myocyte (NMJ-rich)	4.21395	0.0297032	0.032236	STRG.415983
STRG.415983|rep_overlap=HAL1_16%,L3_8%,MLT1I_6%	Myocyte (sk. muscle)	4.97245	2.28521e-79	2.96548e-77	STRG.415983
STRG.282027|rep_overlap=AluSx_27%,L2a_20%,AluJr_15%	Myocyte (sk. muscle)	2.13942	0.0100906	0.0284392	STRG.282027
STRG.265087|rep_overlap=L1ME1_18%,L1PREC2_8%,L1MEc_7%	Immune (alveolar macrophage activated)	3.49789	5.07881e-09	2.68372e-08	STRG.265087
STRG.265087|rep_overlap=L1ME1_18%,L1PREC2_8%,L1MEc_7%	Immune (alveolar macrophage)	4.05861	7.99573e-09	1.10598e-07	STRG.265087
STRG.265087|rep_overlap=L1ME1_18%,L1PREC2_8%,L1MEc_7%	Pericyte/SMC II	2.07408	0.0205974	0.0279466	STRG.265087
STRG.123767|rep_overlap=L2b_6%,MLT1A0_6%,MamRep137_5%	Fibroblast II	2.34703	0.0111151	0.022154	STRG.123767
STRG.365095|rep_overlap=LTR38C_12%,L1ME4b_11%,L1ME2z_10%	Epithelial cell (alveolar type I)	2.14269	0.00699263	0.0252211	STRG.365095
STRG.365095|rep_overlap=LTR38C_12%,L1ME4b_11%,L1ME2z_10%	Immune (alveolar macrophage)	2.46241	0.00859966	0.0260815	STRG.365095
STRG.125822|rep_overlap=L1MA2_13%,THE1B_9%,L1MB2_6%	Immune (alveolar macrophage)	2.26396	0.00410407	0.0135393	STRG.125822
STRG.106519|rep_overlap=AluJr_8%,L1MC1_7%,MLT1B_6%	Epithelial cell (alveolar type II)	3.95193	1.75086e-10	4.61322e-09	STRG.106519
STRG.97919|rep_overlap=AluJo_9%,AluSx1_8%,AluJr_8%	Immune (alveolar macrophage)	3.01067	0.00129039	0.00509705	STRG.97919
STRG.433580|rep_overlap=L1PA5_10%,LTR33A__9%,LTR53_9%	Myocyte (smooth muscle TAGLN lo)	3.19465	0.0165379	0.0407841	STRG.433580
STRG.517760|rep_overlap=AluSz_18%,AluSx1_12%,AluSx_12%	Myocyte (smooth muscle TAGLN lo)	3.36358	1.10064e-57	1.90744e-55	STRG.517760
STRG.433900|rep_overlap=L1PA16_21%,L1PA4_16%,ERVL-E-int_10%	Epithelial cell (luminal I)	2.07682	0.012471	0.0223339	STRG.433900
STRG.433900|rep_overlap=L1PA16_21%,L1PA4_16%,ERVL-E-int_10%	Epithelial cell (luminal II)	2.94801	0.0045832	0.00814434	STRG.433900
STRG.433900|rep_overlap=L1PA16_21%,L1PA4_16%,ERVL-E-int_10%	ICCs	5.73773	0.00357042	0.00399861	STRG.433900
STRG.460931|rep_overlap=MSTA-int_12%,L2a_8%,MSTA_7%	Epithelial cell (alveolar type II)	4.83029	9.90608e-22	5.60204e-20	STRG.460931
STRG.432880|rep_overlap=Arthur1_5%,L1MA4_4%,MLT1A0_4%	Immune (alveolar macrophage)	2.12393	0.00303476	0.0104727	STRG.432880
STRG.299107|rep_overlap=THE1B_35%,AluSz_12%,A-rich_1%	Endothelial cell (vascular) II	3.89798	0.00154035	0.00460151	STRG.299107
STRG.182602|rep_overlap=L2c_12%,MIR_7%,AluSx_4%	Epithelial cell (alveolar type II)	2.21964	0.000562564	0.00400785	STRG.182602
STRG.379199|rep_overlap=L1MEg_21%,AluSx_17%,AluJo_7%	Immune (mast cell)	2.36148	0.00321524	0.00399103	STRG.379199
STRG.482191|rep_overlap=L1ME3G_31%,L1MB3_11%,AluJo_9%	Myocyte (sk. muscle)	4.14608	0.00021184	0.00104623	STRG.482191
STRG.345659|rep_overlap=L1MB4_15%,AluSx1_10%,L2a_7%	Epithelial cell (alveolar type II)	2.17584	0.00780783	0.0339128	STRG.345659
STRG.195178|rep_overlap=L2a_13%,L1PA5_8%,L1MEc_5%	Unknown (ATP1B3-GJB6)	6.81867	0.0458192	0.0486837	STRG.195178
STRG.222705|rep_overlap=AluSg_15%,AluY_14%,AluJb_11%	Immune (alveolar macrophage)	2.28895	0.00749334	0.0229989	STRG.222705
STRG.342915|rep_overlap=LTR37-int_28%,Charlie1b_18%,MLT1A0_14%	Epithelial cell (club)	3.74737	0.00986561	0.0180746	STRG.342915
STRG.521973|rep_overlap=L1M1_41%,L1PBa_38%,L1PA15-16_10%	Epithelial cell (alveolar type II)	4.16659	2.14143e-05	0.000240833	STRG.521973
STRG.394496|rep_overlap=L1M1_28%,L1PA17_9%,L1M3a_8%	Myocyte (cardiac)	2.01413	0.0188298	0.0405488	STRG.394496
STRG.243278|rep_overlap=L1MB7_13%,AluJb_8%,L1PA4_7%	Epithelial cell (Hillock)	2.36775	0.0301751	0.0383191	STRG.243278
[truncated: 21,607 more rows]
