# Supplementary material for: Identification of cell-type-specific, transcriptionally active transposable elements using long-read RNA-sequencing data-based comprehensive annotation
Source: Genomics Inform. 2025 Aug 6;23:17. doi: 10.1186/s44342-025-00048-1 (PMC12326599; doi:10.1186/s44342-025-00048-1)
Supplement: Supplementary file 4 — Additional file 4: Supplementary Data S3. Genomic information about cell type-specific TE-derived transcripts in GTEx single-cell RNA-sequencing data. [file 44342_2025_48_MOESM4_ESM.xlsx]

## Sheet: sup_data3__genomic_information_
Additional file 3: Supplementary Data S3. Genomic information about cell type-specific TE-derived transcripts in GTEx single-cell RNA-sequencing data.
TE-derived transcript	chromosome number	start	end	strand	TE-derived transcript enriched cell type(s)
STRG.134|rep_overlap=L1PA7_37%,LOR1-int_7%,AluSp_5%	1	880934	892203	+	Myocyte (sk. muscle)
STRG.136|rep_overlap=HERVK9-int_26%,L1MC3_6%,MER9a2_5%	1	894353	904766	-	Immune (alveolar macrophage)
STRG.204|rep_overlap=AluYf1_71%,AluJr_17%,MER65-int_10%	1	1579149	1579553	-	Epithelial cell (alveolar type II)
STRG.205|rep_overlap=LTR5_Hs_48%,AluSc_15%,AluSx1_15%	1	1579660	1581558	-	Epithelial cell (alveolar type II)
STRG.280|rep_overlap=AluSz_17%,AluJb_15%,L1MC5a_13%	1	2005115	2008034	+	Epithelial cell (alveolar type II)
STRG.399|rep_overlap=L1ME3A_28%,Charlie25_6%,L1MB7_5%	1	2834236	2847888	.	Myocyte (fast-twitch)
STRG.584|rep_overlap=L1MEc_30%,L1MD2_26%,AluSz_19%	1	3935088	3938315	-	Epithelial cell (alveolar type I);Immune (alveolar macrophage)
STRG.599|rep_overlap=AluY_4%,AluJb_4%,MER77_4%	1	4072556	4079736	-	Epithelial cell (alveolar type I);Epithelial cell (alveolar type II);Epithelial cell (ciliated);Immune (alveolar macrophage activated);Immune (alveolar macrophage)
STRG.615|rep_overlap=AluSc_17%,AluSx1_16%,MLT1J2_9%	1	4122937	4124712	.	Immune (alveolar macrophage)
STRG.632|rep_overlap=AluSx_21%,AluJo_20%,L3_8%	1	4162760	4164212	.	Myocyte (sk. muscle)
STRG.646|rep_overlap=MLT2A2_14%,LTR53B_13%,AluJr_8%	1	4207634	4211432	.	Pericyte/SMC I
STRG.657|rep_overlap=L1ME2_26%,HERV16-int_13%,MLT2A2_7%	1	4248475	4256882	.	Epithelial cell (alveolar type II)
STRG.677|rep_overlap=MER21C_29%,AluSc_12%,MLT1C_11%	1	4317292	4319654	.	Epithelial cell (squamous)
STRG.715|rep_overlap=L1MA6_10%,AluSq2_4%,LTR19A_3%	1	4444877	4458748	.	Epithelial cell (alveolar type II)
STRG.727|rep_overlap=MER21C_12%,AluSz_9%,L2b_7%	1	4497412	4503571	.	Immune (alveolar macrophage)
STRG.729|rep_overlap=L1PA5_11%,L1MB1_10%,MLT1A0_8%	1	4504863	4508877	.	Epithelial cell (alveolar type I);Epithelial cell (alveolar type II);Immune (alveolar macrophage activated);Immune (alveolar macrophage)
STRG.735|rep_overlap=Tigger17a_10%,L1MC4a_6%,AluSc8_5%	1	4525408	4531434	.	Epithelial cell (alveolar type II)
STRG.750|rep_overlap=L1PA8_10%,AluY_4%,L2b_3%	1	4594413	4601938	.	Epithelial cell (luminal II)
STRG.846|rep_overlap=L1M5_12%,AluSz_12%,MER83_9%	1	5021055	5026007	.	Epithelial cell (alveolar type II)
STRG.881|rep_overlap=AluY_11%,MLT1A_7%,MLT1A1_7%	1	5154658	5159943	-	Endothelial cell (vascular) II;Epithelial cell (alveolar type I);Epithelial cell (alveolar type II)
STRG.912|rep_overlap=MER34B_13%,MLT1E3_9%,AluY_7%	1	5286673	5291048	.	Myocyte (smooth muscle TAGLN lo)
STRG.914|rep_overlap=MLT1G_10%,AluY_6%,L2_6%	1	5294807	5299905	.	Epithelial cell (alveolar type II)
STRG.937|rep_overlap=THE1B-int_4%,L1MC4_2%,MLT1D_2%	1	5408318	5453982	+	Immune (alveolar macrophage)
STRG.982|rep_overlap=L1MC3_10%,L1MD_6%,LTR78_2%	1	5688910	5713049	.	Sebaceous gland cell (KRT79 hi)
STRG.984|rep_overlap=L1PA11_8%,MER74A_6%,MLT1D_6%	1	5714808	5722406	.	Epithelial cell (alveolar type I)
STRG.995|rep_overlap=MER11C_8%,THE1C-int_5%,L1MB5_4%	1	5788806	5802012	.	Epithelial cell (Hillock);Epithelial cell (alveolar type I)
STRG.1228|rep_overlap=AluSx_15%,L1PA16_12%,AluY_10%	1	6733602	6737099	.	Melanocyte
STRG.1448|rep_overlap=Zaphod_29%,AluSx_19%,Charlie4a_15%	1	7945690	7948663	.	Epithelial cell (alveolar type II);Immune (alveolar macrophage)
STRG.1507|rep_overlap=AluSx_19%,AluY_7%,L1ME3Cz_6%	1	8239058	8251411	+	Endothelial cell (lymphatic);Epithelial cell (alveolar type I)
STRG.1510|rep_overlap=AluJb_10%,L2_9%,THE1C_6%	1	8266922	8272777	.	Epithelial cell (ciliated);Myocyte (NMJ-rich)
STRG.1511|rep_overlap=AluJb_15%,AluSx1_8%,MLT2B4_7%	1	8272783	8279147	-	Myocyte (smooth muscle TAGLN lo)
STRG.1515|rep_overlap=AluJo_14%,AluSz_14%,AluSc8_13%	1	8292264	8294379	-	Epithelial cell (alveolar type I)
STRG.1519|rep_overlap=AluJb_13%,MIRb_4%	1	8312634	8314851	.	Myocyte (sk. muscle)
STRG.1527|rep_overlap=AluSc8_10%,MIR_5%,MIRb_3%	1	8346699	8349664	.	Myocyte (sk. muscle)
STRG.1753|rep_overlap=L1ME1_27%,AluJo_11%,AluSx1_11%	1	8994373	8997263	-	Endothelial cell (lymphatic)
STRG.1754|rep_overlap=L1ME1_91%,AluSx1_9%	1	8997700	8998165	.	Endothelial cell (lymphatic)
STRG.1828|rep_overlap=AluSg_58%,MER63C_18%,MER2_13%	1	9408544	9409097	.	Endothelial cell (lymphatic)
STRG.1832|rep_overlap=AluSp_24%,AluSx_23%,MIRb_13%	1	9418463	9419743	-	Epithelial cell (alveolar type I);Immune (alveolar macrophage)
STRG.1833|rep_overlap=AluSx_43%,AluY_3%	1	9419969	9420654	-	Epithelial cell (alveolar type I);Epithelial cell (alveolar type II);Immune (alveolar macrophage)
STRG.1837|rep_overlap=AluSx_5%,L1MC1_5%,MER57B1_4%	1	9444207	9454966	+	Fibroblast I
STRG.1841|rep_overlap=AluSx1_13%,LTR47A_9%,AluSz_9%	1	9479663	9486413	.	Immune (alveolar macrophage)
STRG.1842|rep_overlap=AluSz_12%,L1MB7_9%,AluSx1_9%	1	9487954	9494795	+	Myocyte (sk. muscle)
STRG.1849|rep_overlap=AluSg_99%,AluSx1_0%	1	9513804	9514107	.	Immune (alveolar macrophage)
STRG.1850|rep_overlap=L1MC3_29%,AluSg_25%,AluSz_13%	1	9514164	9516636	.	Epithelial cell (alveolar type II)
STRG.1946|rep_overlap=L2a_19%,AluSx_17%,AluY_13%	1	9991033	9993442	-	Endothelial cell (vascular) I;Endothelial cell (vascular) II;Immune (DC/macrophage)
STRG.2058|rep_overlap=AluSq_23%,L1M4a1_14%,AluJr_12%	1	10388754	10392509	-	Myocyte (fast-twitch);Myocyte (sk. muscle)
STRG.2130|rep_overlap=MIRb_6%,MIR_6%,AluSq2_4%	1	10806003	10813924	-	Epithelial cell (club)
STRG.2132|rep_overlap=AluSx1_13%,MIR3_5%,MIRb_5%	1	10817535	10824773	.	Epithelial cell (alveolar type II);Immune (alveolar macrophage activated);Immune (alveolar macrophage)
STRG.2146|rep_overlap=MIRb_6%,L1MB5_5%,AluSx_3%	1	10867672	10876680	.	Immune (alveolar macrophage)
STRG.2150|rep_overlap=L2a_12%,L1MB8_12%,AluJb_10%	1	10880416	10888191	.	Immune (alveolar macrophage activated);Immune (alveolar macrophage)
STRG.2152|rep_overlap=AluSq2_12%,AluJb_12%,AluSp_12%	1	10893061	10895738	.	Epithelial cell (alveolar type II);Immune (alveolar macrophage)
STRG.2250|rep_overlap=AluSx_5%,ERV3-16A3_I-int_5%,AluSz_4%	1	11335270	11418060	+	Epithelial cell (ciliated);Sebaceous gland cell (KRT79 hi);Sebaceous gland cell (SEC14L6+)
STRG.2254|rep_overlap=AluSx_13%,MLT1B_6%,MSTA_5%	1	11364136	11371688	+	Epithelial cell (ciliated)
STRG.2257|rep_overlap=MER44A_15%,MLT1J_14%,AluJr_14%	1	11393063	11395265	+	Epithelial cell (ciliated)
STRG.2286|rep_overlap=MIR_4%,MLT1C_4%,MER66B_3%	1	11537552	11574141	.	Immune (alveolar macrophage)
STRG.2417|rep_overlap=L1MB3_31%,AluSx_28%,AluJr_22%	1	12211823	12213874	+	Endothelial cell (vascular) III
STRG.2563|rep_overlap=L1PA4_81%,L1HS_4%,AluSx_3%	1	12812119	12818170	.	Epithelial cell (alveolar type I);Epithelial cell (alveolar type II);Immune (alveolar macrophage)
STRG.2579|rep_overlap=MER49_19%,L1PA15_10%,AluSz_10%	1	13006631	13011427	-	Immune (alveolar macrophage)
STRG.2629|rep_overlap=AluSx_15%,L1MC1_13%,AluSc_11%	1	13422936	13428289	-	Myocyte (sk. muscle)
STRG.2630|rep_overlap=LTR12C_16%,HERV9NC-int_13%,AluSx_9%	1	13428336	13437338	.	Myocyte (fast-twitch);Myocyte (sk. muscle)
STRG.2631|rep_overlap=LTR12C_29%,LOR1b_10%,AluY_7%	1	13437443	13441918	+	Myocyte (sk. muscle)
STRG.2633|rep_overlap=AluY_19%,AluSp_13%,AluSz6_8%	1	13443573	13448369	.	Immune (alveolar macrophage)
STRG.2634|rep_overlap=AluSx1_7%,AluJb_7%,L1MB7_5%	1	13448736	13462189	.	Myocyte (fast-twitch);Myocyte (sk. muscle)
STRG.2637|rep_overlap=AluSx_16%,LTR88a_6%,L2b_6%	1	13466891	13468774	.	Myocyte (sk. muscle)
STRG.2654|rep_overlap=L2b_6%,AluSz_6%,AluSc8_6%	1	13519731	13525023	.	Myocyte (fast-twitch);Myocyte (sk. muscle)
STRG.2655|rep_overlap=AluY_50%,L1ME1_35%	1	13525853	13526326	.	Myocyte (fast-twitch)
STRG.2657|rep_overlap=AluSx_17%,L2c_12%,LTR103_Mam_10%	1	13527710	13529338	.	Myocyte (sk. muscle)
STRG.2658|rep_overlap=AluY_29%,AluSp_17%,LTR103_Mam_4%	1	13529537	13530577	.	Myocyte (sk. muscle)
STRG.2714|rep_overlap=L1PA14_13%,L1MD1_10%,THE1D-int_7%	1	13837462	13879923	-	Myocyte (sk. muscle)
STRG.3331|rep_overlap=AluSz_38%,AluJb_20%,AluY_2%	1	15832882	15833596	.	Myocyte (fast-twitch);Myocyte (sk. muscle)
STRG.3410|rep_overlap=AluSx_18%,AluJb_12%,MER21B_8%	1	16096108	16101028	-	Epithelial cell (alveolar type II)
STRG.3427|rep_overlap=AluJb_34%,MER2_25%,AluSq10_16%	1	16214060	16214898	-	Epithelial cell (squamous);Epithelial cell (suprabasal)
STRG.3640|rep_overlap=MSTA-int_23%,MSTA_13%,LTR76_11%	1	17151779	17158102	.	Epithelial cell (alveolar type II)
STRG.3677|rep_overlap=L1ME3D_20%,AluY_6%,AluJr_6%	1	17286324	17296193	.	Epithelial cell (squamous)
STRG.3827|rep_overlap=ERVL-E-int_24%,L2a_7%,MLT2F_5%	1	17937186	17949269	.	Epithelial cell (alveolar type II)
STRG.3830|rep_overlap=LTR33_48%,AluSx_29%	1	17953116	17954097	.	Immune (alveolar macrophage)
STRG.3834|rep_overlap=MIR_6%,MLT1J-int_5%,MLT1H_4%	1	17968927	17979677	.	Epithelial cell (alveolar type II)
STRG.3845|rep_overlap=MLT1K_7%,L3_5%,AluJb_4%	1	18004995	18013101	.	Immune (alveolar macrophage)
STRG.3867|rep_overlap=MIR_10%,L2c_7%,MER103C_4%	1	18100453	18106329	.	Immune (DC/macrophage);Immune (macrophage I)
STRG.3973|rep_overlap=AluSx1_6%,MIRb_5%,AluJb_5%	1	18602445	18626981	+	Satellite cell
STRG.3988|rep_overlap=MIRb_6%,MIR_4%,L1MEf_3%	1	18751725	18815659	-	Satellite cell
STRG.3998|rep_overlap=MIRb_9%,L2a_6%,MER1A_4%	1	18818463	18830290	-	Epithelial cell (mature keratinocyte)
STRG.4008|rep_overlap=MIRb_17%,MLT2D_10%,L3_8%	1	18866623	18870751	.	Myocyte (sk. muscle)
STRG.4031|rep_overlap=L1MEc_5%,MIRb_5%,L1ME3E_4%	1	18963633	19013192	-	Epithelial cell (club)
STRG.4037|rep_overlap=L1M4a1_56%,AluSp_26%,L1MA10_12%	1	19026371	19027542	.	Myocyte (sk. muscle)
STRG.4042|rep_overlap=AluJb_69%,MER5B_31%	1	19039533	19039928	.	Myocyte (sk. muscle)
STRG.4044|rep_overlap=L1MC4_7%,AluJb_5%,L1MA8_4%	1	19043240	19059523	-	Epithelial cell (mature keratinocyte);Epithelial cell (suprabasal keratinocyte);Myocyte (sk. muscle)
STRG.4273|rep_overlap=L1MB7_58%,AluSx1_42%	1	19838345	19839002	.	Epithelial cell (alveolar type II)
STRG.4280|rep_overlap=MER41A_13%,AluSx1_9%,AluSq4_9%	1	19851153	19854700	.	Immune (alveolar macrophage activated);Immune (alveolar macrophage)
STRG.4295|rep_overlap=AluSz_10%,L1PREC2_8%,MLT1K_6%	1	19943373	19951948	.	Immune (alveolar macrophage)
STRG.4360|rep_overlap=MIRb_10%,MLT1J_6%,LTR33_6%	1	20254582	20262202	.	Epithelial cell (alveolar type I);Epithelial cell (alveolar type II);Immune (alveolar macrophage)
STRG.4367|rep_overlap=MLT1H_18%,MLT1C_17%,L1PA8_14%	1	20285690	20288489	.	Myocyte (sk. muscle)
STRG.4409|rep_overlap=MER21C_7%,MIRb_7%,L2c_6%	1	20449461	20464200	.	Epithelial cell (alveolar type I)
STRG.4416|rep_overlap=L2b_16%,AluSp_11%,AluSq2_11%	1	20556339	20559159	.	Epithelial cell (alveolar type II);Immune (alveolar macrophage)
STRG.4417|rep_overlap=AluY_60%,AluJb_37%	1	20559215	20559693	-	Epithelial cell (alveolar type I)
STRG.4418|rep_overlap=MLT1K_12%,MLT1J2_8%,AluSx3_6%	1	20559733	20564324	.	Immune (alveolar macrophage)
STRG.4421|rep_overlap=L2a_24%,MLT1H2_7%,AluSz_7%	1	20570965	20577157	.	Immune (alveolar macrophage)
STRG.4616|rep_overlap=AluJo_15%,L1MB7_13%,AluY_10%	1	21362637	21371609	-	Epithelial cell (alveolar type II);Immune (alveolar macrophage activated)
STRG.4617|rep_overlap=AluJb_41%,MIR3_9%,L1ME3Cz_8%	1	21371995	21373188	-	Epithelial cell (alveolar type II)
STRG.4618|rep_overlap=AluJo_79%,L1ME3Cz_14%	1	21373256	21373561	.	Epithelial cell (alveolar type II)
STRG.4621|rep_overlap=L1ME3Cz_11%,THE1A-int_10%,AluY_8%	1	21375360	21386961	-	Epithelial cell (alveolar type II)
STRG.4622|rep_overlap=MER41-int_44%,SVA_F_12%,MER41B_10%	1	21389262	21393530	.	Epithelial cell (alveolar type II);Immune (alveolar macrophage)
STRG.4662|rep_overlap=AluSx_15%,MIRb_13%,MER102c_11%	1	21584715	21586471	+	Epithelial cell (alveolar type II)
STRG.4732|rep_overlap=AluJb_14%,AluY_11%,AluSz_11%	1	21797307	21802601	-	Immune (alveolar macrophage)
STRG.4735|rep_overlap=Arthur1_20%,Arthur1B_20%,AluY_12%	1	21805448	21807997	-	Myocyte (sk. muscle)
STRG.4849|rep_overlap=MIRb_8%,AluSz_6%,MIR_5%	1	22181333	22191352	-	Epithelial cell (ciliated)
STRG.4875|rep_overlap=MIRb_9%,AluSx_6%,MIRc_5%	1	22409308	22426500	-	Myocyte (cardiac);Myocyte (cardiac, cytoplasmic)
STRG.4907|rep_overlap=MIRb_10%,AluJb_7%,AluSq2_7%	1	22558682	22563224	.	Myocyte (sk. muscle)
STRG.5007|rep_overlap=AluJo_10%,MLT1D_9%,MamGypLTR1a_8%	1	22932015	22937654	.	Epithelial cell (alveolar type I)
STRG.5086|rep_overlap=MER11A_16%,AluSz_10%,MIR_8%	1	23221649	23229014	.	Immune (alveolar macrophage)
STRG.5181|rep_overlap=AluYk3_17%,AluYc_13%,AluJb_10%	1	23788424	23790182	+	Epithelial cell (ciliated)
STRG.5637|rep_overlap=AluSz_33%,L1ME3_28%,L3b_14%	1	25999876	26000673	-	Myocyte (sk. muscle)
STRG.5638|rep_overlap=AluSx1_17%,AluSx_16%,AluJr_12%	1	26001678	26003446	-	Myocyte (sk. muscle)
STRG.5794|rep_overlap=SVA_D_18%,AluJb_10%,L1MB3_9%	1	26801057	26812020	-	Myocyte (sk. muscle)
STRG.5798|rep_overlap=AluSx3_18%,AluSp_17%,AluJr_17%	1	26815113	26816811	+	Myocyte (sk. muscle)
STRG.5830|rep_overlap=L1ME3F_11%,L1MB4_11%,AluSx3_9%	1	26960576	26965657	.	Epithelial cell (alveolar type II);Epithelial cell (ciliated);Epithelial cell (luminal II)
STRG.5835|rep_overlap=AluSz_12%,AluSx4_12%,MIR_10%	1	27055765	27058397	+	Immune (mast cell)
STRG.5861|rep_overlap=SVA_C_47%,L1MC2_41%,AluJr_9%	1	27220477	27221590	+	Immune (alveolar macrophage)
STRG.5889|rep_overlap=AluSz_22%,AluJb_22%,AluJr_21%	1	27376811	27378172	.	Epithelial cell (basal I);Epithelial cell (ciliated);Epithelial cell (suprabasal)
STRG.5908|rep_overlap=AluSg_48%,AluY_46%,A-rich_6%	1	27530821	27531397	.	Myocyte (fast-twitch);Myocyte (sk. muscle)
STRG.6047|rep_overlap=AluSq2_42%,AluJb_24%,AluSc8_10%	1	28360530	28361737	+	Immune (alveolar macrophage)
STRG.6086|rep_overlap=AluSp_23%,AluSx3_22%,AluSc_22%	1	28539453	28540803	-	Myocyte (sk. muscle)
STRG.6101|rep_overlap=AluSz_18%,LTR44_13%,L1MB3_11%	1	28659813	28662975	+	Immune (alveolar macrophage)
STRG.6122|rep_overlap=L2a_13%,L1MC4a_7%,AluY_7%	1	28770099	28783111	-	Myocyte (sk. muscle)
STRG.6125|rep_overlap=L2a_20%,AluY_11%,AluJb_11%	1	28774805	28783111	+	Myocyte (sk. muscle)
STRG.6455|rep_overlap=L2b_5%,MIRb_4%,L2a_3%	1	30079268	30112053	-	Immune (alveolar macrophage)
STRG.6456|rep_overlap=L2b_25%,AluY_16%	1	30112864	30114567	.	Immune (alveolar macrophage)
STRG.6463|rep_overlap=MSTA_16%,MER115_13%,LTR33_11%	1	30129330	30131758	.	Immune (alveolar macrophage)
STRG.6477|rep_overlap=LTR41C_19%,ERVL-E-int_15%,MER47A_10%	1	30181590	30185228	-	Epithelial cell (alveolar type I)
STRG.6510|rep_overlap=L2a_19%,L1MC3_13%,AluJr4_5%	1	30352598	30358491	.	Epithelial cell (squamous)
STRG.6612|rep_overlap=L1MB3_7%,AluJb_6%,MIRb_5%	1	30771104	30780948	.	Immune (alveolar macrophage)
STRG.6632|rep_overlap=Tigger3b_13%,L1MC5a_8%,MIRb_8%	1	30862362	30869465	-	Immune (alveolar macrophage)
STRG.6681|rep_overlap=AluJb_16%,AluSg_13%,L1M5_13%	1	31080675	31083039	-	Epithelial cell (alveolar type II)
STRG.6692|rep_overlap=AluSx_23%,AluSz_22%,AluSx1_14%	1	31134049	31135310	+	Pericyte/SMC I
STRG.6697|rep_overlap=AluSp_14%,AluSg_9%,LTR16A2_8%	1	31141847	31148136	-	Epithelial cell (alveolar type II);Immune (alveolar macrophage)
STRG.6700|rep_overlap=G-rich_23%,MIRc_14%,LTR54_3%	1	31155028	31155829	+	Adipocyte;Epithelial cell (alveolar type I);Epithelial cell (ciliated)
STRG.6704|rep_overlap=SVA_D_20%,AluSx_16%,AluSx4_8%	1	31172733	31176515	.	Immune (alveolar macrophage)
STRG.6726|rep_overlap=MER21C_13%,AluSz6_6%,AluJr_6%	1	31241180	31246798	-	Myocyte (sk. muscle)
STRG.6765|rep_overlap=AluSz_9%,MIR3_6%,AluJo_5%	1	31384964	31388375	.	Myocyte (sk. muscle)
STRG.6828|rep_overlap=AluJb_23%,AluSx_20%,L1M7_18%	1	31839073	31840487	.	Epithelial cell (alveolar type II)
STRG.7116|rep_overlap=MIRb_12%,AluSx_9%,L2b_7%	1	33133384	33136394	+	Epithelial cell (luminal I)
STRG.7360|rep_overlap=MLT1G3_27%,AluSc_18%,MIRb_8%	1	34322767	34324246	.	Immune (alveolar macrophage activated)
STRG.7377|rep_overlap=L1MCb_63%,L1MDa_15%,AluJb_9%	1	34385785	34389078	.	Myocyte (sk. muscle)
STRG.7383|rep_overlap=LTR78_17%,AluSc_8%,MSTD_8%	1	34404633	34408162	.	Epithelial cell (alveolar type II)
STRG.7384|rep_overlap=LTR89_6%,L1ME5_6%,MIRb_5%	1	34409193	34418804	.	Myocyte (cardiac)
STRG.7386|rep_overlap=AluJo_4%,MIRb_4%,LTR33_3%	1	34427012	34433695	.	Epithelial cell (alveolar type II)
STRG.7392|rep_overlap=LTR79_6%,MIR_6%,MLT1F2_5%	1	34450902	34460948	.	Epithelial cell (alveolar type II)
STRG.7395|rep_overlap=MER97c_11%,Charlie7_10%,L1ME4a_5%	1	34467938	34477280	.	Epithelial cell (alveolar type II)
STRG.7399|rep_overlap=L1MEf_21%,L1PA11_20%,MLT1N2_12%	1	34485246	34489739	.	Immune (alveolar macrophage)
STRG.7400|rep_overlap=L1PA11_22%,MER63B_7%,MER2_6%	1	34491093	34496838	.	Epithelial cell (alveolar type II);Immune (alveolar macrophage)
STRG.7403|rep_overlap=L1ME1_34%,L2a_16%,L1PB4_6%	1	34504895	34515442	.	Epithelial cell (alveolar type II)
STRG.7504|rep_overlap=MLT1H_43%,AluY_22%,L1ME3F_5%	1	34932397	34933801	.	Myocyte (sk. muscle)
STRG.7559|rep_overlap=L1ME4b_17%,L1MA2_14%,AluSq_11%	1	35235846	35238727	.	Epithelial cell (luminal I)
STRG.7740|rep_overlap=AluJr_13%,AluSc8_13%,AluSz_12%	1	36208289	36210702	+	Epithelial cell (ciliated);Myocyte (sk. muscle)
STRG.7741|rep_overlap=AluSp_20%,AluSx3_19%,AluSx1_19%	1	36215749	36217263	.	Epithelial cell (ciliated);Myocyte (sk. muscle)
STRG.7742|rep_overlap=Tigger1_34%,AluSx1_20%,AluSz_8%	1	36217264	36222105	-	Myocyte (sk. muscle)
STRG.7789|rep_overlap=MER51A_33%,AluJr_12%,AluY_1%	1	36411254	36412623	-	Epithelial cell (ciliated)
STRG.7790|rep_overlap=LOR1a_14%,AluSx_13%,AluJr_10%	1	36412919	36415664	-	Epithelial cell (ciliated)
STRG.7838|rep_overlap=MIR_11%,L2_6%,L2b_5%	1	36688897	36700282	.	Epithelial cell (alveolar type II);Immune (alveolar macrophage)
STRG.7890|rep_overlap=L2a_10%,MIRb_9%,L2b_5%	1	37053468	37064161	.	Myocyte (fast-twitch);Myocyte (sk. muscle)
STRG.7891|rep_overlap=L2c_13%,MIRc_3%,L1ME3F_2%	1	37067407	37070642	.	Myocyte (sk. muscle)
STRG.7894|rep_overlap=L2c_18%,Charlie16a_11%,L2b_7%	1	37076909	37078551	.	Myocyte (sk. muscle)
STRG.7895|rep_overlap=SVA_D_70%,MER20_12%,MamRep1879_3%	1	37078951	37082350	.	Myocyte (fast-twitch);Myocyte (sk. muscle)
STRG.7897|rep_overlap=L3b_17%,MIRb_15%	1	37083901	37085303	.	Myocyte (fast-twitch);Myocyte (sk. muscle)
STRG.7898|rep_overlap=L2a_23%,L2_10%,L1MC1_8%	1	37085403	37092917	.	Myocyte (fast-twitch);Myocyte (sk. muscle)
STRG.7900|rep_overlap=MIRb_8%,LTR89_3%,MLT1J2_3%	1	37106174	37119167	.	Myocyte (fast-twitch);Myocyte (sk. muscle)
STRG.7901|rep_overlap=L2b_16%,MIR_9%,MLT1N2_8%	1	37120024	37126209	+	Myocyte (fast-twitch);Myocyte (sk. muscle)
STRG.7904|rep_overlap=L2a_17%	1	37146203	37147556	.	Myocyte (sk. muscle)
STRG.7907|rep_overlap=AluSc5_8%,MER103C_7%,MER5B_6%	1	37148700	37151529	.	Myocyte (fast-twitch);Myocyte (sk. muscle)
STRG.8011|rep_overlap=AluY_100%	1	37646205	37646502	.	Immune (alveolar macrophage)
STRG.8094|rep_overlap=AluY_67%	1	37949990	37950959	.	Myocyte (fast-twitch);Myocyte (sk. muscle)
STRG.8104|rep_overlap=L2a_10%,G-rich_5%,GA-rich_2%	1	38005673	38006983	.	Myocyte (fast-twitch);Myocyte (sk. muscle)
STRG.8141|rep_overlap=MIRb_7%,L1MC5a_7%,L2b_5%	1	38181870	38192672	.	Epithelial cell (basal keratinocyte)
STRG.8148|rep_overlap=MLT1H_7%,AluSz6_5%,MIRc_3%	1	38245472	38251540	.	Epithelial cell (basal keratinocyte)
STRG.8156|rep_overlap=AluY_8%,MIR_6%,THE1B_5%	1	38269682	38277040	.	Epithelial cell (basal I)
STRG.8158|rep_overlap=L1ME1_32%,L2a_19%,L2b_19%	1	38277759	38281858	.	Epithelial cell (alveolar type I)
STRG.8159|rep_overlap=MLT1H_9%,AluSz_8%,MER58C_5%	1	38281904	38285505	.	Epithelial cell (alveolar type I)
STRG.8163|rep_overlap=L1ME3B_15%,L1MA7_10%,L1ME3Cz_8%	1	38295845	38308374	.	Epithelial cell (basal I)
STRG.8166|rep_overlap=L2a_30%,AluSc8_7%,MIRb_5%	1	38330405	38334768	.	Epithelial cell (alveolar type II)
STRG.8168|rep_overlap=L2a_40%,MLT1A_7%,AluSq2_7%	1	38339145	38343816	.	Epithelial cell (alveolar type I)
STRG.8191|rep_overlap=L1MB5_6%,MIR_5%,MIRc_4%	1	38553986	38567935	+	Epithelial cell (basal I)
STRG.8196|rep_overlap=L1PA6_42%,HAL1ME_5%,L2c_5%	1	38624701	38632402	.	Epithelial cell (Hillock);Epithelial cell (suprabasal)
STRG.8197|rep_overlap=L1PA6_27%,LTR1B1_9%,L1ME1_8%	1	38632819	38642183	.	Epithelial cell (Hillock);Epithelial cell (suprabasal)
STRG.8198|rep_overlap=MER74A_12%,MLT1D_11%,AluSq2_7%	1	38642288	38646833	-	Epithelial cell (Hillock)
STRG.8199|rep_overlap=L1MC3_13%,SVA_D_12%,L2b_7%	1	38647468	38654624	.	Epithelial cell (Hillock);Immune (alveolar macrophage)
STRG.8200|rep_overlap=L2b_15%,MLT1J2-int_13%,L1ME4a_12%	1	38655838	38660037	.	Myocyte (smooth muscle TAGLN lo)
STRG.8201|rep_overlap=LTR78_21%,LTR16B2_9%,MLT1O_7%	1	38660094	38664990	.	Epithelial cell (Hillock)
STRG.8202|rep_overlap=L1ME1_82%,MER33_11%,L1PA3_6%	1	38665090	38666349	.	Epithelial cell (Hillock)
STRG.8207|rep_overlap=L1ME3D_65%,AluSz6_18%,AluJb_17%	1	38681835	38683493	.	Epithelial cell (Hillock)
STRG.8209|rep_overlap=L2_18%,AluSz_9%,MIRb_7%	1	38684092	38687724	.	Epithelial cell (Hillock);Epithelial cell (basal I);Epithelial cell (suprabasal)
STRG.8210|rep_overlap=L1ME2_36%,L1ME4a_18%,AluSz_10%	1	38687841	38693848	.	Epithelial cell (Hillock);Epithelial cell (squamous);Epithelial cell (suprabasal)
STRG.8213|rep_overlap=L1ME4c_15%,MIRb_10%,MIR_10%	1	38716008	38719874	.	Adipocyte;Epithelial cell (Hillock);Epithelial cell (suprabasal)
STRG.8214|rep_overlap=LTR10C_9%,MLT2A2_9%,L2c_8%	1	38720682	38726958	.	Epithelial cell (Hillock);Epithelial cell (squamous);Epithelial cell (suprabasal)
STRG.8215|rep_overlap=MIRc_15%,AluSx_8%,MER103C_5%	1	38728017	38731694	.	Epithelial cell (Hillock);Epithelial cell (basal I);Epithelial cell (basal II);Epithelial cell (suprabasal)
STRG.8284|rep_overlap=AluJb_9%,AluSx_9%,AluSz_8%	1	39035257	39049983	-	Myocyte (NMJ-rich);Myocyte (sk. muscle)
STRG.8286|rep_overlap=AluSx_32%,L1MEb_24%,AluY_16%	1	39038152	39040096	+	Adipocyte;Myocyte (sk. muscle)
STRG.8287|rep_overlap=AluSq2_17%,AluSg_15%,GA-rich_7%	1	39042469	39046162	+	Adipocyte;Sebaceous gland cell (CYP4F3+)
STRG.8289|rep_overlap=L1MD2_46%,AluJb_16%,AluSq_11%	1	39048422	39051154	+	Sebaceous gland cell (KRT79 hi)
STRG.8291|rep_overlap=L1MD2_45%,AluSq4_23%,AluSx4_12%	1	39051916	39053159	+	Adipocyte;Myocyte (NMJ-rich)
STRG.8292|rep_overlap=AluJo_53%,AluY_28%,AluSq2_14%	1	39057274	39058348	-	Myocyte (sk. muscle)
STRG.8477|rep_overlap=LTR12D_21%,L2a_19%,AluY_16%	1	39606264	39611829	+	Pericyte/SMC;Pericyte/SMC I;Pericyte/SMC II;Satellite cell
STRG.8480|rep_overlap=AluY_31%,L1ME1_23%,MLT1E1A_13%	1	39615079	39616063	.	Pericyte/SMC I;Pericyte/SMC II
STRG.8481|rep_overlap=L2a_20%,L2_11%,AluSq_11%	1	39616875	39619715	.	Fibroblast II;Pericyte/SMC;Pericyte/SMC I;Pericyte/SMC II;Satellite cell
STRG.8482|rep_overlap=MLT1J2_22%,AluJb_16%,MIRb_10%	1	39619828	39621842	.	Pericyte/SMC I;Pericyte/SMC II;Satellite cell
STRG.8488|rep_overlap=MIR_7%,L2_7%,MSTA_5%	1	39639732	39646531	+	Myocyte (NMJ-rich);Myocyte (fast-twitch);Myocyte (sk. muscle)
STRG.8494|rep_overlap=MLT1H1_13%,MLT1K_11%,AluY_8%	1	39672265	39676348	+	Myocyte (sk. muscle)
STRG.8521|rep_overlap=L2c_16%,L2a_7%,AluJb_7%	1	39822347	39831524	.	Myocyte (fast-twitch);Myocyte (sk. muscle)
STRG.8534|rep_overlap=AluSz_16%,AluSq2_10%,AluJo_10%	1	39914449	39920422	-	Immune (alveolar macrophage)
STRG.8535|rep_overlap=AluSq2_8%,AluJb_8%,AluSx_7%	1	39920493	39935665	+	Epithelial cell (alveolar type II);Immune (alveolar macrophage)
STRG.8546|rep_overlap=SVA_F_44%,AluSx_13%,AluSg4_9%	1	39997118	40000650	+	Epithelial cell (luminal II)
STRG.8563|rep_overlap=L1PA16_44%,MER21C_12%,L2a_9%	1	40112304	40120437	.	Immune (alveolar macrophage)
STRG.8567|rep_overlap=L2_11%,L2a_10%,L1MC4_9%	1	40139180	40149303	+	Epithelial cell (luminal II)
STRG.8569|rep_overlap=ERV24_Prim-int_32%,ERV24B_Prim-int_12%,AluSz6_9%	1	40150021	40153518	+	Epithelial cell (luminal II)
STRG.8570|rep_overlap=Zaphod_18%,L1MB3_15%,L2_13%	1	40153722	40157490	.	Epithelial cell (luminal II)
STRG.8603|rep_overlap=L2a_53%,AluSx1_15%,AluYm1_15%	1	40296303	40298319	.	Immune (DC/macrophage);Myocyte (fast-twitch)
STRG.8644|rep_overlap=L1MB1_13%,AluSq2_12%,AluJb_7%	1	40551063	40556096	.	Myocyte (cardiac)
STRG.8714|rep_overlap=L2c_20%,L2a_9%,MLT1J_6%	1	40848148	40851195	+	Myocyte (sk. muscle)
STRG.9052|rep_overlap=L1MC5_16%,AluSx_13%,MLT1D_11%	1	42346403	42350725	.	Immune (alveolar macrophage)
STRG.9056|rep_overlap=MLT1J_5%,MLT1D_5%,L1MD3_5%	1	42361757	42371623	.	Epithelial cell (alveolar type II)
STRG.9157|rep_overlap=L1MCa_29%,LTR12C_17%,ERVL-B4-int_17%	1	42910523	42919135	-	Epithelial cell (squamous)
STRG.9158|rep_overlap=L2_11%,AluSg7_9%,AluJb_9%	1	42920803	42924157	-	Epithelial cell (squamous);Epithelial cell (suprabasal)
STRG.9179|rep_overlap=MLT1D_26%,AluY_17%,AluSx_17%	1	43081620	43083351	.	Epithelial cell (alveolar type II);Immune (alveolar macrophage)
STRG.9182|rep_overlap=AluSz6_25%,AluSz_22%,MER44A_19%	1	43121780	43122795	.	Immune (alveolar macrophage)
STRG.9260|rep_overlap=AluSx1_14%,AluSx4_10%,AluSz_9%	1	43630985	43634112	-	Adipocyte;Epithelial cell (alveolar type I);Epithelial cell (suprabasal)
STRG.9261|rep_overlap=AluSp_15%,AluSq_14%,AluSx_8%	1	43644105	43648175	.	Myocyte (fast-twitch);Myocyte (sk. muscle)
STRG.9930|rep_overlap=AluSp_29%,AluY_21%,AluSc_20%	1	46323461	46324967	+	Epithelial cell (alveolar type II)
STRG.9989|rep_overlap=L3_28%,AluSc5_12%,Charlie15a_6%	1	46626092	46627728	.	Myocyte (fast-twitch);Myocyte (sk. muscle)
STRG.9990|rep_overlap=Tigger3b_38%,L2a_11%,AluJr_10%	1	46629675	46632736	-	Myocyte (sk. muscle)
STRG.10034|rep_overlap=L1PA5_100%	1	46826128	46827615	.	Epithelial cell (Hillock);Epithelial cell (luminal II);Fibroblast
STRG.10035|rep_overlap=L1PA5_45%,L1MC3_19%,L1MB2_9%	1	46827616	46835823	.	Epithelial cell (alveolar type I);Fibroblast
STRG.10046|rep_overlap=HERVK11-int_71%,MER11A_29%	1	46906003	46907402	.	Fibroblast
STRG.10047|rep_overlap=MER11A_16%,L1M8_11%,MER66B_11%	1	46907403	46911586	.	Fibroblast
STRG.10049|rep_overlap=MLT2A2_45%,L1PB2_40%,L1M4c_9%	1	46913452	46914454	.	Fibroblast
STRG.10055|rep_overlap=L1PA7_38%,L1PA16_25%,L1PA17_6%	1	46941485	46946785	-	Fibroblast
STRG.10056|rep_overlap=HERV17-int_25%,LTR17_8%,L2a_6%	1	46946786	46952752	-	Fibroblast
STRG.10057|rep_overlap=HERV17-int_45%,L1P1_22%,L1MA5A_16%	1	46952753	46965411	.	Fibroblast
STRG.10059|rep_overlap=L1PA15_93%,L1PA6_7%	1	46975262	46976023	+	Fibroblast
STRG.10060|rep_overlap=L1PA6_100%	1	46980640	46981867	.	Fibroblast
STRG.10061|rep_overlap=L1PA7_100%	1	46989756	46990609	.	Epithelial cell (alveolar type I);Fibroblast
STRG.10072|rep_overlap=L1MDa_75%,L1PBa_4%	1	47059655	47062326	.	Epithelial cell (alveolar type I)
STRG.10122|rep_overlap=L2c_3%,AluY_3%,MIR_3%	1	47447029	47474569	.	Epithelial cell (alveolar type I);Immune (alveolar macrophage)
STRG.10134|rep_overlap=L2c_7%,MIRb_6%,L2b_6%	1	47559252	47574855	.	Epithelial cell (alveolar type I)
STRG.10148|rep_overlap=MIRb_7%,L2c_6%,MIR_5%	1	47653083	47661908	.	Pericyte/SMC I
STRG.10154|rep_overlap=L1MEg_20%,MER63C_14%,L2a_11%	1	47672507	47678695	.	Myocyte (smooth muscle TAGLN lo)
STRG.10166|rep_overlap=L2c_16%,MIRb_13%,MLT1E2_6%	1	47716906	47725943	.	Epithelial cell (alveolar type II)
STRG.10261|rep_overlap=L1MB8_11%,L2c_9%,AluSx1_8%	1	47997750	48001784	.	Schwann cell;Schwann cell I
STRG.10262|rep_overlap=AluSc_52%,L2b_24%,MamSINE1_8%	1	48006660	48007247	.	Fibroblast I;Schwann cell;Schwann cell I
STRG.10264|rep_overlap=L1MEc_41%,L1M5_15%,MSTB_8%	1	48010451	48015882	.	Fibroblast I
STRG.10343|rep_overlap=L1MB1_30%,L1ME3B_29%,MLT2B1_11%	1	48503764	48508249	.	Epithelial cell (ciliated)
STRG.11185|rep_overlap=AluY_20%,MLT1J_15%,MER63D_12%	1	50351243	50354134	.	Myocyte (sk. muscle)
STRG.11201|rep_overlap=L2c_13%,MIRb_11%,L1ME4a_10%	1	50427248	50436859	-	Myocyte (fast-twitch);Myocyte (sk. muscle)
STRG.11365|rep_overlap=MIRb_6%,L1MB7_5%,MLT1C_5%	1	50978287	50986370	.	Adipocyte;Endothelial cell (lymphatic)
STRG.11367|rep_overlap=L1PA8A_28%,AluSz_13%,L2c_12%	1	50988049	50990559	+	Adipocyte
STRG.11370|rep_overlap=AluSx3_11%,AluSz_11%,AluSx1_9%	1	50990890	50993651	+	Adipocyte
STRG.11371|rep_overlap=L1MC3_30%,L2_17%,MIRb_9%	1	50993652	50997342	+	Adipocyte
STRG.11372|rep_overlap=L1MA2_47%,MER97d_24%,AluSx_8%	1	50997651	51001450	+	Adipocyte
STRG.11392|rep_overlap=AluSx_28%,AluSx1_27%,L1MA4A_19%	1	51181856	51182963	.	Myocyte (sk. muscle)
STRG.11603|rep_overlap=AluSx1_8%,MIR_7%,MER6A_6%	1	51896921	51906137	.	Endothelial cell (lymphatic)
STRG.11737|rep_overlap=L1MC4_56%,AluSx_32%	1	52370628	52371430	-	Myocyte (fast-twitch);Myocyte (sk. muscle)
STRG.11986|rep_overlap=L1MB8_13%,HAL1_8%,AluJb_7%	1	53485718	53502295	.	Epithelial cell (alveolar type II)
STRG.12080|rep_overlap=AluY_60%,MIRb_29%	1	54022455	54022798	.	Epithelial cell (alveolar type II)
STRG.12081|rep_overlap=L1PA12_30%,L1ME3Cz_14%,AluSc_11%	1	54022950	54025863	-	Myocyte (sk. muscle);Myocyte (smooth muscle TAGLN lo)
STRG.12217|rep_overlap=L1PA5_56%,L1M5_9%,L2c_8%	1	54441215	54452120	.	Myocyte (NMJ-rich);Myocyte (fast-twitch);Myocyte (sk. muscle)
STRG.12232|rep_overlap=AluSz_49%	1	54508924	54509572	.	Epithelial cell (basal I)
STRG.12548|rep_overlap=L1PBa_75%,AluSc8_12%,AluY_12%	1	56107382	56109898	+	Fibroblast
STRG.12549|rep_overlap=L1P4_26%,L1PB_22%,L1MEa_8%	1	56109974	56114927	.	Myocyte (sk. muscle)
STRG.12550|rep_overlap=L2_35%,AluSz6_14%,MLT1K_3%	1	56115192	56118941	.	Fibroblast;Myocyte (sk. muscle)
STRG.13068|rep_overlap=AluJb_26%,MIR_8%,Charlie4z_6%	1	58586699	58588921	.	Endothelial cell (vascular) I;Epithelial cell (basal keratinocyte);Epithelial cell (ciliated)
STRG.13087|rep_overlap=L1MEc_12%,L1MB3_8%,L2a_8%	1	58705455	58714831	.	Endothelial cell (vascular) I;Epithelial cell (basal keratinocyte)
STRG.13341|rep_overlap=L2a_23%,Charlie7a_11%,L1M5_10%	1	59945302	59949064	.	Epithelial cell (ciliated)
STRG.13343|rep_overlap=L2b_18%,MLT1H_10%,L1MC4_8%	1	59950297	59955188	.	Epithelial cell (ciliated)
STRG.13346|rep_overlap=L1MB7_65%,AluSx1_13%,HAL1_10%	1	59960370	59962345	.	Epithelial cell (ciliated)
STRG.13381|rep_overlap=L1PA3_42%,MLT1L_5%,MamGypLTR1b_4%	1	60215700	60223372	.	Epithelial cell (alveolar type II)
STRG.13392|rep_overlap=L1HS_6%,MIRb_5%,MER63D_4%	1	60271887	60290598	+	Myocyte (cardiac)
STRG.13400|rep_overlap=L1PA3_5%,L1MA4A_4%,MIRb_3%	1	60320316	60495764	-	Myofibroblast
STRG.13639|rep_overlap=L1MC5_32%,AluY_18%,AluSq2_9%	1	61468376	61470055	.	Myocyte (fast-twitch);Myocyte (sk. muscle)
STRG.13657|rep_overlap=L1PA6_51%,LTR78B_7%,L2c_3%	1	61570870	61582494	.	Fibroblast I
STRG.13661|rep_overlap=L2a_11%,L2b_5%,MIRb_4%	1	61604056	61607984	.	Fibroblast I
STRG.13663|rep_overlap=ERVL-E-int_8%,AluJb_6%,HAL1M8_6%	1	61614023	61628265	.	Myocyte (fast-twitch);Myocyte (sk. muscle)
STRG.13862|rep_overlap=Charlie1_17%,L1MC4_12%,AluSq2_9%	1	62369663	62379941	.	Myocyte (fast-twitch)
STRG.13868|rep_overlap=MLT1D_32%,L1MEd_26%,AluJb_9%	1	62409676	62411570	.	Myocyte (sk. muscle)
STRG.13870|rep_overlap=L1ME3F_40%,AluJb_27%,AluY_5%	1	62415562	62416723	.	Myocyte (sk. muscle)
STRG.13942|rep_overlap=HERV9NC-int_45%,LTR12C_20%,Charlie1a_5%	1	62751798	62766254	+	Epithelial cell (basal I)
STRG.13943|rep_overlap=L1MA3_36%,AluSz_16%,AluY_16%	1	62767862	62771531	.	Immune (alveolar macrophage)
STRG.64561|rep_overlap=MamRep1527_21%,AluSp_15%,MLT1H1_10%	1	63711938	63716306	+	Myocyte (sk. muscle)
STRG.64566|rep_overlap=L1MA3_24%,Helitron3Na_Mam_10%,MIRb_6%	1	63731060	63734981	+	Myocyte (sk. muscle)
STRG.64569|rep_overlap=MIRb_11%,MER81_6%	1	63755957	63757248	.	Myocyte (sk. muscle)
STRG.64570|rep_overlap=L1ME1_46%,MER102b_5%,AluY_4%	1	63757348	63764465	.	Myocyte (sk. muscle)
STRG.64571|rep_overlap=L1ME1_14%,MIR_9%,LTR41B_6%	1	63765803	63773944	-	Myocyte (sk. muscle)
STRG.64714|rep_overlap=L2a_11%,MLT1F2_9%,MIRb_6%	1	64365885	64371716	.	Immune (alveolar macrophage)
STRG.64727|rep_overlap=L1ME2_55%,SVA_D_14%,AluSx_6%	1	64409052	64415124	.	Epithelial cell (alveolar type II)
STRG.64730|rep_overlap=LTR16D1_9%,MSTB1_6%,MLT1A0_5%	1	64430444	64437713	.	Epithelial cell (alveolar type I);Epithelial cell (ciliated)
STRG.64733|rep_overlap=AluJo_19%,AluY_17%,L1MC4_15%	1	64441143	64442899	.	Epithelial cell (alveolar type II)
STRG.64738|rep_overlap=L1PA3_42%,L2_6%,AluJo_4%	1	64461499	64462314	.	Endothelial cell (vascular) I;Endothelial cell (vascular) II
STRG.64803|rep_overlap=L2b_16%,MLT1I_11%,LTR101_Mam_6%	1	64721936	64728134	.	Epithelial cell (alveolar type II);Immune (alveolar macrophage activated);Immune (alveolar macrophage);Immune (macrophage)
STRG.64931|rep_overlap=L1M2_40%,AluSz_25%,AluY_14%	1	65095858	65098104	.	Immune (alveolar macrophage)
STRG.64938|rep_overlap=Charlie2a_42%,AluJr_15%,AluSp_14%	1	65133802	65135868	.	Myocyte (smooth muscle TAGLN lo)
STRG.65100|rep_overlap=L1PA7_44%,L1MA4_28%,THE1D-int_9%	1	65736520	65751188	.	Epithelial cell (ciliated);Immune (alveolar macrophage activated);Immune (alveolar macrophage)
STRG.65261|rep_overlap=HERV9-int_28%,L1PBa_17%,Charlie17b_4%	1	66416540	66445027	+	Immune (alveolar macrophage activated);Immune (alveolar macrophage)
STRG.65265|rep_overlap=L1MEc_16%,THE1D-int_5%,L1PA13_5%	1	66450329	66469014	+	Epithelial cell (alveolar type I)
STRG.65418|rep_overlap=HERVL-int_18%,L1MEg_8%,L1ME4b_6%	1	67282153	67303419	.	Immune (T cell)
STRG.65433|rep_overlap=MER21A_26%,MER41B_24%,AluSz6_11%	1	67399046	67401831	+	Myocyte (sk. muscle)
STRG.65434|rep_overlap=MER21A_31%,AluSz6_14%,MER41B_9%	1	67400448	67402669	+	Myocyte (sk. muscle)
STRG.65443|rep_overlap=L2_38%,AluJb_32%,MIRb_8%	1	67488981	67489468	.	Epithelial cell (alveolar type II);Epithelial cell (ciliated)
STRG.65444|rep_overlap=AluSz_10%,AluSx_10%,LTR67B_7%	1	67489577	67495649	.	Immune (alveolar macrophage)
STRG.65446|rep_overlap=MLT1D_21%,AluY_13%,AluSx1_13%	1	67497169	67499521	+	Immune (alveolar macrophage)
STRG.65452|rep_overlap=MamRep605_17%,AluJo_9%,AluSx1_8%	1	67535013	67538839	.	Adipocyte
STRG.65454|rep_overlap=L1P1_43%,L2b_9%,L1PA3_8%	1	67544535	67551076	.	Epithelial cell (luminal)
STRG.65456|rep_overlap=MIRb_17%,AluSx_7%,L2b_7%	1	67567207	67571792	.	Epithelial cell (alveolar type II);Immune (alveolar macrophage)
STRG.65459|rep_overlap=L2c_9%,HAL1_8%,L2a_7%	1	67581978	67591393	.	Myocyte (sk. muscle)
STRG.65461|rep_overlap=Tigger3b_44%,AluSz_22%,MER33_22%	1	67596705	67598073	.	Myocyte (sk. muscle)
STRG.65463|rep_overlap=L1PB3_46%,L1MB3_17%,AluSx_7%	1	67599786	67604130	.	Myocyte (sk. muscle)
STRG.65619|rep_overlap=MIR_16%,L2_10%,AluSq2_5%	1	68243848	68249721	.	Epithelial cell (luminal II)
STRG.65631|rep_overlap=L1MEd_10%,LTR12F_7%,MLT1K_6%	1	68344819	68353984	.	Immune (alveolar macrophage)
STRG.65712|rep_overlap=L1PA8_14%,L2c_8%,MLT1A0_5%	1	68954282	68969032	-	Immune (alveolar macrophage)
STRG.65755|rep_overlap=MLT1A0-int_14%,L1ME3Cz_6%,MER65A_5%	1	69263190	69271400	.	Myocyte (smooth muscle TAGLN lo)
STRG.65773|rep_overlap=L1PA15_10%,Ricksha_0_7%,L1P4b_6%	1	69394571	69412999	.	Epithelial cell (alveolar type II)
STRG.66009|rep_overlap=LTR33_47%,AluY_27%,L2c_7%	1	70523560	70524640	.	Immune (alveolar macrophage activated);Immune (alveolar macrophage);Immune (macrophage I);Immune (macrophage III);Immune (macrophage)
STRG.66034|rep_overlap=L1PA3_100%	1	70813952	70817245	.	Epithelial cell (luminal)
STRG.66461|rep_overlap=L1M4c_49%,AluSz_41%,L2a_5%	1	73203190	73203803	.	Immune (alveolar macrophage)
STRG.66491|rep_overlap=MLT1A1_12%,THE1A_11%,AluY_10%	1	73296876	73300108	.	Immune (alveolar macrophage)
STRG.66505|rep_overlap=LTR16D_8%,L1ME2z_7%,L1ME1_7%	1	73397812	73404889	.	Epithelial cell (alveolar type II)
STRG.66733|rep_overlap=L1P4a_19%,L2a_13%,AluSp_7%	1	74888565	74893115	.	Epithelial cell (alveolar type II);Immune (alveolar macrophage)
STRG.66742|rep_overlap=L1MC1_47%,L1PA11_44%,AluSc_4%	1	74926752	74934371	.	Immune (alveolar macrophage)
STRG.66792|rep_overlap=L1PB1_59%,AluSp_31%	1	75181960	75182951	.	Epithelial cell (alveolar type I);Epithelial cell (alveolar type II);Immune (alveolar macrophage activated);Immune (alveolar macrophage)
STRG.66891|rep_overlap=L1PA7_21%,L2a_12%,Charlie7a_4%	1	75620280	75623965	.	Endothelial cell (vascular) II;Epithelial cell (alveolar type I);Immune (alveolar macrophage activated);Immune (alveolar macrophage);Immune (macrophage)
STRG.67120|rep_overlap=L1MC1_17%,L1PA4_8%,MER101B_4%	1	76657371	76668458	.	Epithelial cell (alveolar type I)
STRG.67121|rep_overlap=MSTB_9%,MamRep1151_8%,MLT1A0_7%	1	76668754	76673585	.	Epithelial cell (alveolar type I)
STRG.67246|rep_overlap=L2a_12%,Helitron3Na_Mam_4%,MIRb_4%	1	77263878	77274953	.	Epithelial cell (luminal II)
STRG.67543|rep_overlap=L1PA17_18%,L1PA4_8%,L1PA16_7%	1	78543319	78574869	-	Myocyte (smooth muscle TAGLN lo)
STRG.67569|rep_overlap=L2a_15%,L1ME3_12%,L1ME2_11%	1	78766270	78782451	.	Epithelial cell (alveolar type II)
STRG.67634|rep_overlap=AluY_6%,MIRb_5%,MIRc_3%	1	79361834	79366618	.	Epithelial cell (ciliated)
STRG.67678|rep_overlap=L1PB1_81%,AluYm1_5%,LTR50_4%	1	79675140	79681301	.	Immune (alveolar macrophage)
STRG.67680|rep_overlap=HERVH-int_41%,L1MA9_14%,MSTC-int_14%	1	79689829	79701737	.	Epithelial cell (alveolar type II)
STRG.67705|rep_overlap=THE1B-int_11%,THE1B_5%,MER34D_4%	1	79901004	79914966	.	Endothelial cell (vascular) II
STRG.67707|rep_overlap=THE1C-int_21%,THE1C_11%,MLT2A2_4%	1	79921228	79928236	-	Epithelial cell (alveolar type II)
STRG.67763|rep_overlap=L2a_8%,Tigger2_6%,LTR22C0_6%	1	80246051	80254779	.	Epithelial cell (alveolar type I)
STRG.67808|rep_overlap=AluSx_13%,AluY_7%,L2c_3%	1	80503666	80508188	.	Immune (alveolar macrophage)
STRG.67809|rep_overlap=HAL1M8_10%,MLT1G1_9%,THE1C_7%	1	80508237	80513820	.	Epithelial cell (basal I)
STRG.67841|rep_overlap=L1PA3_51%,L1MA3_29%,L1M1_12%	1	80734006	80738350	.	Epithelial cell (luminal I)
STRG.67882|rep_overlap=L1MB7_38%,MLT2D_9%,AluSx1_9%	1	80954242	80958693	.	Immune (alveolar macrophage)
STRG.67902|rep_overlap=AluY_10%,MIRb_5%,MLT1J1_1%	1	81038469	81041317	.	Myocyte (smooth muscle TAGLN lo)
STRG.67915|rep_overlap=AluSq2_7%,MER1B_3%,MIR_3%	1	81137077	81141358	.	Epithelial cell (alveolar type II)
STRG.67924|rep_overlap=AluY_9%,AluSq10_8%,MamRep1151_7%	1	81190679	81194271	.	Fibroblast
STRG.67935|rep_overlap=L2a_25%,L1MC4_19%,AluSx_6%	1	81258893	81264093	.	Epithelial cell (alveolar type II)
STRG.68201|rep_overlap=L2_71%,MIRb_13%	1	83218608	83219555	.	Epithelial cell (basal II);Epithelial cell (luminal)
STRG.68204|rep_overlap=AluYb8_6%,AluSg4_6%,AluJb_6%	1	83238975	83243949	.	Epithelial cell (squamous);Epithelial cell (suprabasal);Immune (alveolar macrophage)
STRG.68205|rep_overlap=MER21A_11%,L1MC4_8%,MIRb_7%	1	83274720	83282376	.	Epithelial cell (basal II)
STRG.68206|rep_overlap=Tigger1_32%,L1PB1_5%,LTR16C_4%	1	83304669	83312012	.	Epithelial cell (basal II);Epithelial cell (club)
STRG.68207|rep_overlap=L2c_11%,L1ME1_7%,L1ME3A_5%	1	83312116	83335263	-	Epithelial cell (Hillock);Epithelial cell (basal II);Epithelial cell (luminal II);Epithelial cell (luminal)
STRG.68211|rep_overlap=L1PA15_29%,L1PA2_27%,MLT1J-int_6%	1	83352227	83367801	.	Epithelial cell (Hillock);Epithelial cell (basal II);Epithelial cell (luminal I);Epithelial cell (luminal II);Epithelial cell (luminal)
STRG.68212|rep_overlap=THE1B-int_15%,BLACKJACK_13%,THE1B_10%	1	83369044	83379500	.	Epithelial cell (basal II)
STRG.68220|rep_overlap=L2a_9%,L2_4%,L3_4%	1	83502155	83518487	-	Epithelial cell (luminal)
STRG.68223|rep_overlap=L1MC_11%,L2a_11%,L1P3_5%	1	83521785	83542534	.	Epithelial cell (luminal II);Epithelial cell (luminal)
STRG.68224|rep_overlap=MIR_5%,MLT1D_5%,MLT1B_4%	1	83555359	83566248	.	Epithelial cell (luminal I);Epithelial cell (luminal II);Epithelial cell (luminal)
STRG.68225|rep_overlap=L2c_17%,MLT1A1_10%,MER102c_3%	1	83568208	83572010	.	Epithelial cell (basal II);Epithelial cell (club)
STRG.68375|rep_overlap=MER11B_15%,L1M6_13%,MER67B_10%	1	84284776	84291855	+	Myocyte (sk. muscle)
STRG.68376|rep_overlap=MIR_29%,L2_25%,Alu_10%	1	84296981	84297907	.	Myocyte (sk. muscle);Satellite cell
STRG.68392|rep_overlap=AluY_14%,AluJo_7%,Tigger15a_6%	1	84425788	84429810	.	Myocyte (sk. muscle)
STRG.68393|rep_overlap=L1MEg2_7%,AluSz_6%,MIRb_5%	1	84430365	84440167	.	Myocyte (sk. muscle)
STRG.68466|rep_overlap=L2_18%,L2a_14%,AluSx3_6%	1	84800495	84805736	.	Epithelial cell (basal II)
STRG.68528|rep_overlap=L1MA4_13%,L2_10%,MLT1G1_5%	1	85134211	85143300	.	Epithelial cell (ciliated)
STRG.68542|rep_overlap=L1MD2_12%,L1MEf_10%,ERVL-E-int_6%	1	85213056	85224193	.	Epithelial cell (ciliated)
STRG.68545|rep_overlap=AluJr_21%,MER1A_17%,LTR16_13%	1	85228211	85231082	.	Myocyte (cardiac)
STRG.68615|rep_overlap=L1MA2_16%,MLT2C2_10%,AluSx1_7%	1	85592358	85596425	+	Myocyte (fast-twitch);Myocyte (sk. muscle)
STRG.68638|rep_overlap=L1MEg_40%,L1M4a1_11%,L1MA4_11%	1	85719706	85725492	.	Fibroblast I
STRG.68724|rep_overlap=L1M4a1_24%,MLT1C_7%,L1ME2_6%	1	86187138	86194209	.	Epithelial cell (alveolar type II)
STRG.68727|rep_overlap=L2c_8%,MER1A_6%,L4_A_Mam_5%	1	86208184	86215047	.	Epithelial cell (ciliated);Immune (alveolar macrophage activated);Immune (alveolar macrophage)
STRG.68734|rep_overlap=AluSz_10%,L2_9%,L1MEg_8%	1	86228299	86231366	.	Epithelial cell (ciliated)
STRG.68750|rep_overlap=HERVH48-int_47%,L1M5_40%,MER48_10%	1	86337616	86341651	.	Epithelial cell (alveolar type I);Epithelial cell (club)
STRG.68785|rep_overlap=L4_A_Mam_23%,L2b_3%,HERVK11-int_2%	1	86500361	86503722	-	Myocyte (cardiac)
STRG.68786|rep_overlap=L1PA14_13%,HERVK22-int_9%,L2_2%	1	86503747	86510763	.	Epithelial cell (suprabasal)
STRG.68788|rep_overlap=LTR12C_23%,L2c_12%,L1MEd_3%	1	86519009	86524516	.	Epithelial cell (squamous);Epithelial cell (suprabasal)
STRG.68825|rep_overlap=LTR16C_9%,LTR37B_9%,AluSq_6%	1	86792213	86797279	.	Adipocyte
STRG.68826|rep_overlap=AluSc_36%,AluSx1_31%,AluSx3_24%	1	86798170	86798624	.	Epithelial cell (alveolar type II)
STRG.68827|rep_overlap=HERV9NC-int_63%,LTR12D_11%,MLT1O_5%	1	86800030	86806267	-	Immune (alveolar macrophage)
STRG.68946|rep_overlap=MLT1K_6%,AluYb8_4%,X6A_LINE_1%	1	87269353	87277276	.	Immune (mast cell)
STRG.68961|rep_overlap=L1MEg_5%,L1PREC2_3%,HAL1_2%	1	87377797	87423461	.	Myocyte (fast-twitch)
STRG.68964|rep_overlap=AluSx3_27%,L1ME4a_13%	1	87476639	87477794	.	Myocyte (sk. muscle)
STRG.68985|rep_overlap=THE1D_8%,AluSp_6%,AluYc_6%	1	87570448	87575400	.	Epithelial cell (alveolar type II);Immune (alveolar macrophage)
STRG.69172|rep_overlap=L1PBa1_88%,LTR2_11%	1	89002133	89006292	-	Epithelial cell (luminal I)
STRG.69221|rep_overlap=L1MA6_14%,L1PA8_7%,MLT1A0_7%	1	89295688	89302010	.	Epithelial cell (ciliated);Immune (T cell)
STRG.69222|rep_overlap=MER61-int_36%,L1ME3A_10%,LTR21B_6%	1	89308484	89316379	.	Epithelial cell (alveolar type I);Epithelial cell (ciliated)
STRG.69386|rep_overlap=AluSz_38%,MLT1F_21%,AluYh3_12%	1	89964239	89965064	-	Myocyte (sk. muscle)
STRG.69395|rep_overlap=L1ME3G_25%,AluSz_24%,MLT1J_12%	1	90036165	90037455	+	Myocyte (sk. muscle)
STRG.69398|rep_overlap=L2c_17%,L1MA9_10%,L2_6%	1	90068505	90076636	+	Myocyte (sk. muscle)
STRG.69400|rep_overlap=L1MC4_61%,MER57B1_17%,AluJb_14%	1	90083287	90085430	.	Myocyte (sk. muscle)
STRG.69401|rep_overlap=MLT1I_7%,L2a_6%,AluSg_5%	1	90085530	90091625	.	Myocyte (sk. muscle)
STRG.69402|rep_overlap=L1PA4_51%,AluJb_7%,AluY_6%	1	90096031	90099845	.	Immune (DC)
STRG.69404|rep_overlap=L1MB3_12%,THE1B-int_10%,THE1B_4%	1	90125351	90141840	.	Epithelial cell (alveolar type I)
STRG.69407|rep_overlap=L1PA5_15%,L2c_5%,MIR_3%	1	90164603	90204419	+	Epithelial cell (alveolar type II)
STRG.69414|rep_overlap=L1MA2_47%,L1MEf_25%,L1MC2_5%	1	90232303	90241710	.	Epithelial cell (alveolar type II)
STRG.69434|rep_overlap=L1PB1_12%,L1ME2_7%,L2c_4%	1	90429874	90494671	+	Epithelial cell (alveolar type II)
STRG.69444|rep_overlap=L1PB1_43%,L2c_5%,LTR78B_3%	1	90486400	90501200	.	Epithelial cell (alveolar type I);Epithelial cell (alveolar type II);Immune (alveolar macrophage activated);Immune (alveolar macrophage)
STRG.69450|rep_overlap=L2c_5%,MLT1H_5%,L2_4%	1	90566733	90578584	.	Myocyte (cardiac)
STRG.69454|rep_overlap=L1PA17_36%,L1MDb_15%,L1MEc_10%	1	90584818	90596986	.	Immune (alveolar macrophage)
STRG.69471|rep_overlap=Tigger1_54%,MLT1F1_16%,AluYa5_9%	1	90684167	90687641	-	Epithelial cell (alveolar type II)
STRG.69516|rep_overlap=HERVL-int_9%,L2a_8%,L2c_6%	1	91049119	91062142	+	Unknown (SFN-GJA1)
STRG.69530|rep_overlap=Harlequin-int_41%,L1PA2_25%,LTR56_4%	1	91203610	91214311	.	Epithelial cell (luminal)
STRG.69533|rep_overlap=L1PA10_23%,LTR49-int_22%,LTR8_16%	1	91227192	91231625	.	Myocyte (sk. muscle)
STRG.69571|rep_overlap=L1PA8_24%,L1ME1_7%,L1ME3A_5%	1	91409247	91436471	-	Fibroblast I
STRG.69578|rep_overlap=AluSx_15%,MLT1D_12%,AluJb_7%	1	91475725	91479720	.	Endothelial cell (vascular) II
STRG.69579|rep_overlap=MER11C_30%,MLT1C_13%,MSTD_10%	1	91482138	91485716	.	Fibroblast I
STRG.69581|rep_overlap=L1MB3_21%,MER2_5%,MER58B_5%	1	91488322	91494525	.	Fibroblast I
STRG.69694|rep_overlap=L1M5_11%,AluJr_9%,AluSq2_6%	1	91926078	91936853	.	Epithelial cell (alveolar type II)
STRG.69696|rep_overlap=AluSx1_15%,MER21C_15%,AluSx_10%	1	91939474	91945323	+	Immune (alveolar macrophage)
STRG.69716|rep_overlap=L1ME4a_17%,L1MEd_14%,AluSz_12%	1	92018607	92022519	.	Myocyte (smooth muscle TAGLN lo)
STRG.69754|rep_overlap=AluSx3_18%,AluSz_17%	1	92211590	92213242	.	Myocyte (sk. muscle)
STRG.69939|rep_overlap=MER45B_16%,AluJb_12%,AluSx1_9%	1	93032656	93038548	.	Myocyte (fast-twitch)
STRG.69942|rep_overlap=MLT1G1_19%,FLAM_A_14%,L2a_11%	1	93050558	93052278	.	Myocyte (sk. muscle)
STRG.70246|rep_overlap=L2a_14%,L1PA16_8%,MER1A_6%	1	94556866	94565232	.	Epithelial cell (alveolar type I)
STRG.70248|rep_overlap=LTR78_16%,MLT1J_8%,AluSc_5%	1	94595047	94601367	+	Epithelial cell (alveolar type I)
STRG.70249|rep_overlap=L2a_10%,L2c_4%,MIRb_4%	1	94601470	94610767	.	Epithelial cell (alveolar type I)
STRG.70406|rep_overlap=AluJb_6%,AluJr_6%,L1MB3_5%	1	95300584	95305350	.	Myocyte (sk. muscle)
STRG.70408|rep_overlap=L1M7_25%,MLT1A0_20%,AluJb_17%	1	95333931	95335727	.	Myocyte (sk. muscle)
STRG.48240|rep_overlap=MIR_9%,THE1D_7%,Tigger3a_7%	1	95787380	95792562	.	Adipocyte
STRG.48241|rep_overlap=MSTD_25%,MER34A1_15%,Plat_L3_12%	1	95794600	95796132	.	Adipocyte
STRG.48244|rep_overlap=L1PA7_100%	1	95798093	95800052	.	Adipocyte
STRG.48245|rep_overlap=L1MA9_8%,AluSx_7%,L3_6%	1	95803810	95808100	.	Adipocyte
STRG.48246|rep_overlap=MSTD_24%,MLT1J_16%,MLT1J-int_13%	1	95818432	95819973	+	Adipocyte
STRG.48247|rep_overlap=L2c_21%,AluSx1_12%,LTR78_9%	1	95824671	95829858	.	Adipocyte
STRG.48248|rep_overlap=L1MA4A_37%,MLT1J-int_7%,L1P4_4%	1	95834970	95849359	.	Adipocyte
STRG.48249|rep_overlap=THE1B-int_62%,THE1B_20%,Tigger3b_13%	1	95849427	95851233	.	Adipocyte
STRG.48252|rep_overlap=L1ME1_43%,L1MEc_28%,AluSq2_10%	1	95860925	95864190	.	Adipocyte
STRG.48253|rep_overlap=L1MB7_9%,MIR_4%,MLT1I_4%	1	95865767	95876114	.	Adipocyte;Sebaceous gland cell (KRT79 hi)
STRG.48255|rep_overlap=L1MD3_22%,LTR37B_7%,L2c_5%	1	95885784	95892695	.	Adipocyte
STRG.48338|rep_overlap=SVA_D_56%	1	96468178	96470962	.	Adipocyte
STRG.48388|rep_overlap=L2a_13%,MLT1O_12%,AluSx1_12%	1	96709115	96711596	-	Epithelial cell (alveolar type II);Immune (alveolar macrophage)
STRG.48443|rep_overlap=L1M1_45%,L1MCa_27%,L1P3_23%	1	97021635	97027494	.	Epithelial cell (alveolar type II)
STRG.48447|rep_overlap=THE1C-int_13%,THE1C_7%,L1ME1_6%	1	97046991	97058295	+	Fibroblast I;Fibroblast II
STRG.48449|rep_overlap=MER58A_9%,UCON31_8%,MER102a_3%	1	97062172	97064673	.	Fibroblast;Fibroblast I;Fibroblast II
STRG.48450|rep_overlap=L1MB8_23%,MIR_10%,MLT1A0_6%	1	97064773	97070273	.	Fibroblast;Fibroblast I;Fibroblast II
STRG.48685|rep_overlap=L1MC3_5%,L1PA4_4%,L1PREC2_4%	1	98116034	98169878	.	Epithelial cell (alveolar type II)
STRG.48696|rep_overlap=Charlie1_23%,L1PA4_7%,L1P1_4%	1	98298673	98310668	.	Neuronal
STRG.48700|rep_overlap=L1MC1_28%,L2a_8%,MLT2F_5%	1	98315752	98325279	.	Neuronal
STRG.48705|rep_overlap=L2a_14%,AluSc_4%,MIR_3%	1	98346031	98354493	.	Neuronal
STRG.48751|rep_overlap=L1MD_14%,AluSp_9%,L1MD3_9%	1	98574756	98577992	.	Myocyte (smooth muscle TAGLN lo)
STRG.48758|rep_overlap=L1PA2_99%,Tigger2_0%	1	98588651	98590775	.	Epithelial cell (luminal)
STRG.48893|rep_overlap=L1MA7_28%,HAL1_15%,AluSx_4%	1	99317603	99324884	.	Epithelial cell (ciliated);Myocyte (cardiac)
STRG.48894|rep_overlap=L1ME3A_18%,L1PA10_5%,THE1C_5%	1	99325159	99332901	.	Epithelial cell (ciliated);Melanocyte
STRG.48896|rep_overlap=L1PA4_85%,L1P3_10%	1	99337810	99339362	.	Epithelial cell (ciliated)
STRG.48898|rep_overlap=L1P1_20%,L2c_6%,LTR16C_5%	1	99353976	99362452	.	Epithelial cell (ciliated);Melanocyte
STRG.48900|rep_overlap=L2_21%,MER88_7%,L2-3_Crp_4%	1	99365968	99371116	.	Epithelial cell (ciliated)
STRG.48903|rep_overlap=MIRb_13%,AluYd8_9%,AluSc8_8%	1	99375767	99379091	.	Epithelial cell (ciliated);Melanocyte
STRG.48904|rep_overlap=L2b_39%,AluY_12%,L1PA7_12%	1	99379107	99381435	.	Melanocyte
STRG.48905|rep_overlap=Tigger1_23%,L1HS_22%,L1MA4A_8%	1	99381971	99392721	.	Melanocyte
STRG.48907|rep_overlap=L1PA3_84%,L1MC4_7%,HAL1_4%	1	99398636	99405982	-	Epithelial cell (ciliated)
STRG.48908|rep_overlap=L1PA8A_29%,MamRep605_11%,MER68_9%	1	99410915	99417259	.	Epithelial cell (ciliated);Melanocyte
STRG.48914|rep_overlap=L1MEg_14%,MamGypLTR1d_5%,AluSz_4%	1	99430151	99437173	-	Epithelial cell (ciliated);Myocyte (cardiac)
STRG.48913|rep_overlap=L1MEg_11%,L1MA3_10%,MLT1E2-int_4%	1	99430151	99451428	.	Epithelial cell (ciliated);Immune (mast cell);Melanocyte
STRG.48961|rep_overlap=L2_10%,L1MA1_7%,AluJb_6%	1	99804641	99815096	.	Myocyte (sk. muscle)
STRG.48986|rep_overlap=MER92-int_39%,L1PA16_21%,AluSq_18%	1	99952268	99953946	.	Epithelial cell (alveolar type I)
STRG.49097|rep_overlap=L1ME3E_17%,ERVL-E-int_13%,MLT2A2_6%	1	100302261	100311135	+	Myocyte (sk. muscle)
STRG.49198|rep_overlap=L1PA7_59%,L2a_2%,L1ME3F_2%	1	100839570	100850415	.	Endothelial cell (vascular) I
STRG.49272|rep_overlap=AluJb_9%,L2a_6%,MLT1H1_3%	1	101167236	101180508	-	Endothelial cell (vascular) II;Endothelial cell (vascular) III
STRG.49275|rep_overlap=AluJr_29%,AluSx1_13%	1	101186908	101188564	.	Endothelial cell (vascular) II;Endothelial cell (vascular) III
STRG.49285|rep_overlap=ERV3-16A3_I-int_10%,L2_9%,LTR16_4%	1	101258650	101267754	.	Endothelial cell (lymphatic);Endothelial cell (vascular) I;Endothelial cell (vascular) II;Endothelial cell (vascular) III
STRG.49287|rep_overlap=MER39_3%,AluJo_3%,L2a_3%	1	101276840	101323029	-	Immune (alveolar macrophage)
STRG.49301|rep_overlap=L1PA16_16%,L1ME3B_13%,L1P4_8%	1	101459599	101470633	+	Epithelial cell (alveolar type II)
STRG.49385|rep_overlap=Tigger2_36%,MLT1G1_7%,L2_7%	1	101998610	102005911	.	Myocyte (cardiac)
STRG.49386|rep_overlap=L1MB4_27%,L1MA2_20%,LTR37A_9%	1	102006030	102009830	+	Myocyte (cardiac)
STRG.49387|rep_overlap=L1MEg_14%,THE1B-int_11%,L1MEf_7%	1	102010358	102025374	.	Myocyte (cardiac)
STRG.49392|rep_overlap=L1MEc_44%,AluJo_9%	1	102049620	102051737	.	Schwann cell I
STRG.49447|rep_overlap=Tigger1_28%,L1MEg_9%,AluSx_7%	1	102405850	102410460	.	Epithelial cell (alveolar type II);Epithelial cell (ciliated);Immune (alveolar macrophage)
STRG.49507|rep_overlap=MSTD-int_17%,L1MC1_7%,MER21C_7%	1	102681070	102687011	.	Epithelial cell (alveolar type II)
STRG.49570|rep_overlap=MLT1E1A_19%,L2a_16%,AluSz_11%	1	103196090	103199016	.	Epithelial cell (alveolar type II);Immune (alveolar macrophage)
STRG.49572|rep_overlap=LTR33_10%,L1ME2_10%,AluY_6%	1	103199870	103204500	.	Fibroblast I
STRG.49586|rep_overlap=HERVL-int_44%,MLT2A1_7%,L2a_3%	1	103266779	103279253	.	Epithelial cell (alveolar type I);Epithelial cell (alveolar type II);Immune (alveolar macrophage)
STRG.49612|rep_overlap=HAL1_61%,MLT2D_2%	1	103410637	103412631	.	Endothelial cell (lymphatic);Endothelial cell (vascular) I;Endothelial cell (vascular) II;Endothelial cell (vascular) III
STRG.49670|rep_overlap=L1PA6_39%,AluSx1_6%,MLT1L_3%	1	103836743	103842298	.	Epithelial cell (alveolar type II)
STRG.49679|rep_overlap=Tigger2a_13%,MamRep1151_10%,AluSp_9%	1	103894314	103897592	.	Immune (alveolar macrophage)
STRG.49778|rep_overlap=HERVE_a-int_26%,ERVL-E-int_6%,L1PA14_6%	1	104438730	104469176	-	Epithelial cell (alveolar type II)
STRG.49786|rep_overlap=L1MC3_61%,AluY_19%	1	104514293	104515977	.	Myocyte (sk. muscle)
STRG.49810|rep_overlap=AluY_32%,AluSx_8%	1	104675312	104676260	.	Myocyte (sk. muscle)
STRG.49837|rep_overlap=L1HS_65%,THE1B_4%,AluSc5_3%	1	104770071	104779377	.	Immune (alveolar macrophage)
STRG.49874|rep_overlap=LTR2752_33%,L1PA3_25%,MER52D_14%	1	104932293	104936103	.	Myocyte (sk. muscle)
STRG.49881|rep_overlap=MLT1F2_9%,AluSg_5%,AluSq2_5%	1	104972268	104977975	.	Melanocyte
STRG.49915|rep_overlap=L1PB4_34%,L1MEg_27%,AluJr4_14%	1	105176955	105181321	.	Epithelial cell (alveolar type II)
STRG.49931|rep_overlap=L2_24%,AluY_9%,L3b_6%	1	105241248	105244776	.	Epithelial cell (alveolar type II);Immune (alveolar macrophage)
STRG.49995|rep_overlap=HSMAR2_25%,L1MA9_21%,MLT1D_10%	1	105566211	105570733	.	Myocyte (fast-twitch);Myocyte (sk. muscle)
STRG.50019|rep_overlap=L1M7_4%,L1PA2_4%,AluYa5_4%	1	105726437	105734365	.	Immune (alveolar macrophage)
STRG.50023|rep_overlap=L1PA8_26%,L1PB4_25%,L1MC4_16%	1	105744012	105747914	.	Myocyte (sk. muscle)
STRG.50100|rep_overlap=THE1A-int_23%,L1PA8A_18%,THE1A_7%	1	106184544	106189581	.	Myocyte (sk. muscle)
STRG.50106|rep_overlap=L1MA4_5%,L1MC3_3%,L1PA5_3%	1	106216303	106420783	+	Immune (alveolar macrophage)
STRG.50128|rep_overlap=L1M2_33%,L1PA7_3%,AluSx_2%	1	106765371	106777464	.	Epithelial cell (basal II)
STRG.50140|rep_overlap=L1PA15_13%,AluY_8%,L1PA13_7%	1	106909908	106917890	.	Epithelial cell (luminal)
STRG.50142|rep_overlap=L2c_26%,MIR_8%,MER20B_6%	1	106927388	106929199	.	Epithelial cell (Hillock);Epithelial cell (basal II)
STRG.50143|rep_overlap=L1PA5_60%,L1ME5_10%,L2c_7%	1	106929832	106936684	-	Epithelial cell (Hillock);Epithelial cell (basal II)
STRG.50144|rep_overlap=MIR_8%,L2b_7%,L2c_6%	1	106937977	106948636	.	Epithelial cell (Hillock);Epithelial cell (basal I);Epithelial cell (basal II);Epithelial cell (basal keratinocyte)
STRG.50146|rep_overlap=LTR85b_11%,MIR_7%	1	106954931	106959035	.	Epithelial cell (Hillock);Epithelial cell (basal II)
STRG.50149|rep_overlap=L2c_16%,L1M3f_9%,BLACKJACK_6%	1	106968699	106976796	.	Epithelial cell (Hillock);Epithelial cell (basal II)
STRG.50151|rep_overlap=AmnSINE1_15%,MER99_9%	1	106978649	106980312	.	Epithelial cell (Hillock);Epithelial cell (basal II)
STRG.50153|rep_overlap=L1PB2_43%,L1MC3_30%,MER74A_6%	1	106987031	106994310	.	Epithelial cell (Hillock);Epithelial cell (basal II);Mucous cell I
STRG.50154|rep_overlap=MER73_70%,L1MC3_18%,L1HS_7%	1	106995595	106996481	.	Epithelial cell (Hillock);Epithelial cell (basal I);Epithelial cell (basal II)
STRG.50155|rep_overlap=L1HS_100%	1	106996581	106997479	.	Epithelial cell (basal II)
STRG.50156|rep_overlap=L1HS_31%,MER70A_21%,MIRb_9%	1	106997579	106999646	.	Epithelial cell (Hillock)
STRG.50162|rep_overlap=L2a_12%,THE1B-int_5%,L3_3%	1	107016100	107045239	-	Epithelial cell (alveolar type I);Epithelial cell (alveolar type II);Immune (alveolar macrophage)
STRG.50370|rep_overlap=MamGyp-int_17%,MLT2F_6%,MLT1J_5%	1	108081687	108091041	.	Immune (DC);Immune (DC/macrophage);Immune (alveolar macrophage activated);Immune (alveolar macrophage);Immune (macrophage I);Immune (macrophage);Myocyte (NMJ-rich)
STRG.50371|rep_overlap=L1M5_10%,L2b_10%,MLT1C_8%	1	108092891	108098535	.	Immune (DC);Immune (DC/macrophage);Immune (alveolar macrophage activated);Immune (alveolar macrophage);Immune (macrophage I)
STRG.50407|rep_overlap=L1P1_93%,MER11B_7%	1	108486341	108488314	.	Epithelial cell (luminal)
STRG.50414|rep_overlap=L1PA8_48%,L1P4_10%,LTR5_Hs_8%	1	108514555	108526305	+	Immune (alveolar macrophage)
STRG.50417|rep_overlap=L1PA6_27%,L2b_9%,L1PA16_7%	1	108528896	108549948	-	Immune (alveolar macrophage activated);Immune (alveolar macrophage)
STRG.50626|rep_overlap=LTR28C_35%,MER41-int_35%,AluY_20%	1	109452101	109453577	+	Myocyte (sk. muscle)
STRG.50661|rep_overlap=L1ME4a_13%,AluSx_8%,AluJb_6%	1	109632052	109635674	.	Myocyte (sk. muscle)
STRG.50662|rep_overlap=L1M3_37%,L1MB1_17%,AluSx1_7%	1	109644586	109648715	.	Schwann cell II
STRG.50712|rep_overlap=L1MC4_42%,AluY_12%,AluSx1_11%	1	110024337	110027040	.	Myocyte (fast-twitch);Myocyte (sk. muscle)
STRG.50725|rep_overlap=MIRb_6%,L1ME4b_6%,L1M5_4%	1	110123288	110140556	+	Melanocyte
STRG.50815|rep_overlap=MIRc_7%,Tigger4_5%,MLT1B_5%	1	110503058	110511528	.	Immune (alveolar macrophage activated);Immune (alveolar macrophage)
STRG.50841|rep_overlap=AluSx1_12%,X7B_LINE_11%,AluSz_5%	1	110642166	110644639	.	Immune (alveolar macrophage)
STRG.50844|rep_overlap=L2a_18%,THE1B_8%,AluSx_6%	1	110705181	110710280	.	Epithelial cell (alveolar type II)
STRG.50847|rep_overlap=LTR1E_10%,LTR8_9%,L2c_9%	1	110726293	110734127	.	Immune (alveolar macrophage)
STRG.50848|rep_overlap=L1MA6_6%,AluYh3_5%,MIRb_4%	1	110735037	110740900	.	Epithelial cell (alveolar type I);Epithelial cell (alveolar type II)
STRG.50861|rep_overlap=L1PA15_57%,L1MA7_13%,L1MEd_11%	1	110817630	110828636	.	Epithelial cell (alveolar type II)
STRG.50868|rep_overlap=L1PA3_28%,L2a_6%,L2b_4%	1	110845104	110848076	-	Adipocyte
STRG.50873|rep_overlap=L1PA15_85%,AluSp_12%,AluSx_2%	1	110909817	110910328	.	Immune (DC);Immune (T cell);Immune (alveolar macrophage);Immune (macrophage II)
STRG.50926|rep_overlap=L1PA3_58%,L1MA4A_25%,L1M3f_6%	1	111331224	111341909	.	Epithelial cell (alveolar type II)
STRG.50939|rep_overlap=L1PA14_71%,AluY_12%,AluJb_9%	1	111409107	111411591	.	Myocyte (fast-twitch);Myocyte (sk. muscle)
STRG.51092|rep_overlap=L1ME3A_12%,L2_7%,LTR16B2_4%	1	112063119	112072724	.	Fibroblast I
STRG.51096|rep_overlap=HERVL-int_9%,ERVL-E-int_6%,L1PA14_4%	1	112084806	112145888	-	Endothelial cell (vascular) III;Fibroblast I
STRG.51109|rep_overlap=L2_39%,MLT1O_25%,AluYa5_11%	1	112151117	112152443	.	Fibroblast;Fibroblast I
STRG.51153|rep_overlap=L1M2_24%,L1MC5a_13%,L2c_12%	1	112374813	112382627	.	Epithelial cell (alveolar type II);Immune (alveolar macrophage)
STRG.51155|rep_overlap=MSTB_19%,AluSg_14%,L1MB1_14%	1	112383607	112385780	.	Epithelial cell (luminal)
STRG.51260|rep_overlap=L1PB3_29%,AluJb_22%,AluSx1_22%	1	112763841	112765197	.	Epithelial cell (luminal I)
STRG.51262|rep_overlap=SVA_F_13%,L1MC5a_11%,L2c_8%	1	112769707	112781082	+	Immune (T cell);Myocyte (sk. muscle)
STRG.51332|rep_overlap=MSTA_11%,AluSx3_9%,MLT1B_8%	1	113132261	113135668	+	Epithelial cell (alveolar type I)
STRG.51357|rep_overlap=L1HS_45%,Tigger1_14%,L1MB2_9%	1	113336450	113345830	.	Epithelial cell (luminal II)
STRG.51360|rep_overlap=L1PA2_79%,MER9a1_11%,MER5A_7%	1	113358839	113363299	.	Epithelial cell (alveolar type I);Epithelial cell (alveolar type II);Immune (alveolar macrophage)
STRG.51542|rep_overlap=L1MC5a_23%,AluSx_19%	1	114168573	114170224	.	Myocyte (sk. muscle)
STRG.51732|rep_overlap=L1PA4_48%,MSTA-int_22%,MSTA_6%	1	115010543	115017329	.	Epithelial cell (alveolar type II);Immune (alveolar macrophage)
STRG.51750|rep_overlap=L1ME3C_5%,L1PB3_4%,L2a_4%	1	115166168	115225809	+	Fibroblast I;Pericyte/SMC II
STRG.51765|rep_overlap=L1PA6_70%,L1MEc_13%,ERVL-int_13%	1	115382200	115390997	.	Adipocyte
STRG.51774|rep_overlap=AluY_42%,MIRc_13%,L2_0%	1	115415028	115415748	.	Epithelial cell (alveolar type II)
STRG.51796|rep_overlap=L1PA2_26%,L1MEc_19%,MER74A_11%	1	115622006	115627067	-	Epithelial cell (luminal I);Epithelial cell (luminal II);Epithelial cell (luminal)
STRG.51828|rep_overlap=L1MC5_20%,AluJb_6%,L1ME1_6%	1	115812257	115822515	-	Epithelial cell (alveolar type II);Epithelial cell (basal I)
STRG.51836|rep_overlap=L1MC4a_24%,Charlie7_16%,L2a_8%	1	115863300	115871886	.	Epithelial cell (alveolar type II)
STRG.51837|rep_overlap=L1ME1_11%,L3_8%,Tigger3b_6%	1	115876096	115895034	-	Epithelial cell (alveolar type II)
STRG.51862|rep_overlap=L1M4_13%,L2b_8%,AluSx1_4%	1	116094351	116108377	.	Epithelial cell (alveolar type II)
STRG.51863|rep_overlap=L1PB3_25%,AluY_13%,L2c_9%	1	116108378	116110067	.	Epithelial cell (alveolar type II)
STRG.51885|rep_overlap=AluSx1_61%	1	116300278	116300757	.	Epithelial cell (alveolar type II)
STRG.51892|rep_overlap=AluSg_9%,MIR3_8%,MER91A_4%	1	116310598	116313125	.	Myocyte (sk. muscle)
STRG.51924|rep_overlap=MSTC_23%,MSTA_22%,AluSc8_17%	1	116505140	116506869	.	Endothelial cell (vascular) III
STRG.51925|rep_overlap=MIRb_11%,L2_9%,Tigger13a_8%	1	116507220	116512199	-	Endothelial cell (vascular) III
STRG.51961|rep_overlap=L2a_38%,AluJo_10%,MLT1L_8%	1	116677949	116683622	.	Epithelial cell (alveolar type I)
STRG.51966|rep_overlap=L2a_12%,MLT1N2_10%,MSTD_7%	1	116721097	116726389	.	Epithelial cell (alveolar type II)
STRG.51981|rep_overlap=AluSp_32%	1	116848065	116849008	.	Epithelial cell (alveolar type I);Epithelial cell (alveolar type II);Immune (alveolar macrophage)
STRG.51985|rep_overlap=HERVH-int_18%,L2a_4%,AluSx_3%	1	116861030	116890251	+	Fibroblast II
STRG.52046|rep_overlap=L1PA4_51%,L1ME4b_5%,LTR28C_3%	1	117215080	117227213	+	Epithelial cell (luminal II)
STRG.52126|rep_overlap=L2c_19%,L1MB3_19%,L1MEg_14%	1	117786765	117791866	.	Myocyte (sk. muscle)
STRG.52127|rep_overlap=L1M5_49%,MSTB1_8%,L3_5%	1	117805197	117810491	+	Myocyte (sk. muscle)
STRG.52220|rep_overlap=MLT2A1_9%,L2a_9%,L2c_8%	1	118321176	118327162	.	Epithelial cell (alveolar type I);Immune (alveolar macrophage)
STRG.52231|rep_overlap=THE1C_34%,L1MEc_3%	1	118398084	118399192	.	Myocyte (sk. muscle)
STRG.52284|rep_overlap=L1MEf_43%,L1PA16_29%,L1MCb_13%	1	118661549	118670262	.	Myocyte (sk. muscle)
STRG.52295|rep_overlap=L1MB1_24%,L1PA4_23%,THE1A_4%	1	118716964	118725290	.	Endothelial cell (lymphatic)
STRG.52296|rep_overlap=L1PA8_100%	1	118725552	118726715	.	Endothelial cell (lymphatic)
STRG.52297|rep_overlap=L1MB1_32%,L1PB4_6%,MLT1A0_6%	1	118727452	118733174	.	Endothelial cell (lymphatic)
STRG.52299|rep_overlap=L1M2_18%,L1MA4_8%,Charlie1a_4%	1	118743014	118753383	.	Endothelial cell (lymphatic)
STRG.52300|rep_overlap=AluSg7_12%,L1PA16_12%,MamTip2_8%	1	118753483	118756004	.	Myocyte (sk. muscle)
STRG.52304|rep_overlap=L1PB_29%,HAL1_16%,L1MC3_6%	1	118766151	118774237	+	Myocyte (sk. muscle)
STRG.52307|rep_overlap=L1MA10_61%,L1PA10_28%,AluSc_7%	1	118790615	118794798	.	Myocyte (sk. muscle)
STRG.52308|rep_overlap=L1MA7_73%,L1MA10_19%,AluJr_8%	1	118794820	118798573	.	Myocyte (sk. muscle)
STRG.52311|rep_overlap=MLT1F2_10%,MLT1F_10%,L1PA5_8%	1	118807021	118812190	-	Myocyte (fast-twitch);Myocyte (sk. muscle)
STRG.52312|rep_overlap=L1MEd_12%,L1MC5_9%,L3_7%	1	118820570	118825771	.	Myocyte (fast-twitch);Myocyte (sk. muscle)
STRG.52314|rep_overlap=L2b_26%,THE1B_20%,MIR_12%	1	118839138	118840739	.	Myocyte (sk. muscle)
STRG.52316|rep_overlap=AluSg_11%,MIR_9%,MER121_7%	1	118847044	118849712	.	Myocyte (sk. muscle)
STRG.52317|rep_overlap=AluSg_14%,MER103C_11%,Charlie4z_6%	1	118849812	118852012	.	Myocyte (fast-twitch);Myocyte (sk. muscle)
STRG.52319|rep_overlap=L1HS_26%,MLT1C_21%,MIRc_11%	1	118857902	118859741	+	Myocyte (fast-twitch);Myocyte (sk. muscle)
STRG.52320|rep_overlap=LTR10E_15%,LTR16B2_11%,AluSp_8%	1	118862428	118866224	.	Myocyte (fast-twitch);Myocyte (sk. muscle)
STRG.52472|rep_overlap=L1M6_24%,L2c_20%,AluSc8_9%	1	119877780	119881317	.	Epithelial cell (alveolar type I);Immune (alveolar macrophage)
STRG.52533|rep_overlap=L2_21%,AluSc_17%,AluY_17%	1	120369200	120371023	.	Myocyte (fast-twitch);Myocyte (sk. muscle)
STRG.52536|rep_overlap=AluSq_12%,AluYf1_12%,AluJb_11%	1	120394966	120397388	.	Myocyte (fast-twitch);Myocyte (sk. muscle)
STRG.52537|rep_overlap=L1M3_21%,L1M4_18%,AluY_11%	1	120400123	120403173	.	Myocyte (fast-twitch);Myocyte (sk. muscle)
STRG.52591|rep_overlap=L1MEg_28%,LTR87_11%,AluSc_6%	1	121064007	121069241	.	Immune (alveolar macrophage)
STRG.52665|rep_overlap=L1PA7_21%,L1PA4_20%,L1MD2_18%	1	121580606	121611795	.	Immune (T cell);Immune (macrophage I);Immune (macrophage)
STRG.73547|rep_overlap=MLT1G3_23%,AluSx1_17%,MSTA_17%	1	143404132	143405890	.	Endothelial cell (lymphatic);Fibroblast I;Fibroblast II
STRG.73548|rep_overlap=AluSx_56%	1	143411470	143411941	.	Fibroblast I
STRG.73576|rep_overlap=LOR1-int_23%,LTR8_8%,LOR1b_6%	1	143687970	143695133	.	Adipocyte
STRG.73596|rep_overlap=L1ME2_43%,HAL1_4%	1	143836129	143838904	-	Epithelial cell (alveolar type I);Immune (DC/macrophage);Immune (macrophage I);Immune (macrophage)
STRG.73617|rep_overlap=L1MEd_43%,HAL1b_22%,L1MC4_7%	1	144136862	144142048	-	Epithelial cell (squamous)
STRG.73653|rep_overlap=L1PB4_30%,L1MEg_17%,L1PA5_11%	1	144495457	144498445	.	Myocyte (sk. muscle)
STRG.73654|rep_overlap=MIRc_26%,AluY_21%	1	144498519	144499976	+	Myocyte (sk. muscle)
STRG.73658|rep_overlap=LTR4_37%,U1_4%	1	144545760	144546582	-	Epithelial cell (luminal I);Epithelial cell (luminal II);Immune (T cell);Immune (mast cell)
STRG.73659|rep_overlap=L1HS_14%,L1P1_14%,LTR23-int_14%	1	144546661	144549698	.	Adipocyte
STRG.73728|rep_overlap=L1MC1_100%	1	145138390	145138531	.	Epithelial cell (luminal II)
STRG.73736|rep_overlap=MER31-int_33%,L1PA3_16%,AluSx3_8%	1	145216059	145219580	-	Myocyte (fast-twitch);Myocyte (sk. muscle)
STRG.73762|rep_overlap=L1ME3_10%,L1PA11_10%,AluJb_7%	1	145486257	145494009	+	Endothelial cell (vascular) II
STRG.73827|rep_overlap=L1MC1_11%,AluSx_10%,AluJo_5%	1	145860459	145866261	-	Epithelial cell (mature keratinocyte);Epithelial cell (suprabasal keratinocyte);Epithelial cell (suprabasal)
STRG.73876|rep_overlap=L1M3_10%,L1M4_7%,AluY_4%	1	146449752	146458269	+	Myocyte (sk. muscle)
STRG.73926|rep_overlap=L2a_27%,MLT1H1-int_9%,MLT1H1_7%	1	146925630	146932598	.	Epithelial cell (luminal);Myocyte (smooth muscle TAGLN lo)
STRG.73947|rep_overlap=L1M3_21%,L1ME1_9%,L1P4_7%	1	147137730	147154945	-	Epithelial cell (basal keratinocyte)
STRG.74047|rep_overlap=LTR16E2_9%,LTR16A1_7%,AluSp_5%	1	147518468	147524106	.	Myocyte (fast-twitch);Myocyte (sk. muscle)
STRG.74048|rep_overlap=L2c_10%,AluSz_5%,AluSx3_5%	1	147525319	147531638	.	Myocyte (sk. muscle)
STRG.74049|rep_overlap=MIRb_5%,MIR_4%,MER58B_4%	1	147531773	147541084	.	Myocyte (sk. muscle)
STRG.74085|rep_overlap=L1MA9_53%,Charlie19a_20%,MIR3_13%	1	147724230	147724873	.	Endothelial cell (vascular) III
STRG.74089|rep_overlap=L1MA4A_37%,LTR5_Hs_21%,L1PA13_14%	1	147731240	147735802	.	Endothelial cell (vascular) III
STRG.74090|rep_overlap=L1PA7_6%,MIRb_5%,MIRc_3%	1	147736044	147740293	.	Endothelial cell (vascular) III;Myocyte (cardiac)
STRG.74091|rep_overlap=ERVL-E-int_27%,MLT1J2-int_23%,MLT1J2_8%	1	147740762	147745156	.	Endothelial cell (vascular) III
STRG.74092|rep_overlap=THE1C_12%,L3_8%,MIRb_5%	1	147746978	147750084	-	Endothelial cell (vascular) III
STRG.74094|rep_overlap=L2a_14%,AluSz6_12%	1	147752709	147755069	-	Endothelial cell (vascular) III
STRG.74258|rep_overlap=L1ME4c_16%,L1ME2_9%,HAL1b_5%	1	149127475	149131765	.	Myocyte (sk. muscle)
STRG.74260|rep_overlap=AluSx_99%	1	149151145	149151451	.	Myocyte (sk. muscle)
STRG.74276|rep_overlap=L2c_15%,L1ME3Cz_5%,THE1D_5%	1	149382811	149390448	-	Immune (B cell);Immune (DC);Immune (DC/macrophage)
STRG.74292|rep_overlap=THE1B_9%,L1ME4a_8%,GA-rich_6%	1	149569133	149573104	.	Immune (T cell)
STRG.74327|rep_overlap=LTR65_11%,AluSx_11%,AluSx3_6%	1	149813749	149819544	-	Epithelial cell (alveolar type II)
STRG.74349|rep_overlap=L2c_25%,MER2_24%,AluSq2_19%	1	149920156	149921576	-	Myocyte (sk. muscle)
STRG.74350|rep_overlap=L1MC5a_37%,AluSx3_12%,L2c_5%	1	149921577	149922796	-	Myocyte (fast-twitch);Myocyte (sk. muscle)
STRG.74410|rep_overlap=ERV3-16A3_I-int_42%,MLT1H2-int_12%,L1MB2_11%	1	150165073	150168334	+	Myocyte (sk. muscle)
STRG.74411|rep_overlap=ERV3-16A3_I-int_56%,ERV3-16A3_LTR_13%,L1MB2_9%	1	150168335	150171476	+	Myocyte (sk. muscle)
STRG.74412|rep_overlap=AluSx3_14%,MIR3_7%,L2a_5%	1	150181526	150183660	+	Immune (DC/macrophage);Immune (macrophage I);Myocyte (sk. muscle)
STRG.74413|rep_overlap=AluSz_20%,L1ME3Cz_12%,MER58B_11%	1	150183731	150186503	+	Myocyte (sk. muscle)
STRG.74414|rep_overlap=AluSx_19%,MER20_13%,FLAM_A_3%	1	150186504	150188134	+	Immune (DC/macrophage);Immune (macrophage I);Myocyte (sk. muscle)
STRG.74415|rep_overlap=Tigger1_26%,AluY_9%,MER21C_8%	1	150193795	150203369	+	Myocyte (sk. muscle)
STRG.74430|rep_overlap=AluSz_22%,L2_19%,AluSx1_10%	1	150287094	150289792	+	Myocyte (sk. muscle)
STRG.74472|rep_overlap=AluSz_24%,AluSg_23%,L2c_11%	1	150514028	150514909	+	Epithelial cell (squamous);Epithelial cell (suprabasal)
STRG.74473|rep_overlap=AluSx_6%,AluY_6%,AluSx1_6%	1	150519023	150538661	-	Epithelial cell (luminal I);Epithelial cell (luminal II)
STRG.74474|rep_overlap=AluSc5_21%,AluSx_18%	1	150533487	150534894	+	Epithelial cell (alveolar type II)
STRG.74485|rep_overlap=AluSq2_18%,AluSg7_17%,AluJb_15%	1	150584630	150586361	+	Epithelial cell (ciliated)
STRG.74486|rep_overlap=AluSq2_33%,AluSx_19%	1	150585227	150585498	-	Epithelial cell (basal keratinocyte)
STRG.74487|rep_overlap=L2_25%,AluSg_24%,AluJb_21%	1	150585499	150586720	-	Epithelial cell (luminal II)
STRG.74488|rep_overlap=AluYb8_34%,L2_22%,AluSg4_18%	1	150587494	150588410	-	Epithelial cell (basal keratinocyte)
STRG.74492|rep_overlap=L1MEd_47%,AluSx1_29%,AluSx_16%	1	150591595	150592209	-	Epithelial cell (basal keratinocyte)
STRG.74493|rep_overlap=L1MEd_57%,AluY_43%	1	150592364	150592695	-	Epithelial cell (basal keratinocyte)
STRG.74494|rep_overlap=MER1B_40%,AluSx1_33%,AluY_3%	1	150593046	150593918	-	Epithelial cell (ciliated)
STRG.74496|rep_overlap=AluJb_25%,AluSx1_20%,AluSg4_18%	1	150594824	150596033	-	Epithelial cell (basal I);Epithelial cell (basal keratinocyte);Epithelial cell (luminal I)
STRG.74498|rep_overlap=AluJr_30%,AluSp_26%,AluSx_21%	1	150597588	150598778	-	Epithelial cell (basal keratinocyte);Epithelial cell (suprabasal keratinocyte);Schwann cell II
STRG.74559|rep_overlap=AluSc8_27%,AluSx3_25%,MER53_14%	1	150980087	150981203	-	Myocyte (smooth muscle TAGLN lo)
STRG.74638|rep_overlap=L2a_12%,LTR78B_11%,AluJb_8%	1	151272776	151277039	-	Myocyte (sk. muscle)
STRG.74695|rep_overlap=MLT1E1A_17%,AluSx_15%,AluJr4_14%	1	151604459	151606529	+	Myocyte (smooth muscle TAGLN lo);Myocyte (smooth muscle)
STRG.74763|rep_overlap=L2b_23%,AluSx1_10%	1	152061990	152064895	.	Epithelial cell (alveolar type II)
STRG.74831|rep_overlap=L1MEg_14%,THE1C-int_11%,SVA_D_10%	1	152466255	152480010	-	Epithelial cell (luminal II);Myoepithelial (basal);Sweat gland cell
STRG.74833|rep_overlap=HERVP71A-int_47%,L1M2_24%,LTR71B_8%	1	152482340	152489296	.	Fibroblast I
STRG.74839|rep_overlap=L1MEd_55%,L1MC1_17%,MLT1J_4%	1	152524004	152525121	.	Epithelial cell (squamous)
STRG.74840|rep_overlap=L1MC5a_20%,L1PREC2_15%,LTR9D_7%	1	152529962	152538679	.	Immune (alveolar macrophage);Myocyte (smooth muscle TAGLN lo)
STRG.74924|rep_overlap=L1PA3_73%	1	153003857	153006712	+	Epithelial cell (squamous);Epithelial cell (suprabasal);Immune (alveolar macrophage)
STRG.74927|rep_overlap=LTR16E2_11%,L1PA16_9%,THE1B_8%	1	153026414	153030845	.	Epithelial cell (squamous)
STRG.74933|rep_overlap=L1PA11_62%,L1MA4A_38%	1	153053644	153055514	.	Epithelial cell (squamous)
STRG.74951|rep_overlap=L1MA4A_41%,L1M5_13%,HAL1_7%	1	153126717	153137534	.	Epithelial cell (squamous)
STRG.74972|rep_overlap=L2c_21%	1	153249373	153251462	.	Epithelial cell (basal I);Epithelial cell (squamous);Epithelial cell (suprabasal)
STRG.74973|rep_overlap=MIR3_5%,MIRb_5%,L2b_1%	1	153251966	153256621	.	Epithelial cell (basal I);Epithelial cell (squamous);Epithelial cell (suprabasal)
STRG.74975|rep_overlap=L1MA8_26%,MER101-int_7%,L1MC_6%	1	153265709	153290932	.	Epithelial cell (basal I);Epithelial cell (mature keratinocyte);Epithelial cell (suprabasal keratinocyte);Epithelial cell (suprabasal);Unknown (ATP1B3-GJB6)
STRG.74978|rep_overlap=L1PA6_45%,L1MC5_6%,L1M5_6%	1	153312953	153327129	.	Epithelial cell (basal I);Epithelial cell (squamous);Epithelial cell (suprabasal)
STRG.74988|rep_overlap=L1PA17_14%,AluJr_5%,MamTip2_3%	1	153383396	153389325	.	Epithelial cell (squamous);Epithelial cell (suprabasal)
STRG.74989|rep_overlap=Charlie4z_10%,L1M3_1%	1	153391074	153392083	-	Epithelial cell (basal I)
STRG.75009|rep_overlap=HAL1_8%,HAL1ME_3%,AluSq2_3%	1	153480766	153500343	.	Schwann cell I
STRG.75241|rep_overlap=L1MB7_40%,L1M4c_18%,MLT1A1_8%	1	154649188	154654509	.	Myocyte (fast-twitch);Myocyte (sk. muscle)
STRG.75243|rep_overlap=L1MEd_16%,L1M4c_10%,AluY_6%	1	154655342	154666143	-	Myocyte (sk. muscle)
STRG.75248|rep_overlap=L1ME3D_45%,MLT1E1A_9%,AluSx1_7%	1	154685252	154689518	-	Myocyte (sk. muscle)
STRG.75249|rep_overlap=L1ME3D_52%,AluY_16%,AluSz_15%	1	154689612	154691569	-	Myocyte (fast-twitch);Myocyte (sk. muscle)
STRG.75294|rep_overlap=L2a_58%,L1ME4b_28%,AluSz_8%	1	154995832	154996664	.	Myocyte (sk. muscle)
STRG.75402|rep_overlap=AluSx1_11%,MER44D_11%,AluSx3_8%	1	155568598	155573840	-	Epithelial cell (ciliated)
STRG.75448|rep_overlap=AluSx1_18%,AluJb_17%,L1ME3_17%	1	155741632	155743364	+	Myocyte (sk. muscle)
STRG.75623|rep_overlap=L1MB7_10%,AluSz_8%,AluJb_6%	1	156514503	156525404	-	Myocyte (sk. muscle)
STRG.75728|rep_overlap=L1MC3_17%,MIRb_15%,LSU-rRNA_Hsa_5%	1	157169270	157170766	.	Epithelial cell (luminal);Epithelial cell (suprabasal)
STRG.75736|rep_overlap=LTR8A_21%,AluJo_9%,MIR_8%	1	157228992	157232226	-	Epithelial cell (alveolar type II)
STRG.75781|rep_overlap=HERVL-int_15%,PABL_A-int_10%,LTR12C_10%	1	157445509	157459416	.	Epithelial cell (alveolar type II)
STRG.75828|rep_overlap=L1MA7_24%,L1ME2z_12%,L2a_12%	1	157781483	157786896	-	Immune (B cell);Immune (alveolar macrophage)
STRG.75894|rep_overlap=Charlie4a_7%,MIRb_6%,AluSx_5%	1	158116044	158122713	.	Endothelial cell (vascular) II
STRG.75901|rep_overlap=MER11C_15%,L1M5_9%,MamGyp-int_8%	1	158187385	158194636	-	Immune (DC);Immune (DC/macrophage);Immune (macrophage I)
STRG.75972|rep_overlap=L1MEc_23%,L1PA16_12%,MIRb_6%	1	158740084	158741818	.	Immune (alveolar macrophage activated);Immune (alveolar macrophage)
STRG.75987|rep_overlap=L1P4a_25%,MLT2B3_8%,MER57A1_6%	1	158870857	158877879	.	Myocyte (NMJ-rich)
STRG.76004|rep_overlap=L1PREC2_31%,MER49_13%,L1MA8_8%	1	158990269	158996767	+	Immune (T cell)
STRG.76026|rep_overlap=L1PA6_15%,L1PA7_14%,L2c_10%	1	159147386	159164261	-	Endothelial cell (vascular) I
STRG.76034|rep_overlap=L3_11%,MIR_7%,L2c_6%	1	159216736	159223593	.	Endothelial cell (vascular) I;Immune (DC)
STRG.76035|rep_overlap=MLT1K_10%,MIRb_8%,AluY_6%	1	159227508	159232725	.	Immune (DC);Immune (macrophage II)
STRG.76039|rep_overlap=L1MB4_25%,L1MA9_10%,L1PA3_9%	1	159258893	159264159	.	Immune (DC);Immune (DC/macrophage)
STRG.76040|rep_overlap=L1PA8_59%,MLT1F2_5%,Charlie21a_5%	1	159266236	159275344	.	Immune (DC);Immune (DC/macrophage);Immune (macrophage II)
STRG.76083|rep_overlap=L1M2_79%,THE1B_7%,L1M2a_6%	1	159495537	159500442	.	Epithelial cell (alveolar type II)
STRG.76108|rep_overlap=L1ME4b_37%,HAL1ME_15%,AluY_9%	1	159640128	159643587	.	Epithelial cell (alveolar type II)
STRG.76125|rep_overlap=L1PA3_100%	1	159732900	159736586	.	Epithelial cell (luminal I)
STRG.76127|rep_overlap=LTR38B_48%,AluY_22%,Tigger2a_17%	1	159738722	159740179	.	Endothelial cell (vascular) I;Endothelial cell (vascular) II;Endothelial cell (vascular) III
STRG.76130|rep_overlap=MLT1H2-int_19%,LTR5_Hs_14%,L4_B_Mam_8%	1	159762988	159770055	.	Endothelial cell (vascular) I
STRG.76134|rep_overlap=L2a_54%,AluSx1_12%,L1ME3Cz_7%	1	159794186	159796642	.	Immune (DC/macrophage)
STRG.76247|rep_overlap=L2a_6%,L1PB3_5%,L1MA5A_5%	1	160436942	160476544	.	Endothelial cell (lymphatic)
STRG.76285|rep_overlap=LTR12__11%,HERVK22-int_10%,LTR7B_7%	1	160905889	160911536	-	Epithelial cell (alveolar type I)
STRG.76287|rep_overlap=MER57-int_40%,THE1B-int_12%,THE1B_11%	1	160915019	160928312	-	Epithelial cell (alveolar type I)
STRG.76363|rep_overlap=L1MB3_11%,AluSp_8%,AluSz_7%	1	161381698	161385521	+	Myocyte (sk. muscle)
STRG.76476|rep_overlap=AluSc_51%	1	162046228	162046805	.	Immune (alveolar macrophage)
STRG.76568|rep_overlap=L1MC5a_32%,AluY_11%,AluSz_11%	1	162412143	162414936	-	Myocyte (fast-twitch);Myocyte (sk. muscle)
STRG.76571|rep_overlap=L1ME3A_33%,L1MA8_24%,LTR43_8%	1	162423170	162430468	.	Myocyte (NMJ-rich);Myocyte (fast-twitch);Myocyte (sk. muscle)
STRG.76572|rep_overlap=L1M1_100%	1	162439144	162440298	.	Myocyte (fast-twitch);Myocyte (sk. muscle)
STRG.76574|rep_overlap=AluY_27%,AluSg_13%,AluJb_12%	1	162459607	162461898	.	Myocyte (fast-twitch);Myocyte (sk. muscle)
STRG.76578|rep_overlap=AluSz_17%,AluSx1_8%,AluY_8%	1	162532797	162536421	.	Myocyte (fast-twitch);Myocyte (sk. muscle)
STRG.76579|rep_overlap=AluSp_25%,AluY_25%,LTR85c_10%	1	162539704	162540888	+	Myocyte (fast-twitch)
STRG.76654|rep_overlap=L1MEc_13%,LTR34_10%,LTR8A_10%	1	162959790	162966659	.	Myocyte (sk. muscle)
STRG.76658|rep_overlap=L1MC3_45%,L1ME3A_10%,L2c_8%	1	162992936	162998345	.	Pericyte/SMC II
STRG.76660|rep_overlap=L1MC2_12%,LTR16B1_7%,L2b_7%	1	163005242	163011636	.	Pericyte/SMC II
STRG.76662|rep_overlap=L1MA8_30%,L2c_4%,L1PA13_4%	1	163019076	163031586	-	Pericyte/SMC II
STRG.76673|rep_overlap=HERVL-int_20%,L1MEd_12%,Tigger3b_6%	1	163087957	163107736	.	Pericyte/SMC I;Pericyte/SMC II
STRG.76734|rep_overlap=L1MEj_7%,L1M5_6%,AluJr4_4%	1	163382936	163401429	+	Myocyte (smooth muscle)
STRG.76746|rep_overlap=AluY_7%,AluSq2_7%,AluSx1_7%	1	163445390	163449712	.	Epithelial cell (alveolar type II)
STRG.76770|rep_overlap=MER21C_19%,MER61A_7%,L2c_7%	1	163536608	163540932	.	Epithelial cell (luminal I)
STRG.76774|rep_overlap=L1ME1_57%,L1MA3_14%,L1MEi_11%	1	163548259	163552892	.	Epithelial cell (alveolar type I)
STRG.76791|rep_overlap=L1PB1_16%,L2a_13%,MIRc_4%	1	163607810	163621051	.	Fibroblast II
STRG.76793|rep_overlap=L1M2_38%,L1MCa_12%,L1MC1_11%	1	163630550	163640157	.	Fibroblast II
STRG.76799|rep_overlap=L1ME3E_6%,MIRb_5%,AluSq2_5%	1	163721225	163728000	.	Fibroblast II
STRG.76803|rep_overlap=MIRc_29%,MER45A_19%,L2b_12%	1	163788526	163789250	.	Fibroblast II
STRG.76804|rep_overlap=AluSq2_15%,MIR_10%,Charlie4z_8%	1	163809502	163811488	.	Fibroblast II
STRG.76805|rep_overlap=L2c_5%,MLT1A1_5%,MIRb_5%	1	163827174	163835365	.	Fibroblast I;Fibroblast II
STRG.76808|rep_overlap=L1PA4_66%,MLT1A_13%,AluSx_7%	1	163847465	163850320	.	Fibroblast II
STRG.76809|rep_overlap=L1PA4_15%,HAL1_10%,L1MA8_6%	1	163850321	163877886	.	Fibroblast II
STRG.76813|rep_overlap=L1MA4_69%,L1MB8_12%,AluSz_4%	1	163903230	163911034	.	Myocyte (sk. muscle)
STRG.76831|rep_overlap=L1PA7_35%,L1PA16_18%,L1PA3_10%	1	163989092	164005516	+	Endothelial cell (vascular) II
STRG.76836|rep_overlap=L1M3e_46%,AluSp_7%,MIR_5%	1	164019125	164023085	.	Endothelial cell (vascular) II
STRG.76871|rep_overlap=L1PA7_17%,L1MA2_15%,L1ME3B_10%	1	164199501	164205985	.	Epithelial cell (alveolar type II)
STRG.76911|rep_overlap=MSTB-int_12%,HAL1_12%,L1ME1_5%	1	164436904	164450295	.	Epithelial cell (alveolar type II);Immune (alveolar macrophage)
STRG.76920|rep_overlap=Tigger3b_6%,AluSx_5%,MLT2B3_3%	1	164474088	164495534	.	Immune (DC/macrophage);Immune (alveolar macrophage)
STRG.76926|rep_overlap=L2b_5%,AluSz_4%,AluSx_4%	1	164519579	164541062	.	Immune (alveolar macrophage)
STRG.77030|rep_overlap=MIRc_8%,AluSx_7%,MLT1H_4%	1	164927639	164932248	.	Myocyte (sk. muscle)
STRG.77058|rep_overlap=AluSx_18%	1	165145058	165146722	.	Epithelial cell (alveolar type II)
STRG.22461|rep_overlap=Tigger15a_7%,LOR1a_6%,MSTB2_5%	1	167206367	167214742	.	Epithelial cell (basal keratinocyte);Epithelial cell (suprabasal keratinocyte);Myocyte (fast-twitch);Myocyte (sk. muscle)
STRG.22568|rep_overlap=THE1A-int_11%,MSTA-int_10%,MSTA_6%	1	167596759	167611711	.	Immune (B cell);Satellite cell
STRG.22570|rep_overlap=L1MB2_47%,AluJo_21%,L1M1_20%	1	167613710	167615199	-	Endothelial cell (lymphatic)
STRG.22698|rep_overlap=AluSx_65%,L1MC5a_35%	1	168142586	168142964	.	Immune (alveolar macrophage)
STRG.22699|rep_overlap=L1MA5A_58%,AluSx_8%,MSTA_3%	1	168153642	168164736	.	Immune (alveolar macrophage)
STRG.22765|rep_overlap=L2_11%,AluSc_7%,MIR_7%	1	168620593	168625146	.	Myocyte (sk. muscle)
STRG.22767|rep_overlap=MIRb_3%,L2c_3%,L2b_3%	1	168625147	168652240	-	Myocyte (sk. muscle)
STRG.22778|rep_overlap=L1PA8_76%,L2c_4%,MIRb_2%	1	168678261	168686633	.	Myocyte (sk. muscle)
STRG.22968|rep_overlap=L1PA5_18%,AluSz6_10%,L1M3_8%	1	169639564	169644176	.	Myocyte (sk. muscle)
STRG.22969|rep_overlap=AluJo_16%,AluSq2_16%,L1M3_5%	1	169644250	169646028	.	Myocyte (sk. muscle)
STRG.22971|rep_overlap=L1P3_100%	1	169657580	169658532	.	Myocyte (sk. muscle)
STRG.23115|rep_overlap=L1MA1_32%,L1MB3_22%,L1PA15_10%	1	170378919	170402606	.	Fibroblast;Fibroblast II
STRG.23264|rep_overlap=L1M4c_12%,LTR19C_9%,PABL_A_8%	1	171394382	171402829	.	Immune (alveolar macrophage activated)
STRG.23310|rep_overlap=MER4D_14%,MLT1F_6%,MSTB_6%	1	171658809	171664532	.	Fibroblast I
STRG.23325|rep_overlap=AluJr_12%,L1MB7_11%,L1MB2_10%	1	171773629	171779017	.	Myocyte (cardiac)
STRG.23517|rep_overlap=MIR_10%,LTR2_8%,L2b_6%	1	172495406	172500863	.	Epithelial cell (alveolar type II)
STRG.23519|rep_overlap=L2b_5%,MIRc_5%,MIRb_4%	1	172502157	172511069	.	Immune (alveolar macrophage)
STRG.23543|rep_overlap=AluY_17%,L3_12%	1	172715529	172717356	.	Fibroblast I;Schwann cell I
STRG.23548|rep_overlap=L1PA15-16_85%,THE1B_7%,AluSq2_6%	1	172726866	172731811	.	Epithelial cell (alveolar type II)
STRG.23608|rep_overlap=L1PA4_70%,L1M4c_25%	1	173068274	173071010	.	Fibroblast;Fibroblast I
STRG.23610|rep_overlap=L1PA4_100%	1	173072137	173073642	.	Fibroblast;Fibroblast I
STRG.23611|rep_overlap=L1PA15_56%,L1MA9_19%,L1MB3_12%	1	173079799	173086356	.	Fibroblast;Fibroblast I
STRG.23614|rep_overlap=AluY_11%,MIR_7%,L2a_3%	1	173094986	173097818	.	Fibroblast;Fibroblast I
STRG.23615|rep_overlap=L2c_20%,L1MB4_17%	1	173100289	173101059	.	Fibroblast I
STRG.23625|rep_overlap=HERV9-int_42%,LTR12__5%,Charlie25_5%	1	173363791	173391466	+	Myocyte (smooth muscle TAGLN lo)
STRG.23629|rep_overlap=L1MEd_19%,AluSq2_7%,Charlie1b_6%	1	173388636	173393142	.	Myocyte (sk. muscle);Myocyte (smooth muscle TAGLN lo)
STRG.23630|rep_overlap=ERVL-B4-int_42%,Charlie7_16%,MLT2B1_14%	1	173393226	173397122	.	Myocyte (fast-twitch);Myocyte (sk. muscle);Myocyte (smooth muscle TAGLN lo)
STRG.23631|rep_overlap=ERVL-B4-int_76%,MLT2B1_8%,AluY_6%	1	173397123	173402258	.	Myocyte (sk. muscle)
STRG.23632|rep_overlap=ERVL-B4-int_18%,L1MC4_10%,AluJb_6%	1	173398401	173412633	+	Myocyte (sk. muscle);Myocyte (smooth muscle TAGLN lo)
STRG.23757|rep_overlap=AluJr_23%,Tigger1_15%,AluJb_12%	1	174100868	174103420	.	Immune (alveolar macrophage)
STRG.23758|rep_overlap=MER50-int_42%,AluSx_33%,MER50_22%	1	174105030	174105710	.	Epithelial cell (alveolar type II)
STRG.24086|rep_overlap=L1MC3_99%,FLAM_C_1%	1	175280849	175282411	.	Fibroblast I
STRG.24160|rep_overlap=L1PA13_40%,MLT2C1_5%,GA-rich_4%	1	175770361	175778104	.	Endothelial cell (vascular) I
STRG.24482|rep_overlap=MIR_12%,L2c_8%,L2a_4%	1	177921239	177923881	.	Endothelial cell (vascular) I
STRG.24514|rep_overlap=L1ME3Cz_9%,L2_7%,L2c_7%	1	178064349	178081252	.	Endothelial cell (cardiac microvascular)
STRG.24631|rep_overlap=L1MB8_9%,LTR32_8%,MER58B_5%	1	178637989	178644338	-	Schwann cell I
STRG.24634|rep_overlap=AluSx1_14%	1	178723160	178724215	.	Epithelial cell (luminal)
STRG.24680|rep_overlap=Arthur1_14%,AluJb_10%,AluSp_5%	1	178999876	179006111	-	Myocyte (smooth muscle TAGLN lo)
STRG.24742|rep_overlap=MSTD-int_27%,MSTD_22%,AluSz_19%	1	179242621	179244255	.	Adipocyte
STRG.24750|rep_overlap=L1M4b_31%,L1MB8_20%,AluYj4_7%	1	179274946	179279124	+	Sebaceous gland cell (KRT79 hi)
STRG.24753|rep_overlap=AluSx_19%,L1M4b_19%,AluSx1_18%	1	179280258	179283554	+	Sebaceous gland cell (KRT79 hi)
STRG.24893|rep_overlap=AluJb_19%,LTR78_16%,AluSx1_11%	1	179946033	179951420	.	Myocyte (sk. muscle)
STRG.24955|rep_overlap=MER115_22%,AluSz_11%,AluY_10%	1	180127441	180130282	.	Myocyte (sk. muscle)
STRG.24969|rep_overlap=MLT1G1_35%,L1ME4a_28%,AluYm1_19%	1	180204031	180205487	+	Epithelial cell (squamous)
STRG.24970|rep_overlap=L2c_12%,AluSx_8%,AluJo_8%	1	180205488	180209070	.	Myocyte (sk. muscle)
STRG.24971|rep_overlap=L1ME4b_7%,MLT1H2_7%,L2c_6%	1	180211574	180219096	-	Myocyte (sk. muscle)
STRG.24972|rep_overlap=L1ME4c_6%,L1ME4a_6%,MIRb_6%	1	180220454	180229963	.	Myocyte (sk. muscle)
STRG.25050|rep_overlap=AluSx1_42%	1	180623071	180623786	.	Epithelial cell (alveolar type II)
STRG.25155|rep_overlap=L2a_13%,AluSg7_9%,Tigger16a_5%	1	181135215	181138353	.	Immune (alveolar macrophage)
STRG.25158|rep_overlap=L1PA6_35%,THE1B-int_13%,THE1B_6%	1	181192793	181205007	.	Endothelial cell (lymphatic);Immune (alveolar macrophage activated);Immune (alveolar macrophage);Myocyte (cardiac)
STRG.25159|rep_overlap=L2a_11%,AluSx_5%,L2c_3%	1	181210720	181222804	-	Endothelial cell (lymphatic);Immune (alveolar macrophage);Myocyte (cardiac)
STRG.25162|rep_overlap=HERV16-int_20%,L1MA6_16%,HAL1_14%	1	181226157	181235134	+	Myocyte (cardiac)
STRG.25164|rep_overlap=L2a_10%,MER11A_9%,L2c_7%	1	181254287	181264871	.	Myocyte (cardiac)
STRG.25166|rep_overlap=L1MEc_14%,L1MA1_13%,L3_7%	1	181284344	181295543	.	Myocyte (cardiac)
STRG.25167|rep_overlap=L1MC5_17%,MamGypLTR2c_15%,L1MEd_6%	1	181295643	181301793	.	Myocyte (cardiac)
STRG.25241|rep_overlap=L1MEc_30%,MLT1D_15%,L1M5_9%	1	181817641	181824582	.	Endothelial cell (lymphatic);Endothelial cell (vascular) I
STRG.25247|rep_overlap=L1MC4a_30%,L3_12%,AluYa5_11%	1	181857555	181860339	.	Endothelial cell (lymphatic);Endothelial cell (vascular) I
STRG.25259|rep_overlap=L1ME1_22%,MER34A_12%,AluJb_7%	1	181903339	181907704	.	Endothelial cell (vascular) I;Epithelial cell (alveolar type I)
STRG.25261|rep_overlap=L2c_15%,L1PA7_5%,MLT1C_5%	1	181911924	181920922	.	Endothelial cell (vascular) I;Immune (alveolar macrophage)
STRG.25263|rep_overlap=L1PA7_100%	1	181922778	181924616	.	Endothelial cell (vascular) I
STRG.25264|rep_overlap=HAL1_18%,L3_9%,L2a_7%	1	181925119	181937043	.	Endothelial cell (lymphatic);Endothelial cell (vascular) I
STRG.25268|rep_overlap=L1PA13_40%,THE1C-int_19%,L1MEg_11%	1	181943251	181952095	.	Endothelial cell (cardiac microvascular);Endothelial cell (lymphatic);Endothelial cell (vascular) I
STRG.25322|rep_overlap=HAL1M8_11%,L2a_7%,AluSx1_6%	1	182345978	182357263	-	Myocyte (sk. muscle)
STRG.25324|rep_overlap=MLT1J_13%	1	182357302	182358667	.	Myocyte (sk. muscle)
STRG.25325|rep_overlap=L2_13%,AluSz6_7%,L1ME4b_7%	1	182360381	182368162	.	Myocyte (fast-twitch);Myocyte (sk. muscle)
STRG.25329|rep_overlap=AluSx_25%,AluSp_18%	1	182376131	182377324	-	Myocyte (sk. muscle)
STRG.25390|rep_overlap=L1MA8_26%,L3_7%,MamRep434_6%	1	182744090	182750574	.	Epithelial cell (alveolar type II)
STRG.25396|rep_overlap=MLT1N2_13%,AluSx1_12%,L1MEd_6%	1	182771852	182774426	.	Epithelial cell (alveolar type II)
STRG.25507|rep_overlap=AluSx_18%,MLT1L_13%,MER58A_12%	1	183167921	183169681	.	Myocyte (sk. muscle)
STRG.25575|rep_overlap=L1MEi_46%,AluY_16%,AluSx1_15%	1	183454735	183456738	.	Immune (alveolar macrophage)
STRG.25731|rep_overlap=L2b_23%,MLT1E1A_22%,L2a_17%	1	184158095	184160287	.	Immune (alveolar macrophage)
STRG.25732|rep_overlap=LTR41B_24%,AluY_20%,AluJb_10%	1	184162693	184165817	.	Epithelial cell (alveolar type I)
STRG.25748|rep_overlap=L1PA4_31%,L2c_11%,AluY_5%	1	184231480	184243086	.	Epithelial cell (ciliated);Immune (alveolar macrophage)
STRG.25761|rep_overlap=L1MA1_69%,L1MA6_15%,AluSx1_4%	1	184305618	184313656	.	Immune (DC/macrophage)
STRG.25771|rep_overlap=MLT1L_8%,MLT2B1_8%,MER66B_7%	1	184358651	184365257	.	Epithelial cell (alveolar type II)
STRG.25894|rep_overlap=AluSx1_9%,LTR9_5%,MLT1J_4%	1	184763405	184773423	.	Schwann cell I
STRG.25895|rep_overlap=MER11A_10%,L1ME1_7%,MER4E_5%	1	184773740	184784574	.	Myocyte (fast-twitch);Myocyte (smooth muscle TAGLN lo);Myoepithelial (basal)
STRG.26040|rep_overlap=Kanga2_a_6%,MIRb_4%,MLT1H_3%	1	185407134	185422942	.	Immune (alveolar macrophage activated);Immune (alveolar macrophage)
STRG.26053|rep_overlap=MER33_61%,MER30_27%	1	185485389	185485833	.	Mucous cell II
STRG.26055|rep_overlap=AluSz_13%,L2a_6%,MIR3_5%	1	185494560	185496941	.	Myocyte (NMJ-rich)
STRG.26056|rep_overlap=MIRc_42%,L1ME3G_7%	1	185497041	185497622	.	Mucous cell II;Myocyte (NMJ-rich)
STRG.26060|rep_overlap=L1PB1_57%,AluSq2_5%,L1ME2_2%	1	185505472	185511035	.	Epithelial cell (alveolar type I);Epithelial cell (luminal)
STRG.26065|rep_overlap=MER11C_10%,Tigger3b_8%,L1ME4c_4%	1	185528553	185539390	.	Myocyte (NMJ-rich)
STRG.26069|rep_overlap=Ricksha_23%,MLT1A0_6%,AluSc_5%	1	185547492	185553292	.	Mucous cell II;Myocyte (NMJ-rich)
STRG.26098|rep_overlap=L2_3%,MIR3_3%,AluSx_3%	1	185669260	185686719	.	Mucous cell I;Mucous cell II
STRG.26102|rep_overlap=L1MA9_17%,L2a_7%,AluJr_6%	1	185692814	185702636	.	Endothelial cell (vascular) II;Mucous cell I;Mucous cell II;Myocyte (NMJ-rich)
STRG.26106|rep_overlap=L1MEc_16%,L1MC3_8%,MIR_4%	1	185719283	185733282	+	Epithelial cell (luminal I);Mucous cell II
STRG.26187|rep_overlap=L1MB5_28%,L1MD1_18%,L1PA7_11%	1	186265375	186269519	.	Epithelial cell (alveolar type I)
STRG.26190|rep_overlap=L1MC4a_17%,L1MB7_9%,AluSx1_6%	1	186276980	186282234	.	Myocyte (sk. muscle);Pericyte/SMC I
STRG.26221|rep_overlap=L1ME3A_79%	1	186422152	186423443	+	Myocyte (sk. muscle)
STRG.26235|rep_overlap=AluY_24%,MIRb_9%,L1ME4b_6%	1	186617274	186618501	.	Myocyte (sk. muscle)
STRG.26244|rep_overlap=THE1B_21%,AluSq_17%,MIR_13%	1	186701631	186703321	.	Epithelial cell (alveolar type I)
STRG.26256|rep_overlap=L1ME4c_17%,AluSg_17%,MamGypLTR1b_16%	1	186820260	186822220	.	Myocyte (sk. muscle)
STRG.26297|rep_overlap=MLT1F_9%,MER89_8%,AluSg7_5%	1	187040495	187046299	.	Epithelial cell (alveolar type I)
STRG.26442|rep_overlap=AluYb8_9%,MLT1I_8%,AluSg7_0%	1	187886068	187889504	.	Myocyte (sk. muscle)
STRG.26518|rep_overlap=L1M4b_100%	1	188379294	188379862	.	Myocyte (cardiac)
STRG.10788|rep_overlap=L1M5_11%,MLT1G3_7%,MLT1A0_7%	1	188469070	188474380	.	Epithelial cell (alveolar type I)
STRG.10792|rep_overlap=Tigger6a_11%,Tigger2b_Pri_8%,Tigger2_6%	1	188486086	188494574	.	Epithelial cell (alveolar type II)
STRG.10821|rep_overlap=L1PA10_7%,L1PA7_5%,L1PA16_4%	1	188772914	188825179	+	Immune (alveolar macrophage);Neuroendocrine
STRG.10851|rep_overlap=L1PA7_47%,AluY_19%,OldhAT1_8%	1	189060465	189062060	.	Epithelial cell (alveolar type II)
STRG.10853|rep_overlap=MER67C_16%,AluSz_7%,MER34-int_6%	1	189068860	189073420	.	Epithelial cell (alveolar type II)
STRG.10871|rep_overlap=L1PA4_3%,L1PA3_2%,L1PA7_2%	1	189149629	189496223	+	Epithelial cell (alveolar type I);Epithelial cell (alveolar type II)
STRG.10875|rep_overlap=L1PA7_58%,AluJb_4%,AluSq2_4%	1	189159761	189166927	-	Epithelial cell (alveolar type I);Myocyte (cardiac)
STRG.10878|rep_overlap=HERVL-int_11%,L1PA4_6%,L1PA7_6%	1	189163625	189214755	+	Epithelial cell (alveolar type I);Epithelial cell (alveolar type II)
STRG.10899|rep_overlap=L1PA10_15%,L2a_6%,L1MA2_4%	1	189496370	189538941	+	Epithelial cell (alveolar type I)
STRG.10906|rep_overlap=L1MC3_28%,L1ME2_13%,L1MCb_6%	1	189549986	189557107	.	Epithelial cell (alveolar type II)
STRG.10911|rep_overlap=L1MA10_8%,Charlie1a_8%,L2a_7%	1	189580454	189591871	.	Epithelial cell (alveolar type II)
STRG.10916|rep_overlap=L1MEg_7%,MLT1B-int_7%,L1MB2_6%	1	189624668	189635262	.	Epithelial cell (alveolar type II)
STRG.10918|rep_overlap=L1ME3A_8%,MER11A_5%,L2a_4%	1	189638196	189659464	.	Epithelial cell (alveolar type I);Epithelial cell (alveolar type II)
STRG.10935|rep_overlap=MER6A_6%,Kanga2_a_6%,MLT1D_5%	1	189830249	189840448	.	Epithelial cell (alveolar type II)
STRG.11023|rep_overlap=AluY_30%,MamGypLTR2b_18%	1	190513006	190514025	.	Epithelial cell (alveolar type II);Immune (alveolar macrophage activated);Immune (alveolar macrophage)
STRG.11073|rep_overlap=L1MD1_7%,MLT1B_5%,AluSx1_4%	1	190834855	190843056	.	Epithelial cell (alveolar type II)
STRG.11132|rep_overlap=L1MEc_22%,L1PA11_20%,L1MA4_12%	1	191240438	191250988	.	Immune (alveolar macrophage)
STRG.11153|rep_overlap=L1PA16_20%,L1ME1_9%,L1MB4_5%	1	191339125	191360724	.	Immune (alveolar macrophage)
STRG.54107|rep_overlap=MLT2F_5%,LTR47A2_4%,LTR8_4%	1	191659568	191669955	.	Epithelial cell (alveolar type II)
STRG.54181|rep_overlap=AluSq2_6%,AluSx1_3%,Charlie15a_2%	1	192055016	192059937	.	Myocyte (smooth muscle TAGLN lo)
STRG.54182|rep_overlap=Charlie10_15%,L1MA7_15%,L2c_14%	1	192061848	192068718	-	Myofibroblast
STRG.54191|rep_overlap=AluJb_5%,AluY_5%,Helitron3Na_Mam_5%	1	192123271	192129699	.	Myocyte (smooth muscle TAGLN lo)
STRG.54374|rep_overlap=Tigger6a_47%,L1MD2_23%,AluSx1_15%	1	193265209	193267261	-	Myocyte (NMJ-rich);Myocyte (fast-twitch);Myocyte (sk. muscle)
STRG.54375|rep_overlap=L4_C_Mam_28%,L1PBa_11%,MLT1B_10%	1	193267973	193271177	.	Myocyte (sk. muscle)
STRG.54376|rep_overlap=L1PBa_100%	1	193272035	193273109	.	Myocyte (sk. muscle)
STRG.54377|rep_overlap=L1PBa_19%,L1MC4_6%,Charlie8_5%	1	193273354	193288986	+	Myocyte (sk. muscle)
STRG.54379|rep_overlap=L2a_8%,L1PBa_7%,L1MC4_5%	1	193275072	193293679	-	Myocyte (NMJ-rich);Myocyte (fast-twitch);Myocyte (sk. muscle)
STRG.54380|rep_overlap=L2a_22%,MER46C_6%,L1MA9_6%	1	193289613	193294866	+	Myocyte (sk. muscle)
STRG.54381|rep_overlap=L1MCa_65%,MER67A_13%,AluJb_9%	1	193295645	193298486	+	Myocyte (sk. muscle)
STRG.54383|rep_overlap=AluSc_12%,L1MCb_8%,MER58A_6%	1	193299367	193301761	+	Myocyte (sk. muscle)
STRG.54392|rep_overlap=HAL1_5%,L1P1_4%,THE1C-int_4%	1	193398391	193435563	.	Epithelial cell (ciliated)
STRG.54393|rep_overlap=ERVL-B4-int_28%,L1M1_26%,SVA_C_15%	1	193436512	193441793	.	Immune (alveolar macrophage activated);Immune (alveolar macrophage);Immune (macrophage)
STRG.54530|rep_overlap=L1PA3_24%,MER21C_9%,MLT2B1_6%	1	194252099	194261529	.	Immune (alveolar macrophage)
STRG.54531|rep_overlap=L1PA2_11%,L1MEg_7%,HAL1b_5%	1	194264853	194276498	.	Immune (T cell)
STRG.54532|rep_overlap=L1PA15_59%,L1MEg_29%,AluYk3_0%	1	194276499	194278254	.	Immune (T cell)
STRG.54533|rep_overlap=L1MEg_28%,L1PA15_18%,MLT1B_16%	1	194278255	194280746	.	Immune (T cell)
STRG.54605|rep_overlap=L1P1_6%,AluSx3_3%,AluSc_3%	1	194747507	194758104	.	Epithelial cell (alveolar type II)
STRG.54608|rep_overlap=L1PA10_70%,AluSp_6%,ERVL-E-int_6%	1	194779728	194783179	-	Epithelial cell (alveolar type II)
STRG.54642|rep_overlap=L1M1_11%,LTR12C_11%,L1MEc_4%	1	195052726	195066881	+	Immune (alveolar macrophage)
STRG.54656|rep_overlap=Kanga1c_12%,L1M4b_7%,L1M1_6%	1	195142771	195147664	.	Epithelial cell (luminal)
STRG.54658|rep_overlap=AluSc5_13%,L1M5_9%,AluJr_6%	1	195148615	195153219	.	Epithelial cell (alveolar type II)
STRG.54680|rep_overlap=HAL1_13%,AluSx1_6%,AluY_6%	1	195244467	195249531	.	Epithelial cell (alveolar type II)
STRG.54706|rep_overlap=LTR42_9%,MER20B_5%,MIRb_3%	1	195373202	195378353	.	Epithelial cell (squamous);Epithelial cell (suprabasal)
STRG.54710|rep_overlap=L1MA5A_25%,L1MEg_7%,AluSz6_6%	1	195386375	195396077	.	Epithelial cell (suprabasal)
STRG.54711|rep_overlap=L1MA8_2%,L1MA4_2%,L1MA1_2%	1	195397740	195726232	-	Epithelial cell (basal I);Epithelial cell (squamous);Epithelial cell (suprabasal)
STRG.54733|rep_overlap=L1MA1_9%,L1MA8_8%,Tigger4_4%	1	195542905	195618724	-	Epithelial cell (basal I);Epithelial cell (squamous);Epithelial cell (suprabasal)
STRG.54734|rep_overlap=L1MA8_20%,L1MA6_16%,AluJb_4%	1	195561538	195568876	-	Epithelial cell (basal I);Epithelial cell (squamous);Epithelial cell (suprabasal)
STRG.54789|rep_overlap=MLT1H1_21%,AluSq2_5%,Charlie25_2%	1	195908880	195911481	.	Epithelial cell (alveolar type I);Epithelial cell (alveolar type II);Epithelial cell (ciliated);Immune (alveolar macrophage)
STRG.54791|rep_overlap=MSTA-int_27%,L1MB3_14%,MSTA_10%	1	195913782	195917563	.	Epithelial cell (alveolar type I);Myocyte (cardiac)
STRG.54804|rep_overlap=MER11C_8%,MER2_5%,L1MC4_5%	1	196003367	196016274	.	Epithelial cell (alveolar type II)
STRG.54839|rep_overlap=L1HS_31%,LTR41_6%,LTR2B_6%	1	196213738	196221855	.	Schwann cell I
STRG.54939|rep_overlap=MLT1B_6%,L1M2_6%,AluY_5%	1	196764481	196770606	+	Endothelial cell (vascular) III
STRG.55104|rep_overlap=L1ME3E_30%,L1MA9_13%,MLT1A1_7%	1	197888064	197894773	.	Epithelial cell (alveolar type II)
STRG.55118|rep_overlap=HAL1ME_21%,MER41D_13%,L1MEd_13%	1	198065437	198069616	.	Epithelial cell (alveolar type II)
STRG.55179|rep_overlap=L2a_14%,L1MA8_6%,AluY_6%	1	198412933	198422654	.	Epithelial cell (alveolar type I);Immune (alveolar macrophage)
STRG.55332|rep_overlap=L1MA9_11%,MLT1C_5%,L1MA3_5%	1	199430166	199439157	.	Epithelial cell (alveolar type II)
STRG.55347|rep_overlap=L2a_19%,MLT1C_5%,MIRb_4%	1	199518394	199527130	.	Endothelial cell (vascular) I
STRG.55384|rep_overlap=L1PA13_29%,MLT2B4_5%,AluSx1_4%	1	199708596	199723347	.	Epithelial cell (alveolar type II)
STRG.55392|rep_overlap=L2c_5%,L1ME2z_4%,L1PB3_4%	1	199773322	199791032	+	Myocyte (sk. muscle)
STRG.55409|rep_overlap=AluSx1_67%	1	199867148	199867595	.	Epithelial cell (alveolar type II);Immune (alveolar macrophage)
STRG.55414|rep_overlap=L1PA4_58%,AluSx1_12%,AluSz6_12%	1	199885672	199888089	.	Immune (alveolar macrophage)
STRG.55416|rep_overlap=HAL1_37%,AluJr4_22%,AluSx1_11%	1	199891086	199893784	.	Myocyte (sk. muscle)
STRG.55430|rep_overlap=L2a_10%,AluSq2_9%,AluSx_5%	1	199968988	199981572	.	Immune (alveolar macrophage)
STRG.55431|rep_overlap=AluSz6_12%,AluSx1_9%,LTR49-int_9%	1	199981863	199986656	.	Epithelial cell (alveolar type I)
STRG.55478|rep_overlap=L2a_6%,L2c_4%,AluSx1_4%	1	200217197	200232395	.	Immune (alveolar macrophage)
STRG.55479|rep_overlap=L2c_5%,MIRb_4%,MLT1G1_3%	1	200234569	200249518	.	Epithelial cell (luminal II)
STRG.55623|rep_overlap=AluSc8_9%,L1ME4c_5%,L2a_4%	1	200874179	200877705	+	Immune (T cell)
STRG.55627|rep_overlap=L1MC5a_30%,AluJb_14%,L3_4%	1	200882894	200884862	+	Immune (T cell)
STRG.55687|rep_overlap=MIRb_7%,MamRep4096_6%,AluSx1_5%	1	201181161	201187491	.	Myocyte (sk. muscle)
STRG.55697|rep_overlap=L1M5_28%,L1PA3_27%,L1MEc_15%	1	201238432	201245283	.	Myocyte (fast-twitch);Myocyte (sk. muscle)
STRG.55698|rep_overlap=L1ME3D_61%,AluSx1_27%	1	201247588	201248605	.	Myocyte (fast-twitch);Myocyte (sk. muscle)
STRG.55703|rep_overlap=HAL1b_11%,LTR81C_4%,MIRb_4%	1	201264955	201278632	.	Myocyte (cardiac);Myocyte (cardiac, cytoplasmic)
STRG.55872|rep_overlap=AluSc8_10%,AluY_10%,AluSx1_9%	1	202110671	202113661	+	Myocyte (sk. muscle)
STRG.56068|rep_overlap=MER4A_33%,AluSq_14%,AluSp_12%	1	202976281	202978515	.	Immune (alveolar macrophage)
STRG.56112|rep_overlap=L1ME3B_32%	1	203175827	203178043	-	Fibroblast II;Sebaceous gland cell (KRT79 hi)
STRG.56139|rep_overlap=L1ME3Cz_4%,AluY_3%,AluSz_3%	1	203319100	203339964	-	Myocyte (sk. muscle)
STRG.56146|rep_overlap=Tigger1_6%,L1MEc_5%,L1MA9_5%	1	203358293	203400122	+	Adipocyte
STRG.56148|rep_overlap=L1M4_9%,L1PA3_8%,L1ME3Cz_6%	1	203376012	203394049	-	Adipocyte
STRG.56156|rep_overlap=HERVK22-int_33%,LTR22A_16%,AluSg4_5%	1	203424537	203430116	-	Endothelial cell (lymphatic)
STRG.56162|rep_overlap=L1MEd_11%,L2a_8%,L1MA8_7%	1	203453953	203467963	.	Melanocyte
STRG.56163|rep_overlap=MamGypLTR1d_13%,AluSq2_9%,AluSg_8%	1	203468063	203471578	.	Myocyte (smooth muscle TAGLN lo)
STRG.56171|rep_overlap=AluSx_7%,AluJb_3%,AluSz_3%	1	203532787	203560107	-	Myocyte (cardiac)
STRG.56176|rep_overlap=AluSx_99%,MIRb_1%	1	203594204	203594494	+	Epithelial cell (ciliated)
STRG.56216|rep_overlap=AluSp_32%,AluSq2_31%,L2a_7%	1	203751294	203752244	.	Epithelial cell (alveolar type II)
STRG.56217|rep_overlap=MER41A_14%,AluSp_11%,MER41B_8%	1	203754717	203762844	+	Epithelial cell (alveolar type I);Epithelial cell (alveolar type II);Immune (alveolar macrophage)
STRG.56222|rep_overlap=AluSq2_25%,MER45B_14%,MER41B_12%	1	203777836	203781561	+	Adipocyte;Immune (mast cell);Myocyte (fast-twitch)
STRG.56253|rep_overlap=MER57-int_68%,AluSg_7%,AluSq2_7%	1	203967075	203971257	.	Myocyte (sk. muscle)
STRG.56260|rep_overlap=L2a_7%,AluSz_6%,AluSx1_5%	1	204009850	204026215	.	Melanocyte;Sweat gland cell
STRG.56394|rep_overlap=AluSz6_18%,LTR37A_17%,MIRb_15%	1	204570747	204572455	.	Myocyte (NMJ-rich);Myocyte (fast-twitch);Myocyte (sk. muscle)
STRG.56395|rep_overlap=AluSx1_18%,MIRb_3%	1	204572493	204573686	+	Myocyte (sk. muscle)
STRG.56398|rep_overlap=L2a_33%,L2b_21%,AluJr_11%	1	204577902	204579266	.	Myocyte (sk. muscle)
STRG.56399|rep_overlap=L2b_8%,MSTA_6%,AluJr_5%	1	204587472	204594305	.	Myocyte (fast-twitch);Myocyte (sk. muscle)
STRG.56400|rep_overlap=L1MEc_29%,AluSx3_20%,AluSx_17%	1	204595382	204596923	.	Endothelial cell (lymphatic);Myocyte (NMJ-rich);Myocyte (fast-twitch);Myocyte (sk. muscle)
STRG.56401|rep_overlap=L3_15%,MIRb_10%,AluSq_8%	1	204598030	204601492	.	Endothelial cell (lymphatic);Myocyte (NMJ-rich);Myocyte (fast-twitch);Myocyte (sk. muscle)
STRG.56456|rep_overlap=AluSq2_74%,Tigger2a_26%	1	204815822	204816202	.	Immune (alveolar macrophage)
STRG.56629|rep_overlap=L2b_39%,AluSx_17%,AluSx1_14%	1	205644787	205646193	-	Epithelial cell (luminal);Immune (mast cell)
STRG.56630|rep_overlap=AluY_13%,L1MC5_11%,MLT1A0_8%	1	205646806	205651033	.	Epithelial cell (luminal)
STRG.56639|rep_overlap=AluY_11%,MIRc_4%,MIR_4%	1	205702543	205708001	.	Myocyte (sk. muscle)
STRG.56640|rep_overlap=AluJr_15%	1	205708815	205710924	.	Myocyte (sk. muscle)
STRG.56781|rep_overlap=AluSx1_14%,AluJb_14%,L1MC3_13%	1	206614466	206620739	.	Immune (alveolar macrophage)
STRG.56828|rep_overlap=L1MA2_40%,MIR3_4%,L2a_3%	1	206847793	206863314	.	Immune (alveolar macrophage)
STRG.56830|rep_overlap=L1M5_19%,MER89_7%,MIR_6%	1	206869224	206877410	.	Myocyte (sk. muscle)
STRG.56831|rep_overlap=L1MEg_28%,LTR8_15%,L1MB7_13%	1	206877411	206882434	.	Myocyte (sk. muscle)
STRG.56840|rep_overlap=L4_A_Mam_51%,AluSc_24%,FLAM_C_15%	1	206925949	206927036	.	Epithelial cell (alveolar type II)
STRG.56848|rep_overlap=MLT1C_17%,L1ME3D_16%,L1PA11_11%	1	206990885	206993548	.	Epithelial cell (alveolar type I);Epithelial cell (alveolar type II)
STRG.56850|rep_overlap=L2c_33%,L2b_14%,AluSx_7%	1	207011020	207015106	.	Epithelial cell (alveolar type I);Epithelial cell (alveolar type II)
STRG.56889|rep_overlap=L2_26%,L3_14%,MER5B_7%	1	207428712	207433587	.	Myocyte (sk. muscle)
STRG.56990|rep_overlap=L1MEd_19%,HAL1_12%,MERX_7%	1	207932845	207943845	.	Endothelial cell (vascular) III
STRG.56994|rep_overlap=L1MEh_22%,Charlie1a_16%,L1MC4a_8%	1	207978032	207986863	+	Endothelial cell (vascular) II
STRG.56997|rep_overlap=L2c_4%,L2a_4%,L1M5_3%	1	207996330	208019037	.	Epithelial cell (alveolar type I)
STRG.57072|rep_overlap=L2c_51%,AluY_43%	1	208398927	208399634	.	Epithelial cell (alveolar type II)
STRG.57088|rep_overlap=L1PA16_30%,L1ME1_10%,L1MA5A_7%	1	208493605	208507640	.	Epithelial cell (alveolar type II)
STRG.57095|rep_overlap=L1ME3E_18%,Charlie2b_8%,LTR89_6%	1	208544700	208549043	.	Endothelial cell (vascular) II;Epithelial cell (alveolar type II)
STRG.57101|rep_overlap=L2b_8%,Tigger17a_7%,THE1C_4%	1	208584910	208593625	.	Immune (alveolar macrophage)
STRG.57106|rep_overlap=MLT2B1_11%,MLT2B4_10%,MLT1C_8%	1	208631435	208635984	-	Epithelial cell (alveolar type II)
STRG.57107|rep_overlap=L1ME4b_5%,L2a_5%,MIRb_4%	1	208644439	208680934	+	Myocyte (cardiac)
STRG.57117|rep_overlap=L1MEc_11%,L1MD1_9%,L2_3%	1	208870528	208905720	+	Epithelial cell (ciliated);Immune (B cell)
STRG.57122|rep_overlap=L2b_9%,L1ME3G_6%,LTR78_6%	1	209067144	209085337	.	Epithelial cell (alveolar type I)
STRG.57158|rep_overlap=L1PA3_7%,ERV3-16A3_I-int_7%,L1PA17_6%	1	209274723	209307390	-	Epithelial cell (alveolar type I);Epithelial cell (basal I)
STRG.57162|rep_overlap=L2_8%,Kanga1a_8%,LTR79_6%	1	209310426	209319064	.	Epithelial cell (alveolar type I);Epithelial cell (basal I)
STRG.57171|rep_overlap=L2_11%,MER21C_10%,L2-3_Crp_6%	1	209399987	209407091	.	Epithelial cell (alveolar type I);Epithelial cell (basal I);Epithelial cell (basal keratinocyte)
STRG.57172|rep_overlap=L3_17%,MER41A_9%,L1MB3_8%	1	209407610	209413483	.	Epithelial cell (basal keratinocyte)
STRG.57178|rep_overlap=AluSx_10%,MER34A_9%,MIRb_5%	1	209435901	209442369	.	Epithelial cell (alveolar type I);Epithelial cell (basal I)
STRG.57179|rep_overlap=MLT1B_39%,AluSz_32%,MIRb_20%	1	209442387	209443334	.	Epithelial cell (basal I)
STRG.57182|rep_overlap=HERVH-int_41%,LTR7_9%,ERV3-16A3_I-int_7%	1	209447466	209457926	+	Epithelial cell (basal I)
STRG.57183|rep_overlap=LTR8B_28%,MLT1A0_17%,AluSx1_13%	1	209459377	209461629	.	Epithelial cell (basal I)
STRG.57184|rep_overlap=MER115_18%,MLT1G1_15%,MER34A1_13%	1	209462529	209466213	.	Epithelial cell (alveolar type II);Epithelial cell (basal I)
STRG.57185|rep_overlap=MLT1A0-int_13%,MLT1A0_7%,MER50_5%	1	209467004	209480286	.	Epithelial cell (basal I)
STRG.57190|rep_overlap=HAL1_29%,L1MA4_24%,MSTB1_7%	1	209492813	209498481	.	Epithelial cell (basal I);Myofibroblast
STRG.57249|rep_overlap=LTR12C_16%,LTR39_5%,MER2_4%	1	209883744	209900369	.	Immune (alveolar macrophage)
STRG.57310|rep_overlap=AluSx1_6%,AluJr_6%,L1ME1_5%	1	210199195	210204199	.	Epithelial cell (alveolar type II)
STRG.57325|rep_overlap=LTR1F_5%,AluSx1_4%,AluJb_4%	1	210285990	210301731	-	Epithelial cell (ciliated);Fibroblast II;Fibroblast III
STRG.57531|rep_overlap=HERV9NC-int_17%,LTR12__14%,L2a_13%	1	211228033	211232855	.	Epithelial cell (alveolar type I);Immune (alveolar macrophage activated);Immune (alveolar macrophage)
STRG.57781|rep_overlap=L1ME3E_9%,AluSx_5%,MIRc_4%	1	212626776	212632010	+	Pericyte/SMC;Pericyte/SMC I;Pericyte/SMC II
STRG.57930|rep_overlap=L1ME4a_9%,X1_LINE_9%,AluSz_8%	1	213602252	213606389	.	Endothelial cell (vascular) I;Endothelial cell (vascular) III;Epithelial cell (alveolar type II)
STRG.57944|rep_overlap=MER119_13%,L2a_8%,AluSx1_7%	1	213646184	213650946	.	Epithelial cell (alveolar type II)
STRG.57954|rep_overlap=MLT1L-int_11%,MER50_9%,L2c_7%	1	213688226	213696544	.	Fibroblast
STRG.58018|rep_overlap=L1PREC2_12%,L2c_6%,MLT1B_4%	1	214228999	214238961	.	Myocyte (cardiac)
STRG.58102|rep_overlap=L1ME2_50%,AluSz_9%,AluJr_9%	1	214590512	214596830	.	Epithelial cell (alveolar type II)
STRG.58202|rep_overlap=L2a_20%,L1M7_10%,AluSx1_6%	1	215336759	215341561	.	Endothelial cell (vascular) II
STRG.58212|rep_overlap=L1PA7_11%,L1ME3A_8%,L1MA4A_8%	1	215407226	215464041	+	Fibroblast
STRG.58230|rep_overlap=L1MA4_101%	1	215512317	215515237	.	Myocyte (smooth muscle TAGLN lo);Myocyte (smooth muscle)
STRG.58231|rep_overlap=MER49_10%,L1PA16_6%,L2a_5%	1	215515882	215525690	.	Immune (alveolar macrophage)
STRG.58325|rep_overlap=L1MB3_71%,AluJo_29%	1	216435382	216436454	.	Myocyte (cardiac)
STRG.58327|rep_overlap=L1ME3A_54%,L1ME4a_13%,AluSq_5%	1	216439726	216446668	.	Myocyte (cardiac);Myocyte (sk. muscle)
STRG.58329|rep_overlap=L1ME1_20%,MLT2A2_13%,MIR_10%	1	216452490	216456912	.	Myocyte (cardiac)
STRG.58330|rep_overlap=L1M2_34%,MLT1D_10%,L1M5_9%	1	216476098	216481010	.	Myocyte (cardiac);Myocyte (sk. muscle)
STRG.58432|rep_overlap=L1ME1_23%,AluJo_5%,AluSp_5%	1	217157087	217163691	.	Epithelial cell (alveolar type II);Myocyte (cardiac)
STRG.58456|rep_overlap=L1PA4_29%,L2_8%,L1ME4b_5%	1	217255380	217262272	.	Fibroblast
STRG.58458|rep_overlap=L1PA10_11%,L1PB1_7%,MIRb_6%	1	217273618	217281053	.	Epithelial cell (alveolar type I);Epithelial cell (alveolar type II);Immune (alveolar macrophage activated);Immune (alveolar macrophage)
STRG.58472|rep_overlap=L1PA3_20%,L1ME3G_11%,MLT1F2_5%	1	217357143	217370041	.	Epithelial cell (alveolar type II)
STRG.58483|rep_overlap=HAL1ME_19%,AluSx1_9%,AluJo_6%	1	217412774	217418142	.	Epithelial cell (alveolar type II);Immune (alveolar macrophage)
STRG.99045|rep_overlap=MLT1C_15%,AluJb_10%,AluSc_10%	1	217933209	217936273	.	Epithelial cell (alveolar type I)
STRG.99051|rep_overlap=L1MC1_49%,L1M8_11%,MER21B_9%	1	217955374	217965160	.	Fibroblast I;Fibroblast II
STRG.99063|rep_overlap=MER4-int_13%,MER41C_12%,MER4A1_10%	1	218022645	218027229	.	Myocyte (smooth muscle TAGLN lo)
STRG.99103|rep_overlap=AluY_39%,MLT1A0_17%,X7C_LINE_0%	1	218231130	218231913	.	Epithelial cell (alveolar type I);Epithelial cell (alveolar type II);Epithelial cell (ciliated);Immune (alveolar macrophage activated);Immune (alveolar macrophage)
STRG.99158|rep_overlap=HERVH-int_12%,L1ME2_8%,L2_4%	1	218552870	218599739	-	Fibroblast
STRG.99163|rep_overlap=HERVH-int_28%,L1MA8_6%,LTR7_4%	1	218588367	218608453	+	Epithelial cell (alveolar type II)
STRG.99175|rep_overlap=L1PA16_4%,AluY_4%,MLT1F_3%	1	218658204	218673934	+	Sebaceous gland cell (KRT79 hi)
STRG.99179|rep_overlap=HAL1_10%,L2a_9%,AluY_3%	1	218684794	218705894	.	Sebaceous gland cell (KRT79 hi)
STRG.99193|rep_overlap=Tigger13a_9%,MamTip2_7%,MIRb_6%	1	218762167	218765338	.	Immune (alveolar macrophage)
STRG.99219|rep_overlap=L1MEf_17%,MLT1C_11%,MIRb_7%	1	218948383	218957340	.	Myocyte (smooth muscle TAGLN lo)
STRG.99220|rep_overlap=L1MEf_9%,L2a_4%,L1PA13_3%	1	218957491	218967065	.	Myocyte (cardiac)
STRG.99270|rep_overlap=AluY_4%,L2c_4%,L1PA10_3%	1	219233650	219241198	.	Myocyte (NMJ-rich);Myocyte (sk. muscle)
STRG.99279|rep_overlap=L1MB3_6%,L1MC3_5%,Charlie1_4%	1	219355595	219382639	.	Sebaceous gland cell (KRT79 hi)
STRG.99299|rep_overlap=L1MEf_22%,HAL1M8_9%,L2a_5%	1	219483223	219491198	.	Melanocyte
STRG.99305|rep_overlap=L2_35%,MIRb_9%,Zaphod2_6%	1	219592467	219593408	.	Myocyte (cardiac)
STRG.99596|rep_overlap=L1ME3A_44%,L1MEg_31%,AluSz_7%	1	220946878	220951378	.	Epithelial cell (ciliated)
STRG.99597|rep_overlap=ERVL-E-int_9%,MIRb_5%,L2c_3%	1	220952496	220968061	.	Epithelial cell (ciliated)
STRG.99600|rep_overlap=LTR1A2_14%,L1MB2_12%,AluSq2_5%	1	220980506	220986238	.	Epithelial cell (ciliated)
STRG.99611|rep_overlap=L1PA7_9%,L1ME3G_3%,L1MDa_3%	1	221037917	221109960	+	Epithelial cell (ciliated);Immune (B cell)
STRG.99659|rep_overlap=L1MEd_8%,HAL1M8_7%,L2b_7%	1	221411134	221422350	.	Adipocyte
STRG.99661|rep_overlap=L1M4_85%,AluY_15%	1	221427411	221429432	.	Fibroblast
STRG.99690|rep_overlap=L1M5_15%,L1ME2_7%,L1MB7_6%	1	221647325	221658194	-	Endothelial cell (vascular) II
STRG.99706|rep_overlap=MER58A_10%,L2b_7%	1	221792197	221794373	.	Epithelial cell (alveolar type II)
STRG.99707|rep_overlap=HSMAR2_58%	1	221795813	221798010	.	Epithelial cell (alveolar type II)
STRG.99708|rep_overlap=HAL1_32%,MER1B_10%,MIRc_8%	1	221798277	221801640	.	Epithelial cell (alveolar type II)
STRG.99710|rep_overlap=HAL1_12%,L1ME4a_6%,MLT1A0_4%	1	221802744	221812719	-	Epithelial cell (alveolar type I);Epithelial cell (alveolar type II);Epithelial cell (ciliated)
STRG.99801|rep_overlap=L1PA3_50%,MLT1F2_12%,LTR16A_10%	1	222393346	222397667	.	Epithelial cell (luminal I)
STRG.99804|rep_overlap=L1P2_36%,L1MA9_6%,AluSc_3%	1	222404786	222413657	.	Fibroblast I;Fibroblast II
STRG.99805|rep_overlap=MER21C_10%,MIRc_6%,Tigger19a_3%	1	222413658	222420486	.	Fibroblast I
STRG.99806|rep_overlap=L1PB3_24%,AluSz6_4%,MER1A_4%	1	222420822	222434488	.	Fibroblast I
STRG.99934|rep_overlap=HERVH-int_9%,MER57-int_4%,L2_3%	1	223012986	223067711	-	Endothelial cell (vascular) II
STRG.99956|rep_overlap=MIRb_32%,LTR71B_22%,Charlie4a_21%	1	223209944	223210573	.	Epithelial cell (squamous)
STRG.99997|rep_overlap=L1PA2_92%	1	223398920	223401780	.	Epithelial cell (luminal)
STRG.100019|rep_overlap=L2a_10%,L2c_9%,MER4A1__7%	1	223529952	223538006	-	Epithelial cell (alveolar type II)
STRG.100066|rep_overlap=L2a_11%,MIR_8%,AluJb_8%	1	223858056	223862036	-	Epithelial cell (squamous)
STRG.100428|rep_overlap=AluY_16%,AluJb_15%,AluSx1_9%	1	225661349	225663269	.	Myocyte (sk. muscle)
STRG.100430|rep_overlap=AluSx1_5%,AluJr_4%,AluSz_4%	1	225669034	225700172	-	Myocyte (fast-twitch)
STRG.100469|rep_overlap=AluJb_5%,AluSx_4%,AluJo_3%	1	225942385	225962177	-	Epithelial cell (luminal I)
STRG.100484|rep_overlap=L2c_14%,MLT1A0_11%,AluSg_9%	1	226192223	226195650	-	Epithelial cell (basal keratinocyte);Epithelial cell (suprabasal keratinocyte)
STRG.100515|rep_overlap=AluJb_28%,MER39_17%,MER44A_12%	1	226321763	226324637	.	Myocyte (sk. muscle)
STRG.100518|rep_overlap=THE1B-int_60%,THE1B_17%,AluSx1_11%	1	226340376	226343023	+	Myocyte (sk. muscle)
STRG.100521|rep_overlap=AluSc5_62%,AluYc_23%	1	226359452	226359893	-	Myocyte (smooth muscle TAGLN lo)
STRG.100535|rep_overlap=LTR12D_17%,L1MB3_7%,LTR33_7%	1	226463546	226470092	.	Fibroblast II;ICCs;Myocyte (smooth muscle TAGLN lo);Schwann cell I
STRG.100568|rep_overlap=L1MC_19%,L1MB8_15%,MER61-int_10%	1	226615645	226622225	.	Pericyte/SMC II;Satellite cell
STRG.100587|rep_overlap=L1ME1_12%,AluSz_7%,AluSx1_5%	1	226739470	226753310	+	Endothelial cell (vascular) II;Myocyte (smooth muscle TAGLN lo)
STRG.100759|rep_overlap=L2b_6%,AluSx1_5%,AluJb_5%	1	227446416	227469822	.	Immune (alveolar macrophage)
STRG.100799|rep_overlap=L1MC_43%,L1MA2_20%,AluSp_8%	1	227781844	227785514	-	Myocyte (smooth muscle TAGLN lo)
STRG.100811|rep_overlap=L1MEd_18%,AluJo_10%,MIR_4%	1	227881853	227884717	.	Myocyte (fast-twitch);Myocyte (sk. muscle)
STRG.100812|rep_overlap=MER31A_9%,FLAM_C_4%,L2c_2%	1	227894238	227898460	.	Myocyte (fast-twitch);Myocyte (sk. muscle);Myocyte (smooth muscle TAGLN lo)
STRG.100813|rep_overlap=LTR62_7%,MER49_5%,AluJo_3%	1	227899748	227909545	.	Epithelial cell (alveolar type I);Myocyte (sk. muscle)
STRG.100822|rep_overlap=L1MD2_18%,AluJr_4%,L1MEc_3%	1	227948046	227968154	+	Epithelial cell (alveolar type I)
STRG.100827|rep_overlap=AluSg_13%	1	227972774	227975198	+	Epithelial cell (luminal I);Epithelial cell (luminal II);Sweat gland cell
STRG.100829|rep_overlap=L1M4_23%,L1MEc_8%,AluJb_3%	1	227980978	228006813	-	Epithelial cell (basal I)
STRG.100852|rep_overlap=L1MD1_45%,MLT1B_29%,AluSx1_21%	1	228183775	228185032	.	Endothelial cell (lymphatic)
STRG.100897|rep_overlap=AluSq2_19%,MSTB1_19%,AluY_19%	1	228425361	228426965	-	Fibroblast I
STRG.100899|rep_overlap=MSTB1_13%,MER92B_13%,MER34_11%	1	228427641	228430965	-	Fibroblast;Fibroblast I
STRG.100931|rep_overlap=L4_C_Mam_6%,MLT1H2_6%,Tigger8_6%	1	228746816	228753385	-	Epithelial cell (alveolar type I);Epithelial cell (ciliated)
STRG.100934|rep_overlap=Tigger2a_12%,AluSp_8%,ERV3-16A3_LTR_8%	1	228757535	228761093	.	Epithelial cell (alveolar type I)
STRG.100938|rep_overlap=Tigger2b_Pri_11%,AluSq2_9%,AluSz_9%	1	228788453	228791757	.	Epithelial cell (alveolar type I)
STRG.100940|rep_overlap=AluSx3_13%,AluSx_13%,L2a_4%	1	228794893	228797172	.	Epithelial cell (alveolar type I)
STRG.100941|rep_overlap=MER58B_18%,AluYc_5%	1	228797272	228799136	.	Epithelial cell (alveolar type I)
STRG.100944|rep_overlap=L1MA4_6%,MLT1J_5%,MLT2D_5%	1	228802401	228811347	.	Epithelial cell (alveolar type I)
STRG.100945|rep_overlap=L1MB3_51%,AluSx1_43%	1	228812326	228813020	.	Epithelial cell (alveolar type I)
STRG.100946|rep_overlap=AluSz_17%,L1PB3_11%,L1MB3_8%	1	228813081	228816474	-	Epithelial cell (alveolar type I)
STRG.100947|rep_overlap=MER52C_47%,L1ME3G_19%,MLT1I_8%	1	228816979	228819358	.	Epithelial cell (ciliated)
STRG.100948|rep_overlap=L1MDa_63%,MLT1I_36%	1	228819359	228819775	.	Epithelial cell (alveolar type I)
STRG.100950|rep_overlap=L1MDa_60%,MLT2B3_8%,MER21C_8%	1	228820586	228828566	.	Endothelial cell (cardiac microvascular);Epithelial cell (alveolar type I);Epithelial cell (ciliated)
STRG.100951|rep_overlap=AluSz6_51%,L1MC5a_20%,MIRc_12%	1	228828666	228829303	.	Epithelial cell (ciliated)
STRG.100954|rep_overlap=L1PREC2_4%,MER21A_4%,MER21C_3%	1	228861513	228885292	.	Endothelial cell (cardiac microvascular);Epithelial cell (alveolar type I);Epithelial cell (ciliated)
STRG.100955|rep_overlap=HERVH-int_3%,L1PA3_3%,AluJb_2%	1	228887307	228949817	-	Epithelial cell (alveolar type I)
STRG.100956|rep_overlap=AluJb_3%,L1MEd_3%,Kanga1a_2%	1	228894110	228923568	+	Epithelial cell (alveolar type I);Epithelial cell (ciliated)
STRG.100959|rep_overlap=L1MA4_15%,LTR17_13%,MER50_11%	1	228952971	228959154	+	Epithelial cell (alveolar type I)
STRG.100960|rep_overlap=L1ME3A_26%,L1MB4_9%,Charlie29a_7%	1	228960770	228968179	.	Epithelial cell (alveolar type I)
STRG.100961|rep_overlap=L1ME3A_8%,AluSp_8%,MIRb_8%	1	228968388	228975400	.	Epithelial cell (alveolar type I)
STRG.101012|rep_overlap=L1ME4b_88%,AluSx1_12%	1	229214651	229215554	.	Epithelial cell (luminal)
STRG.101014|rep_overlap=AluSx_16%,L1ME4b_9%,MER5A_7%	1	229216422	229218342	.	Immune (alveolar macrophage)
STRG.101089|rep_overlap=L2c_18%,AluSx_16%,AluJb_11%	1	229584604	229590255	.	Immune (alveolar macrophage)
STRG.101115|rep_overlap=L1PA15_54%,L1MA8_24%,AluSq2_7%	1	229745152	229749545	.	Epithelial cell (alveolar type II)
STRG.101121|rep_overlap=L1PA11_10%,LTR19A_3%,MSTC_3%	1	229776953	229790744	-	Epithelial cell (alveolar type II)
STRG.101130|rep_overlap=L1PA16_7%,MSTA_6%,MLT1B_6%	1	229797711	229803955	.	Epithelial cell (alveolar type II)
STRG.101163|rep_overlap=L1ME1_40%,SVA_D_13%,LTR48B_5%	1	229925490	229935830	.	Epithelial cell (luminal II)
STRG.101169|rep_overlap=L1ME3A_26%,AluJr_16%,L1MEj_13%	1	229951971	229953860	.	Myocyte (sk. muscle)
STRG.101178|rep_overlap=AluJr_9%,MLT1F_7%,AluSg_4%	1	229986138	229992860	.	Myocyte (sk. muscle)
STRG.101424|rep_overlap=Tigger3b_43%,AluSx1_14%,MER33_13%	1	231049806	231051884	.	Epithelial cell (alveolar type II)
STRG.101441|rep_overlap=AluSz_63%,L1MB3_27%	1	231132451	231132901	.	Epithelial cell (basal I);Myocyte (sk. muscle)
STRG.101443|rep_overlap=L1MB3_20%,L1MA4A_15%,L2a_6%	1	231133117	231145569	.	Myocyte (smooth muscle TAGLN lo);Pericyte/SMC I
STRG.101482|rep_overlap=AluSp_8%,AluSx_7%,AluJr_4%	1	231303418	231310588	.	Myocyte (fast-twitch);Myocyte (sk. muscle)
STRG.101686|rep_overlap=L2_19%,LTR39_12%,AluJr_5%	1	232045214	232051468	.	Immune (macrophage I)
STRG.101687|rep_overlap=L1MC_8%,AluSz_7%,AluSc_6%	1	232052320	232057323	.	Immune (macrophage I)
STRG.101699|rep_overlap=SVA_D_5%,MamGypLTR1c_2%,L2_2%	1	232297894	232334404	-	Epithelial cell (suprabasal)
STRG.101798|rep_overlap=L1PA5_6%,AluSq2_6%,AluSx_4%	1	232779436	232795405	.	Immune (alveolar macrophage)
STRG.101805|rep_overlap=L1M4_23%,L1PA17_11%,MER9a3_10%	1	232837759	232842394	+	Immune (alveolar macrophage)
STRG.101820|rep_overlap=L1M5_15%,MSTB1_10%,MLT1C_9%	1	232918019	232922276	.	Immune (alveolar macrophage)
STRG.101957|rep_overlap=L1M4b_25%,MER21B_11%,MER6A_8%	1	233385149	233392908	+	Epithelial cell (alveolar type I);Epithelial cell (alveolar type II)
STRG.101959|rep_overlap=L1MD_10%,L1MEc_10%,L1MB3_6%	1	233394087	233410139	.	Epithelial cell (alveolar type I);Immune (alveolar macrophage)
STRG.101976|rep_overlap=HAL1_23%,AluSz_18%,MER3_2%	1	233556031	233557737	.	Myocyte (sk. muscle)
STRG.101985|rep_overlap=L2_13%,Tigger2_13%,AluSx4_4%	1	233595570	233603857	.	Immune (alveolar macrophage)
STRG.102008|rep_overlap=L1MC5_14%,L1MDa_12%,L1MB3_6%	1	233696125	233708060	-	Epithelial cell (alveolar type II);Epithelial cell (basal I)
STRG.102010|rep_overlap=L1ME2z_20%,L2a_7%,L1ME4b_7%	1	233752462	233763003	.	Epithelial cell (alveolar type II)
STRG.102015|rep_overlap=Tigger3b_20%,L1P4_18%,AluSx1_5%	1	233779018	233785314	.	Epithelial cell (alveolar type II)
STRG.102024|rep_overlap=L1M2_15%,AluSp_14%,L1PB1_10%	1	233833705	233835866	.	Immune (macrophage I)
STRG.102203|rep_overlap=MLT1C_9%,MER4A1_9%,THE1B_7%	1	234503052	234508093	.	Adipocyte
STRG.102205|rep_overlap=AluSg4_11%,AluSp_10%,AluSz_10%	1	234508524	234511583	-	Immune (alveolar macrophage)
STRG.102212|rep_overlap=AluSq2_20%,MIRb_14%	1	234557976	234559471	.	Myocyte (sk. muscle)
STRG.102217|rep_overlap=AluJr_4%,AluSg_3%,AluSx_3%	1	234610266	234621181	.	Pericyte/SMC I
STRG.102238|rep_overlap=L1MD1_21%,L1ME3A_5%,Tigger19a_4%	1	234791146	234799357	.	Myocyte (cardiac)
STRG.102271|rep_overlap=L2a_11%,L1ME3B_10%,Looper_10%	1	234933444	234948836	.	Epithelial cell (luminal I);Immune (DC/macrophage);Immune (macrophage I)
STRG.102274|rep_overlap=AluSq2_5%,L1MA4A_4%,L2b_4%	1	234992448	235003978	+	Myocyte (sk. muscle)
STRG.102552|rep_overlap=L3_13%,AluSp_9%,AluJo_7%	1	235884603	235888126	.	Fibroblast I
STRG.102621|rep_overlap=AluJb_15%,AluSz_13%	1	236343617	236345968	.	Endothelial cell (lymphatic)
STRG.102738|rep_overlap=MER4E_33%,AluSc5_18%,AluSz_18%	1	236789988	236791627	.	Myocyte (fast-twitch);Myocyte (sk. muscle)
STRG.102775|rep_overlap=L2_10%,L1MEi_8%,L1MEg_8%	1	236953887	236965852	.	Myocyte (cardiac);Myocyte (sk. muscle)
STRG.102776|rep_overlap=AluJb_44%	1	236966027	236966583	.	Myocyte (cardiac)
STRG.102777|rep_overlap=L1MC_6%,AluSx1_6%,L1ME3F_6%	1	236966633	236981293	-	Myocyte (cardiac);Myocyte (sk. muscle)
STRG.102779|rep_overlap=AluJr_13%,L1MA4A_9%,AluSz_9%	1	236998264	237001366	+	Myocyte (cardiac)
STRG.102782|rep_overlap=L1HS_21%,LTR78_10%,CR1_Mam_8%	1	237023509	237032984	.	Myocyte (cardiac)
STRG.102783|rep_overlap=MER44B_19%,MIRb_9%	1	237037706	237039451	.	Myocyte (cardiac)
STRG.102784|rep_overlap=AluJr_21%,L1ME3Cz_16%	1	237039551	237040905	.	Myocyte (cardiac);Myocyte (sk. muscle)
STRG.102785|rep_overlap=L2a_4%	1	237041005	237042069	.	Myocyte (cardiac)
STRG.103001|rep_overlap=L1MEg_21%,MER4A_11%,AluJb_8%	1	237964750	237971129	.	Epithelial cell (alveolar type I);Epithelial cell (alveolar type II);Epithelial cell (basal);Epithelial cell (ciliated);Immune (alveolar macrophage activated);Immune (alveolar macrophage)
STRG.103028|rep_overlap=L1MB8_77%,AluSx_20%	1	238078724	238079377	.	Epithelial cell (alveolar type II)
STRG.103037|rep_overlap=LTR8B_9%,MER21C_9%,LTR73_7%	1	238131915	238140472	.	Epithelial cell (basal I)
STRG.103049|rep_overlap=L1PA3_8%,L1M4a1_6%,L1MEg_6%	1	238184181	238209988	.	Epithelial cell (basal I)
STRG.103082|rep_overlap=LTR8B_7%,L1MC1_6%,AluSz_6%	1	238408276	238418839	.	Fibroblast
STRG.103084|rep_overlap=L1PB1_80%,L1PBb_19%	1	238428878	238431304	-	Endothelial cell (lymphatic);Fibroblast
STRG.103103|rep_overlap=MER70-int_32%,L1M5_19%,L2a_10%	1	238564536	238569108	.	Epithelial cell (luminal)
STRG.103122|rep_overlap=L2a_21%,MSTD_21%,AluSz6_17%	1	238699739	238701526	.	Epithelial cell (alveolar type II)
STRG.103125|rep_overlap=L1ME3A_27%,MER6A_10%,AluSg_5%	1	238708180	238713899	.	Fibroblast II
STRG.103141|rep_overlap=MSTA-int_17%,MSTA_8%,LTR76_5%	1	238825488	238835437	.	Endothelial cell (vascular) II
STRG.103147|rep_overlap=L1PB3_23%,AluYk2_15%,AluY_14%	1	238871232	238873358	.	Myocyte (smooth muscle TAGLN lo)
STRG.103158|rep_overlap=MER4B-int_26%,MER101-int_11%,MER39B_8%	1	238923545	238931155	.	Epithelial cell (alveolar type II)
STRG.103171|rep_overlap=L2b_17%,AluSp_8%,AluYc_7%	1	238964336	238968296	.	Epithelial cell (alveolar type II)
STRG.103207|rep_overlap=MER21A_3%,L1M4_3%,L1MB7_2%	1	239136044	239171755	.	Epithelial cell (ciliated)
STRG.103249|rep_overlap=L1PA13_7%,L1ME1_6%,L1MEg_6%	1	239366565	239378059	.	Epithelial cell (alveolar type II)
STRG.103363|rep_overlap=L1ME2z_12%,AluY_6%,AluSz_6%	1	239930406	239940466	.	Myocyte (smooth muscle TAGLN lo)
STRG.103521|rep_overlap=L1MCb_17%,MLT1F_6%,AluSg_3%	1	240656989	240665966	-	Epithelial cell (luminal)
STRG.103529|rep_overlap=AluY_11%,AluJr4_6%,AluSx_6%	1	240712218	240717924	.	Epithelial cell (alveolar type II);Immune (alveolar macrophage)
STRG.103822|rep_overlap=AluSz_34%,AluSp_11%,AluSz6_7%	1	241983320	241985896	.	Epithelial cell (alveolar type II);Immune (alveolar macrophage)
STRG.103830|rep_overlap=AluY_43%,AluJb_21%,L2_18%	1	242014191	242015614	.	Fibroblast
STRG.103836|rep_overlap=L1MC3_37%,AluSx1_26%,AluSg_8%	1	242037389	242040996	.	Fibroblast;Fibroblast I
STRG.103837|rep_overlap=L1M1_42%,MSTA_14%,AluY_10%	1	242041136	242044103	.	Fibroblast I
STRG.103839|rep_overlap=AluSc8_25%,L1MB3_13%	1	242063789	242064982	.	Myocyte (sk. muscle)
STRG.103841|rep_overlap=L1MB3_19%,HSMAR2_17%,Charlie3_5%	1	242067131	242074265	.	Fibroblast
STRG.103966|rep_overlap=L1ME1_20%,AluY_6%,MamSINE1_4%	1	242619416	242624340	.	Epithelial cell (luminal II)
STRG.103984|rep_overlap=THE1B_14%,AluSx_13%,L2c_5%	1	242718860	242721221	.	Immune (alveolar macrophage)
STRG.103994|rep_overlap=HAL1_26%,L1M5_13%,AluSx4_9%	1	242783245	242786368	.	Immune (alveolar macrophage)
STRG.103996|rep_overlap=AluSz_7%,LTR55_6%,L1M5_6%	1	242794988	242803289	.	Epithelial cell (alveolar type II)
STRG.104004|rep_overlap=L1MEf_26%,MLT1B_19%,MIR_10%	1	242830802	242832802	.	Epithelial cell (basal I);Epithelial cell (suprabasal)
STRG.104008|rep_overlap=L1PB1_53%,L1MA10_8%,LOR1b_3%	1	242843510	242856800	.	Immune (alveolar macrophage)
STRG.104012|rep_overlap=HERVL-int_16%,L1PA7_10%,ERV3-16A3_I-int_8%	1	242860550	242877316	.	Immune (alveolar macrophage)
STRG.104018|rep_overlap=L1MB4_36%,L1PA14_13%,AluY_5%	1	242896600	242908559	.	Immune (alveolar macrophage activated);Immune (alveolar macrophage);Myocyte (fast-twitch)
STRG.104021|rep_overlap=MER39B_9%,AluY_9%,AluSg7_4%	1	242921939	242928882	.	Myocyte (sk. muscle)
STRG.104024|rep_overlap=AluSx1_13%,AluSx_13%,AluJr_13%	1	242936343	242938762	.	Immune (alveolar macrophage)
STRG.104033|rep_overlap=MLT1F1_9%,AluY_7%,MIR_6%	1	242979485	242987573	.	Immune (alveolar macrophage)
STRG.104051|rep_overlap=L1MA8_6%,MER87B_5%,MIRb_4%	1	243106456	243123191	.	Myocyte (NMJ-rich);Myocyte (fast-twitch);Myocyte (sk. muscle)
STRG.104290|rep_overlap=L2a_12%,AluY_7%,AluJb_6%	1	243907187	243911857	.	Immune (alveolar macrophage)
STRG.104329|rep_overlap=L1MA9_17%,L2a_11%,UCON31_7%	1	244168076	244172214	.	Epithelial cell (alveolar type II);Immune (alveolar macrophage)
STRG.104345|rep_overlap=L1M5_8%,MLT1F2_5%,AluJo_4%	1	244264323	244271708	.	Immune (DC/macrophage)
STRG.104346|rep_overlap=L1PA15_13%,L1ME4a_4%,THE1D_4%	1	244274579	244285123	.	Immune (DC/macrophage);Immune (NK cell)
STRG.104426|rep_overlap=ERV3-16A3_I-int_21%,L2a_13%,MLT1D_7%	1	244644217	244651549	.	Myocyte (sk. muscle)
STRG.104448|rep_overlap=AluY_58%,MER41-int_42%	1	244818922	244819925	+	Myocyte (sk. muscle)
STRG.104500|rep_overlap=L1MA1_19%,MER41A_8%,LTR33B_6%	1	245135243	245142444	+	Epithelial cell (ciliated);Myoepithelial (basal)
STRG.104975|rep_overlap=HSMAR2_32%,Charlie3_11%,MIR_4%	1	247497162	247500527	.	Epithelial cell (luminal)
STRG.105034|rep_overlap=L1PB1_41%,AluSp_17%,MER3_11%	1	247767441	247769349	.	Endothelial cell (lymphatic);Epithelial cell (luminal)
STRG.105127|rep_overlap=L1PA3_44%,L1MA3_9%,L1MB4_8%	1	248245750	248258414	.	Epithelial cell (luminal II);Epithelial cell (luminal)
STRG.14143|rep_overlap=L1ME3B_57%,AluSc_14%	10	715996	718111	.	Epithelial cell (alveolar type II)
STRG.14152|rep_overlap=AluSx_12%,PRIMA4-int_3%,AluSc_1%	10	737822	740305	+	Myocyte (sk. muscle)
STRG.14154|rep_overlap=L1PA3_31%,L1MA7_22%,MER44C_5%	10	745094	758349	.	Epithelial cell (alveolar type I);Epithelial cell (alveolar type II);Immune (alveolar macrophage activated);Immune (alveolar macrophage)
STRG.14158|rep_overlap=L1MEc_38%,L1MA4A_23%,AluSz6_8%	10	765365	768858	.	Myocyte (sk. muscle)
STRG.14160|rep_overlap=AluSp_5%,AluSx_4%,Charlie5_3%	10	771970	778399	.	Myocyte (sk. muscle)
STRG.14163|rep_overlap=L1PA15-16_23%,THE1B-int_9%,THE1B_4%	10	784147	801979	+	Myocyte (fast-twitch);Myocyte (sk. muscle)
STRG.14253|rep_overlap=L1MDa_17%,L1MCa_11%,L1ME1_10%	10	1133133	1148836	.	Myocyte (sk. muscle)
STRG.14359|rep_overlap=AluSz_9%,L1M5_7%,MER50_6%	10	1776411	1783312	.	Epithelial cell (alveolar type II)
STRG.14385|rep_overlap=AluSg_51%	10	1943886	1944484	.	Epithelial cell (alveolar type II)
STRG.14931|rep_overlap=L1ME1_17%,AluY_5%,L1MEg_4%	10	2223266	2235303	.	Epithelial cell (alveolar type II)
STRG.14946|rep_overlap=AluY_60%,LTR9D_40%	10	2322113	2322643	.	Myocyte (sk. muscle)
STRG.14953|rep_overlap=L1MC4_17%,AluYa5_8%,L1ME3E_2%	10	2340385	2344026	.	Immune (mast cell)
STRG.15007|rep_overlap=AluSz_6%,AluSq2_5%,AluSc5_5%	10	2746338	2751713	.	Epithelial cell (alveolar type II)
STRG.15010|rep_overlap=L2a_19%,L1PB1_18%,MER51A_5%	10	2757516	2769751	.	Immune (mast cell)
STRG.15011|rep_overlap=HAL1_11%,L2_7%,L1MC5a_7%	10	2770551	2786776	.	Immune (mast cell)
STRG.15086|rep_overlap=AluSx_14%	10	3269070	3270089	-	Epithelial cell (luminal II);Myocyte (sk. muscle)
STRG.15092|rep_overlap=L2a_4%,L1ME4c_3%,AluJo_3%	10	3283014	3296291	-	Epithelial cell (luminal)
STRG.15099|rep_overlap=Ricksha_0_4%,L1MB3_2%,AluSq2_2%	10	3341676	3385560	.	Immune (alveolar macrophage)
STRG.15131|rep_overlap=HAL1_7%,MER41B_5%,AluSq2_5%	10	3635822	3648368	-	Epithelial cell (luminal I)
STRG.15144|rep_overlap=L1MEc_6%,AluY_6%,L1PB1_3%	10	3705459	3720308	-	Immune (mast cell)
STRG.15164|rep_overlap=AluJb_4%,AluJo_4%,AluSx_2%	10	3843894	3865234	+	Immune (alveolar macrophage)
STRG.15165|rep_overlap=AluJb_4%,AluJo_3%,MLT1A_2%	10	3843894	3873072	-	Immune (alveolar macrophage)
STRG.15168|rep_overlap=LTR8A_5%,AluSz_4%,LTR50_3%	10	3874687	3889377	-	Epithelial cell (alveolar type I);Immune (alveolar macrophage activated);Immune (alveolar macrophage)
STRG.15180|rep_overlap=LTR8_6%,L3_6%,Arthur1_5%	10	3962696	3974132	.	Immune (T cell)
STRG.15198|rep_overlap=HAL1ME_11%,L1MC_10%,L1ME4c_8%	10	4109941	4113925	+	Epithelial cell (basal I);Epithelial cell (suprabasal);Myofibroblast
STRG.15211|rep_overlap=Tigger9b_13%,AluJr_9%,AluSz_8%	10	4191926	4196014	.	Myocyte (smooth muscle TAGLN lo);Pericyte/SMC I
STRG.15223|rep_overlap=MER34B_10%,MLT1C_8%,AluY_5%	10	4285227	4290579	.	Myocyte (smooth muscle TAGLN lo)
STRG.15226|rep_overlap=L1MB3_32%,MLT1C_7%,MSTA_6%	10	4297903	4304454	.	Endothelial cell (vascular) II;Epithelial cell (alveolar type I);Immune (alveolar macrophage)
STRG.15236|rep_overlap=AluY_50%,MER5A_20%,L2_9%	10	4377697	4378278	.	Adipocyte
STRG.15257|rep_overlap=ERVL-E-int_23%,L1MC4_6%,HAL1_5%	10	4521157	4534752	.	Fibroblast I;Myocyte (cardiac)
STRG.15269|rep_overlap=L2a_37%,MER4B_10%,MLT1E2_8%	10	4642063	4648386	.	Fibroblast I;Fibroblast II
STRG.15296|rep_overlap=L1PA15-16_48%,MER50-int_17%,L1M2_8%	10	4924687	4929466	.	Epithelial cell (luminal I);Immune (alveolar macrophage)
STRG.15298|rep_overlap=LTR12C_27%,L2a_26%,MLT1F2_5%	10	4933331	4937816	+	Endothelial cell (vascular) II;Immune (alveolar macrophage)
STRG.15299|rep_overlap=LTR49_16%,L2a_15%,LTR26_7%	10	4937884	4944229	.	Endothelial cell (vascular) I;Immune (alveolar macrophage)
STRG.15300|rep_overlap=MSTA-int_86%,MSTA_14%	10	4944372	4946255	.	Fibroblast II
STRG.15343|rep_overlap=L1MB5_10%,L1MA6_6%,L1PA7_4%	10	5332125	5341680	+	Endothelial cell (vascular) I;Endothelial cell (vascular) II;Satellite cell
STRG.15346|rep_overlap=L1MEd_37%,Tigger17a_12%,L1MEf_6%	10	5354055	5359159	.	Endothelial cell (vascular) I
STRG.15358|rep_overlap=L1MC1_47%,MLT1A1_16%,AluSz6_12%	10	5463973	5466373	.	Adipocyte;Epithelial cell (squamous)
STRG.15359|rep_overlap=HERVH-int_37%,LTR7_6%,MLT1F_4%	10	5466374	5480372	.	Epithelial cell (luminal II)
STRG.15367|rep_overlap=AluJo_11%,Charlie4z_3%	10	5554895	5557360	-	Myocyte (smooth muscle)
STRG.15482|rep_overlap=AluJb_15%,AluSz_8%,AluJr4_7%	10	5985208	5989302	.	Fibroblast I
STRG.15483|rep_overlap=L1MEf_39%,MLT1J_9%,FLAM_C_8%	10	5989920	5993120	.	Fibroblast I;Fibroblast II
STRG.15589|rep_overlap=HAL1b_22%,MLT1F1_10%,MSTB_8%	10	6652883	6658129	.	Myocyte (sk. muscle)
STRG.15590|rep_overlap=L1M4_28%,L1PA6_17%,L1MB7_13%	10	6658355	6662486	.	Myocyte (sk. muscle)
STRG.15591|rep_overlap=AluY_65%,L1PA6_35%	10	6662637	6663122	.	Myocyte (sk. muscle)
STRG.15595|rep_overlap=L3_11%,MIR3_2%	10	6673295	6675886	.	Myocyte (sk. muscle)
STRG.15754|rep_overlap=AluSx_7%,L1PA17_7%,Charlie29a_4%	10	7494893	7499015	.	Epithelial cell (alveolar type II)
STRG.15756|rep_overlap=AluSz_5%,L1MC1_5%,L2_4%	10	7500350	7531290	+	Schwann cell I
STRG.15761|rep_overlap=AluJb_61%	10	7558399	7558882	.	Fibroblast II
STRG.15786|rep_overlap=MSTA_12%,AluSx1_10%,AluJo_9%	10	7679038	7681995	.	Epithelial cell (alveolar type II)
STRG.15788|rep_overlap=L1PA16_11%,L1PA11_10%,AluJo_7%	10	7684661	7688554	.	Epithelial cell (alveolar type II)
STRG.15828|rep_overlap=ERV3-16A3_I-int_24%,LTR16A_13%,L1MC4_9%	10	7815587	7818423	.	Epithelial cell (alveolar type II)
STRG.15892|rep_overlap=AluSz_7%,AluSx_7%,AluJr_7%	10	8026028	8034882	-	Myocyte (sk. muscle)
STRG.15900|rep_overlap=L1MEd_31%,L2_11%,L1PA13_7%	10	8163037	8170607	.	Epithelial cell (basal II)
STRG.15901|rep_overlap=MLT1F2_15%,AluSx1_9%,AluJb_5%	10	8171665	8174781	.	Epithelial cell (alveolar type II)
STRG.15904|rep_overlap=AluJb_9%,AluSz_7%,L2_6%	10	8186788	8199573	-	Immune (alveolar macrophage)
STRG.15931|rep_overlap=AluJo_8%,AluSc_8%,MIR_5%	10	8327354	8331107	.	Epithelial cell (alveolar type II)
STRG.15933|rep_overlap=AluY_9%,AluJr_7%,L1MB1_7%	10	8334861	8338141	.	Immune (alveolar macrophage)
STRG.15938|rep_overlap=L1MA9_17%,AluSz6_8%,MLT1B_8%	10	8371555	8375576	.	Endothelial cell (vascular) II
STRG.15943|rep_overlap=Charlie5_10%,Charlie18a_7%,AluJr_6%	10	8394950	8399697	+	Endothelial cell (vascular) III
STRG.15980|rep_overlap=L1MC1_10%,AluSx_4%,AluJr_4%	10	8583183	8590551	.	Epithelial cell (basal II);Epithelial cell (basal keratinocyte);Myoepithelial (basal);Sebaceous gland cell (CYP4F3+)
STRG.15983|rep_overlap=L1PA8_7%,AluSc_5%,MER33_4%	10	8625714	8633057	.	Epithelial cell (alveolar type I);Myoepithelial (basal)
STRG.15985|rep_overlap=L3_43%,LTR16A_10%,AluJb_9%	10	8635168	8637554	.	Epithelial cell (basal keratinocyte);Epithelial cell (luminal II)
STRG.15993|rep_overlap=L1PA7_5%,AluSx1_4%,MLT1J-int_4%	10	8681432	8695888	.	Epithelial cell (luminal II)
STRG.15994|rep_overlap=AluSz_12%,L1PA11_9%,L2b_6%	10	8697812	8702920	.	Epithelial cell (alveolar type II);Immune (alveolar macrophage)
STRG.15997|rep_overlap=L1M2_32%,L1M4_6%,L2a_5%	10	8710507	8722274	.	Epithelial cell (luminal II)
STRG.16001|rep_overlap=L1PA6_8%,BLACKJACK_8%,MLT1K_3%	10	8725602	8746929	-	Epithelial cell (luminal II)
STRG.16002|rep_overlap=L1ME3B_14%,MLT1D-int_6%,L1PA10_4%	10	8747102	8765393	.	Myocyte (sk. muscle)
STRG.16009|rep_overlap=L1M4_13%,L1M4a2_7%,MLT2C1_5%	10	8792866	8800514	.	Epithelial cell (luminal II);Immune (T cell)
STRG.16011|rep_overlap=L1ME1_14%,L1MA8_4%,LTR9_3%	10	8804717	8829966	.	Epithelial cell (basal keratinocyte);Epithelial cell (luminal II);Immune (T cell)
STRG.16016|rep_overlap=L1MC3_13%,L1ME1_5%,SVA_D_4%	10	8851570	8890068	-	Epithelial cell (luminal I);Epithelial cell (luminal II);Immune (T cell)
STRG.16021|rep_overlap=LTR33A__16%,AluSz_9%,AluJo_5%	10	8974756	8977934	+	Immune (T cell)
STRG.16022|rep_overlap=MIRc_5%,MIR_4%,L2c_2%	10	8978006	8980772	.	Epithelial cell (luminal II);Immune (T cell)
STRG.16024|rep_overlap=L1MA9_2%,L2a_2%,AluJb_1%	10	8988733	9190892	-	Epithelial cell (luminal I);Epithelial cell (luminal II);Immune (T cell)
STRG.16085|rep_overlap=Tigger1_26%,AluSx_11%,MLT1J_5%	10	9478518	9483251	.	Epithelial cell (alveolar type II)
STRG.16116|rep_overlap=L2_20%,AluSz_5%,AluSx_5%	10	9668745	9674807	.	Epithelial cell (alveolar type II)
STRG.16159|rep_overlap=L1ME3_26%,L1PA3_19%,MLT1G1_8%	10	9962808	9967727	+	Adipocyte;Epithelial cell (luminal I);Epithelial cell (luminal II)
STRG.16187|rep_overlap=ERV3-16A3_I-int_8%,THE1A_6%,LTR16B2_6%	10	10124495	10130266	.	Fibroblast II
STRG.16188|rep_overlap=L1MEc_34%,L2_6%,AluSx3_4%	10	10131214	10141388	.	Epithelial cell (alveolar type I);Immune (alveolar macrophage)
STRG.16191|rep_overlap=LTR12C_12%,L1M5_5%,MER4B_5%	10	10151913	10165460	+	Fibroblast II
STRG.16199|rep_overlap=HAL1_19%,LTR33B_12%,AluSx1_9%	10	10183847	10187178	.	Fibroblast II
STRG.16210|rep_overlap=L1MC2_57%,L1M3c_27%,AluY_7%	10	10240810	10245104	.	Immune (alveolar macrophage)
STRG.16217|rep_overlap=L1ME3A_55%,LTR41_11%,LTR16B1_10%	10	10257554	10262214	.	Epithelial cell (luminal II)
STRG.16229|rep_overlap=MIRc_6%,MLT1J1_6%,L1PA16_4%	10	10296731	10305720	.	Fibroblast II
STRG.16231|rep_overlap=LTR33_28%,AluSg_17%	10	10310679	10312331	.	Epithelial cell (alveolar type II)
STRG.16234|rep_overlap=L1MC3_49%,MER4A1_11%,AluY_7%	10	10322207	10326514	.	Fibroblast II
STRG.16236|rep_overlap=FordPrefect_20%,LTR16E2_8%,L1MA3_6%	10	10343000	10349285	.	Fibroblast II
STRG.16237|rep_overlap=MER41E_21%,MLT2B1_14%,THE1C_13%	10	10349433	10352221	.	Fibroblast II
STRG.16276|rep_overlap=AluSg_8%,MER124_7%,MIR3_7%	10	10579787	10583189	.	Myocyte (smooth muscle TAGLN lo)
STRG.16284|rep_overlap=AluSq2_5%,MamSINE1_3%,L1PA10_3%	10	10605238	10611732	.	Epithelial cell (alveolar type II);Immune (alveolar macrophage)
STRG.16287|rep_overlap=L1PA2_11%,L2c_3%,MIRb_2%	10	10617501	10671220	+	Pericyte/SMC II
STRG.16288|rep_overlap=L1PA2_12%,L1MC1_11%,L2c_2%	10	10638481	10690251	.	Myocyte (smooth muscle TAGLN lo)
STRG.16294|rep_overlap=L2b_11%,AluSx1_8%,MSTA_6%	10	10768565	10775079	+	Epithelial cell (alveolar type I);Epithelial cell (alveolar type II)
STRG.16477|rep_overlap=L1ME3E_25%,MER1A_11%,L1PB3_9%	10	11800060	11804699	+	Myocyte (sk. muscle)
STRG.16478|rep_overlap=AluSx1_15%,L1MB3_12%,LTR78B_7%	10	11809318	11815307	.	Myocyte (sk. muscle)
STRG.16480|rep_overlap=AluSx1_39%,AluSq2_19%,L1ME4a_14%	10	11816238	11817781	.	Myocyte (sk. muscle)
STRG.16538|rep_overlap=AluSq2_9%,AluY_9%,AluSx1_9%	10	12048353	12054675	-	Immune (alveolar macrophage)
STRG.16539|rep_overlap=MLT1F2_25%,AluSz_21%,AluSx1_21%	10	12055774	12057219	.	Pericyte/SMC I
STRG.16540|rep_overlap=AluJb_12%,L2c_9%,AluSq_8%	10	12059115	12066438	.	Immune (alveolar macrophage)
STRG.16591|rep_overlap=THE1B_14%,AluSc5_12%,AluJo_11%	10	12299348	12301967	+	Epithelial cell (alveolar type II)
STRG.16592|rep_overlap=AluSc_26%,AluSg_21%,AluJr_13%	10	12306710	12307863	+	Epithelial cell (alveolar type II);Immune (DC/macrophage)
STRG.16767|rep_overlap=AluYk3_22%,AluSq2_21%,L1PA5_18%	10	12852630	12853954	-	Myocyte (sk. muscle)
STRG.16768|rep_overlap=L1PA6_41%,L1ME3B_7%,AluSx1_5%	10	12853955	12867130	.	Myocyte (sk. muscle)
STRG.16876|rep_overlap=AluY_13%,AluSc8_13%,AluSp_12%	10	13358688	13361151	-	Epithelial cell (alveolar type II);Immune (alveolar macrophage)
STRG.17247|rep_overlap=L1MC4_30%,L1PB3_14%,AluSq2_6%	10	14803202	14808492	.	Myocyte (sk. muscle)
STRG.17248|rep_overlap=MER51A_15%,AluSz_7%,AluJo_7%	10	14809760	14814111	.	Myocyte (sk. muscle);Myofibroblast
STRG.17250|rep_overlap=L1PB3_35%,AluY_21%,AluSz_21%	10	14816539	14818011	+	Myocyte (sk. muscle)
STRG.17279|rep_overlap=L1MB3_29%,AluSz_10%,AluSx3_7%	10	15001417	15006176	-	Epithelial cell (luminal I);Immune (alveolar macrophage activated);Immune (alveolar macrophage)
STRG.17320|rep_overlap=AluJo_10%,THE1B_7%,AluSg4_6%	10	15189955	15194999	-	Myocyte (sk. muscle)
STRG.17384|rep_overlap=L1MA2_76%,L1PREC2_4%,AluY_3%	10	15397284	15406695	.	Endothelial cell (vascular) I
STRG.17388|rep_overlap=L1M4a1_12%,MLT2B3_5%,AluSc_4%	10	15456537	15470240	.	Endothelial cell (vascular) I;Immune (alveolar macrophage)
STRG.17389|rep_overlap=LTR16B2_9%,AluSq2_6%,L1MA3_6%	10	15472738	15477814	.	Endothelial cell (vascular) I
STRG.17391|rep_overlap=AluSz_8%,MLT1D_6%,MIR_6%	10	15493867	15500859	.	Endothelial cell (vascular) I
STRG.17440|rep_overlap=L1MEg_16%,L1MC3_9%,L1ME3A_5%	10	15726872	15739234	.	Fibroblast II
STRG.17442|rep_overlap=L1PA13_7%,MSTB_6%,Charlie24_5%	10	15739529	15746442	.	Immune (macrophage I)
STRG.17477|rep_overlap=L1PA11_10%,MLT1E2_8%,AluSp_4%	10	15898011	15905670	.	Satellite cell
STRG.17483|rep_overlap=L1MC3_17%,L1M5_13%,Tigger3a_8%	10	15935214	15939642	.	Myocyte (smooth muscle TAGLN lo);Satellite cell
STRG.17486|rep_overlap=L1PREC2_12%,AluSx1_4%,AluYa5_4%	10	15946812	15953746	.	Immune (alveolar macrophage)
STRG.17489|rep_overlap=AluSc_16%,THE1B_15%,L1PA15_14%	10	15961640	15963584	.	Immune (alveolar macrophage)
STRG.17514|rep_overlap=L1PA3_14%,Charlie2a_7%,L1ME3_7%	10	16125901	16153524	+	Epithelial cell (luminal)
STRG.17521|rep_overlap=HERVL-int_41%,L1MB4_39%,MLT2A1_9%	10	16163070	16167825	.	Epithelial cell (alveolar type I);Epithelial cell (alveolar type II)
STRG.17552|rep_overlap=L1MEg_14%,PRIMA4_LTR_4%,AluSz_4%	10	16354399	16369765	.	Epithelial cell (alveolar type II);Immune (alveolar macrophage)
STRG.17556|rep_overlap=MLT1D_12%,AluJb_8%,AluSx_8%	10	16396207	16400079	.	Immune (alveolar macrophage)
STRG.17758|rep_overlap=AluJo_9%,AluSx1_9%,AluJr_9%	10	17293858	17300389	.	Endothelial cell (vascular) III
STRG.17796|rep_overlap=L1MC5a_5%,L1PA3_4%,L1M8_3%	10	17467339	17509658	-	Immune (mast cell);Melanocyte;Myocyte (smooth muscle TAGLN lo)
STRG.17805|rep_overlap=HERVH-int_64%,AluSx1_15%,LTR7Y_5%	10	17630728	17632792	.	Epithelial cell (squamous)
STRG.17822|rep_overlap=MER31B_10%,AluY_8%,AluSp_7%	10	17730117	17733990	-	Myocyte (fast-twitch);Myocyte (sk. muscle)
STRG.17823|rep_overlap=MER68_7%,AluSx1_5%,LTR54B_5%	10	17738670	17746682	-	Myocyte (fast-twitch);Myocyte (sk. muscle)
STRG.17852|rep_overlap=L1MEj_6%,MLT2B1_6%,L1MB3_4%	10	17926451	17944219	-	Immune (macrophage I)
STRG.17854|rep_overlap=L1P3_42%,MER49_18%,AluSx_6%	10	17945356	17950241	.	Immune (macrophage I)
STRG.17879|rep_overlap=L1MC1_19%,MLT1D_8%,L1M5_8%	10	18064897	18077813	.	Epithelial cell (alveolar type II);Immune (alveolar macrophage)
STRG.17885|rep_overlap=LTR9A1_16%,AluY_15%,LTR37A_9%	10	18093679	18097780	.	Epithelial cell (alveolar type I);Immune (alveolar macrophage)
STRG.18090|rep_overlap=L2a_21%,L1PB1_8%,MER1A_8%	10	18755076	18761677	.	Immune (alveolar macrophage)
STRG.18120|rep_overlap=L1ME3_42%,L1ME3E_8%,L1MA9_4%	10	18894931	18902464	.	Myocyte (smooth muscle TAGLN lo)
STRG.18121|rep_overlap=HSMAR2_28%,AluYa5_10%,MIR_8%	10	18902752	18905762	.	Epithelial cell (basal keratinocyte);Myocyte (cardiac)
STRG.18122|rep_overlap=AluJr_5%,LTR87_4%,LTR88a_4%	10	18905763	18918615	-	Myocyte (cardiac)
STRG.18147|rep_overlap=L1PA3_40%,L1PA5_24%,THE1B_6%	10	18989337	18995714	.	Epithelial cell (alveolar type II)
STRG.18400|rep_overlap=MER57A-int_12%,L1P1_10%,L1PA4_7%	10	20294510	20340772	-	Immune (alveolar macrophage)
STRG.18405|rep_overlap=L1PA4_27%,L1MB8_4%,L2a_4%	10	20436893	20456814	.	Epithelial cell (luminal I)
STRG.18412|rep_overlap=L1PA2_27%,L2a_9%,L1PA4_8%	10	20560260	20576253	-	Epithelial cell (mature keratinocyte)
STRG.18415|rep_overlap=L2a_16%,THE1B_3%,HAL1_3%	10	20609060	20644243	-	Epithelial cell (luminal I);Epithelial cell (luminal II)
STRG.18590|rep_overlap=AluSx3_32%,AluSx1_27%,AluSx4_17%	10	21381802	21382759	.	Epithelial cell (alveolar type II)
STRG.18601|rep_overlap=LTR48_16%,MER4D_14%,SVA_F_12%	10	21430664	21435201	.	Epithelial cell (alveolar type II)
STRG.18607|rep_overlap=AluY_84%,AluSq2_0%	10	21460006	21460348	-	Myocyte (sk. muscle)
STRG.18611|rep_overlap=AluSx1_9%,L2b_2%	10	21504535	21508252	.	Endothelial cell (vascular) I;Myocyte (cardiac)
STRG.18765|rep_overlap=L1ME1_13%,MLT2F_3%,AluJr_3%	10	22298151	22316301	.	Myocyte (cardiac)
STRG.18829|rep_overlap=AluJr_15%,L2b_8%,MER58A_5%	10	22723734	22727690	.	Immune (alveolar macrophage)
STRG.18834|rep_overlap=AluSx_5%,AluJb_5%,AluY_5%	10	22753408	22765770	.	Epithelial cell (alveolar type I);Epithelial cell (alveolar type II);Immune (alveolar macrophage)
STRG.18836|rep_overlap=L1ME1_27%,AluSx1_6%,AluSx_6%	10	22776129	22786009	.	Immune (alveolar macrophage)
STRG.18839|rep_overlap=L1ME1_4%,L1PB1_4%,L2c_3%	10	22797158	22825080	-	Immune (alveolar macrophage)
STRG.18913|rep_overlap=AluSx_12%,L1ME3C_12%,AluSz6_5%	10	23145648	23152089	.	Myocyte (fast-twitch);Myocyte (sk. muscle)
STRG.18962|rep_overlap=AluJb_7%,L1MB8_6%,AluY_5%	10	23408125	23428123	.	Epithelial cell (alveolar type I);Epithelial cell (ciliated)
STRG.18974|rep_overlap=MIR_6%,AluJb_5%,L2_4%	10	23535115	23542904	.	Myocyte (sk. muscle)
STRG.18976|rep_overlap=MER1B_11%,AluSq2_9%,MIR_6%	10	23547790	23551145	.	Myocyte (sk. muscle)
STRG.18980|rep_overlap=L1MD1_11%	10	23559656	23560366	.	Myocyte (sk. muscle)
STRG.18987|rep_overlap=L1MC5a_21%,AluSp_8%,AluY_8%	10	23599607	23603268	.	Myocyte (sk. muscle)
STRG.18988|rep_overlap=AluJb_8%,AluJo_3%,MLT1N2_3%	10	23603368	23607325	.	Myocyte (fast-twitch);Myocyte (sk. muscle)
STRG.18989|rep_overlap=AluJr_34%,AluJo_32%	10	23607522	23608453	.	Myocyte (sk. muscle)
STRG.18991|rep_overlap=MER2_36%,AluSz_32%,MIRb_11%	10	23617920	23618841	.	Myocyte (sk. muscle)
STRG.18994|rep_overlap=L1M2_8%,THE1D_7%,AluY_6%	10	23622992	23628491	.	Fibroblast II;Myocyte (sk. muscle)
STRG.18995|rep_overlap=L1M4_40%,L1MA6_10%,L1MEd_9%	10	23628605	23636769	.	Myocyte (sk. muscle)
STRG.18998|rep_overlap=L1M5_12%,ERVL-E-int_11%,Tigger4_9%	10	23641709	23652139	.	Myocyte (sk. muscle)
STRG.19001|rep_overlap=L1MEd_58%,LTR16A_8%,AluSx1_8%	10	23660346	23664071	+	Myocyte (sk. muscle)
STRG.19247|rep_overlap=AluSx_10%,MER73_9%,MER20B_7%	10	24549125	24555375	+	Myocyte (sk. muscle)
STRG.19248|rep_overlap=L1ME1_73%,AluSx1_13%,AluSz_13%	10	24564335	24566618	.	Myocyte (sk. muscle)
STRG.19308|rep_overlap=AluSx1_8%,AluSz_7%,AluJr_4%	10	24786202	24815234	+	Fibroblast I
STRG.19521|rep_overlap=AluY_9%,AluSq2_9%,MER5A_6%	10	25785255	25788643	.	Epithelial cell (luminal I)
STRG.19536|rep_overlap=ERVL-B4-int_18%,LTR1F1_6%,LTR5A_6%	10	25881199	25897496	-	Fibroblast I;Schwann cell
STRG.19759|rep_overlap=LTR81A_19%,AluJo_6%,AluSz_6%	10	26867083	26871966	-	Immune (alveolar macrophage)
STRG.19764|rep_overlap=MER74A_9%,L1MC5_7%,Tigger6a_7%	10	26949033	26955210	.	Epithelial cell (ciliated)
STRG.19768|rep_overlap=MER2B_15%,MIR_13%,AluJo_9%	10	26962647	26964044	-	Epithelial cell (ciliated)
STRG.19922|rep_overlap=L1ME1_31%,L2a_18%,L1MD2_17%	10	27551536	27554743	.	Myocyte (NMJ-rich);Myocyte (fast-twitch);Myocyte (sk. muscle)
STRG.19923|rep_overlap=L1MC1_28%,AluSc_7%,AluSx1_4%	10	27554744	27563140	.	Myocyte (NMJ-rich);Myocyte (fast-twitch);Myocyte (sk. muscle)
STRG.19929|rep_overlap=L1ME1_5%,L1M4c_3%,L2a_3%	10	27595883	27672574	+	Immune (DC)
STRG.20077|rep_overlap=AluSx_11%,AluJr_11%,AluSc_11%	10	28368462	28371203	.	Pericyte/SMC I
STRG.20079|rep_overlap=AluJb_10%,MIR_7%,AluJr_6%	10	28374706	28380355	-	Epithelial cell (alveolar type II)
STRG.20081|rep_overlap=AluJb_14%,MER33_8%,AluSx_7%	10	28380356	28384578	.	Epithelial cell (alveolar type II)
STRG.20137|rep_overlap=AluJb_8%,AluJo_5%,AluSx1_4%	10	28709450	28722319	+	Epithelial cell (alveolar type II)
STRG.20143|rep_overlap=AluSz6_21%,AluSx_20%	10	28730154	28731594	.	Epithelial cell (alveolar type II)
STRG.20190|rep_overlap=MER63D_8%,AluSx1_7%,AluSp_7%	10	28984574	28989443	.	Epithelial cell (alveolar type II)
STRG.20192|rep_overlap=L1MD1_13%,L1MA6_13%,Tigger3c_4%	10	29004353	29019606	.	Epithelial cell (alveolar type I);Immune (alveolar macrophage)
STRG.20196|rep_overlap=L1PB4_8%,L2c_8%,MLT1H1_6%	10	29029350	29037494	.	Immune (alveolar macrophage)
STRG.20199|rep_overlap=AluJr_8%,LTR33_5%,MLT1C_4%	10	29044451	29053209	.	Immune (alveolar macrophage)
STRG.20213|rep_overlap=L1PA17_5%,L1PB3_4%,L1PA10_4%	10	29172735	29186428	.	Epithelial cell (alveolar type II);Immune (alveolar macrophage)
STRG.20228|rep_overlap=L1ME4a_5%,AluJo_5%,L1PA13_3%	10	29252179	29270444	.	Immune (alveolar macrophage)
STRG.20249|rep_overlap=Harlequin-int_39%,LTR12C_35%,MER41D_10%	10	29363689	29367260	.	Epithelial cell (alveolar type I)
STRG.20373|rep_overlap=L1MDa_11%,AluJr_5%,AluSx1_5%	10	29763996	29788425	-	Myocyte (smooth muscle TAGLN lo)
STRG.20377|rep_overlap=AluSx_6%,L2b_6%,L1MC5a_5%	10	29808104	29831073	+	Myocyte (smooth muscle TAGLN lo);Myofibroblast
STRG.20381|rep_overlap=L1PREC2_5%,AluY_5%,AluSx1_5%	10	29866277	29872319	.	Epithelial cell (ciliated);Myocyte (smooth muscle TAGLN lo)
STRG.20428|rep_overlap=MSTA_26%,THE1B_23%,MIRc_9%	10	30121163	30122725	+	Endothelial cell (vascular) I;Endothelial cell (vascular) II
STRG.20429|rep_overlap=AluY_16%,MER4A1_13%,AluSx_8%	10	30122726	30126436	.	Endothelial cell (vascular) II;Endothelial cell (vascular) III
STRG.20431|rep_overlap=AluJr_20%,AluSq2_10%	10	30126437	30127911	+	Fibroblast II
STRG.20432|rep_overlap=L1PB1_23%,L2_4%,AluSx1_3%	10	30135360	30162164	.	Endothelial cell (vascular) II
STRG.20435|rep_overlap=L1MA3_44%,L1MEd_24%,THE1B_5%	10	30259572	30266910	-	Myocyte (sk. muscle)
STRG.20434|rep_overlap=L1PA8_33%,L1MA3_18%,L1MA7_11%	10	30259572	30277955	+	Myocyte (fast-twitch);Myocyte (sk. muscle)
STRG.20437|rep_overlap=L1PB2_55%,AluJb_8%,AluJo_8%	10	30295716	30299551	-	Myocyte (sk. muscle)
STRG.20464|rep_overlap=AluSg_30%,AluSz_27%,MIRb_5%	10	30469916	30470955	+	Epithelial cell (squamous)
STRG.20471|rep_overlap=AluSx_11%,AluJo_8%,AluSz6_6%	10	30506804	30512171	.	Immune (alveolar macrophage)
STRG.20473|rep_overlap=MER11B_44%,AluSx_38%	10	30522748	30523783	.	Immune (alveolar macrophage)
STRG.20520|rep_overlap=MLT1O_12%,AluJr_10%,MLT1J2_9%	10	30784705	30787666	.	Fibroblast
STRG.20522|rep_overlap=L2a_25%,LTR16E2_10%,AluSq2_9%	10	30789637	30793258	.	Immune (alveolar macrophage);Myocyte (sk. muscle)
STRG.20523|rep_overlap=ERVL-E-int_53%,MSTA_16%,AluSq2_13%	10	30795230	30797554	.	Myocyte (sk. muscle)
STRG.20602|rep_overlap=L1MA4A_8%,MSTB1_5%,AluJb_4%	10	31147073	31155392	.	Fibroblast;Fibroblast II;Pericyte/SMC I;Pericyte/SMC II
STRG.20603|rep_overlap=L1MEc_9%,Charlie7_8%,L1M3c_6%	10	31163955	31187189	.	Fibroblast;Pericyte/SMC II
STRG.20689|rep_overlap=L1MB3_30%,LTR12D_9%,L2a_8%	10	31585450	31594878	.	Immune (DC);Immune (DC/macrophage);Immune (macrophage I);Immune (mast cell)
STRG.20771|rep_overlap=AluJo_7%,MER21B_5%,AluSx_5%	10	32069513	32080441	.	Immune (alveolar macrophage)
STRG.20774|rep_overlap=AluSz_11%,AluSq2_11%,LTR16B2_8%	10	32081946	32087364	+	Epithelial cell (alveolar type II)
STRG.20777|rep_overlap=L2c_25%,AluY_13%,AluSx3_13%	10	32092116	32094464	.	Epithelial cell (ciliated)
STRG.20799|rep_overlap=AluSx1_16%,AluSz_12%,LTR54_7%	10	32200804	32205896	-	Epithelial cell (alveolar type I)
STRG.20847|rep_overlap=L1PA3_12%,AluJo_9%,L1MC4_9%	10	32395714	32403006	.	Immune (alveolar macrophage)
STRG.20999|rep_overlap=AluSz_4%,AluJr_3%,L1MA10_3%	10	33120771	33143094	-	Immune (alveolar macrophage);Pericyte/SMC II
STRG.21049|rep_overlap=L1HS_27%,AluSx_7%,AluJb_6%	10	33507513	33512086	.	Epithelial cell (alveolar type I);Epithelial cell (alveolar type II);Immune (alveolar macrophage)
STRG.21075|rep_overlap=L2a_11%,L1M5_5%,MIRc_4%	10	33656798	33661974	-	Epithelial cell (alveolar type II)
STRG.21081|rep_overlap=AluSq2_38%,MER2_25%	10	33670309	33671119	.	Myocyte (cardiac)
STRG.21086|rep_overlap=L3_5%,L1MA8_4%,AluJb_3%	10	33712750	33746894	-	Epithelial cell (alveolar type I)
STRG.21096|rep_overlap=LTR8B_8%,AluJb_7%,L1ME3G_5%	10	33789158	33797748	.	Immune (alveolar macrophage)
STRG.21102|rep_overlap=AluY_9%,AluSx1_9%,AluJr_8%	10	33818436	33821860	.	Myocyte (sk. muscle)
STRG.21158|rep_overlap=AluSx1_7%,AluSc8_7%,AluY_6%	10	34085610	34090317	.	Epithelial cell (alveolar type I)
STRG.21377|rep_overlap=L1ME3D_22%,AluSx1_15%,AluJb_14%	10	34837532	34842766	-	Immune (alveolar macrophage)
STRG.21381|rep_overlap=AluY_55%,AluSx3_22%	10	34851021	34851579	.	Epithelial cell (suprabasal)
STRG.21384|rep_overlap=AluJo_10%,AluSz_7%,AluSx_6%	10	34857391	34861570	.	Epithelial cell (alveolar type II)
STRG.21390|rep_overlap=L1MC1_55%,AluSz_45%	10	34878779	34879492	.	Fibroblast;Fibroblast I;Fibroblast II
STRG.21396|rep_overlap=AluSx1_34%,AluSx_32%	10	34910338	34911233	.	Immune (alveolar macrophage)
STRG.21401|rep_overlap=L1M3_12%,AluSx_9%,L2a_6%	10	34917351	34926774	.	Immune (alveolar macrophage)
STRG.21410|rep_overlap=MER41B_20%,AluSx1_18%,AluJo_9%	10	34949814	34953367	.	Epithelial cell (alveolar type I)
STRG.21413|rep_overlap=AluSz_18%,AluJr_6%,AluSx_6%	10	34959796	34964631	.	Myocyte (smooth muscle TAGLN lo)
STRG.21611|rep_overlap=Tigger17a_11%,AluJr_11%,MIRb_9%	10	35597499	35603703	.	Fibroblast
STRG.21614|rep_overlap=L1PA15_23%,MSTB_10%,AluSz_8%	10	35622687	35626568	+	Epithelial cell (alveolar type I)
STRG.21622|rep_overlap=AluSz_7%,L2c_5%,AluJb_5%	10	35720059	35728682	.	Immune (alveolar macrophage)
STRG.21636|rep_overlap=L1PA3_11%,L1MEi_8%,L1MCa_5%	10	35819972	35874393	+	Epithelial cell (alveolar type I)
STRG.21654|rep_overlap=L1MCa_35%,L1PA4_5%,MSTB_3%	10	35958524	35971741	+	Epithelial cell (luminal I)
STRG.21661|rep_overlap=L1PA4_15%,Charlie1a_8%,L1PB1_3%	10	35993077	36010703	.	Epithelial cell (basal keratinocyte);Epithelial cell (luminal I)
STRG.21666|rep_overlap=L1MB8_35%,L1PA13_28%,AluY_8%	10	36046076	36050072	.	Epithelial cell (luminal I)
STRG.21667|rep_overlap=MER52A_6%,L1PA3_3%,MLT1G_2%	10	36050981	36077056	+	Epithelial cell (luminal I)
STRG.21676|rep_overlap=L1PA14_29%,MLT1A_8%,AluSz_7%	10	36147068	36151547	.	Pericyte/SMC I
STRG.21684|rep_overlap=MIRb_12%,MIR3_4%,L2b_3%	10	36185601	36187755	.	Pericyte/SMC I
STRG.21688|rep_overlap=L1PA7_35%,L1MD1_16%,LTR55_13%	10	36195417	36199632	.	Pericyte/SMC I
STRG.21689|rep_overlap=L1MC1_64%,AluSx1_28%,AluSc8_8%	10	36201243	36202312	.	Pericyte/SMC I
STRG.21692|rep_overlap=L1MEd_18%,L2b_7%,AluSp_6%	10	36209090	36218208	.	Epithelial cell (alveolar type II);Pericyte/SMC I
STRG.21697|rep_overlap=L1MB1_62%,AluSx_5%,L1MC4a_5%	10	36225991	36232257	.	Pericyte/SMC I
STRG.21716|rep_overlap=Tigger1_25%,L1ME3_8%,Tigger3a_3%	10	36334203	36344091	.	Immune (alveolar macrophage)
STRG.21722|rep_overlap=MLT1A0-int_30%,MLT1A0_15%,AluY_7%	10	36364827	36369171	.	Myocyte (sk. muscle)
STRG.21729|rep_overlap=AluY_12%,L1PA14_11%,L1MA2_10%	10	36405974	36418393	.	Epithelial cell (ciliated);Immune (alveolar macrophage)
STRG.21748|rep_overlap=AluSq2_6%,AluSx_6%,L1P5_5%	10	36496197	36506358	.	Immune (alveolar macrophage)
STRG.21753|rep_overlap=AluY_8%,MLT1H_7%,LTR102_Mam_6%	10	36532918	36540403	.	Immune (alveolar macrophage)
STRG.21760|rep_overlap=L1PA11_24%,AluY_9%,AluSx1_9%	10	36567196	36570548	.	Epithelial cell (alveolar type II);Immune (alveolar macrophage)
STRG.21764|rep_overlap=L1MC4_51%,AluSx1_12%,AluSc_12%	10	36580433	36582909	.	Immune (alveolar macrophage)
STRG.21765|rep_overlap=L1MEf_65%,AluSc8_13%,AluSx3_8%	10	36584801	36589403	.	Immune (alveolar macrophage)
STRG.21767|rep_overlap=L1PA17_7%,AluSg4_6%,L1MC1_5%	10	36600283	36609733	.	Immune (alveolar macrophage)
STRG.21782|rep_overlap=L2a_7%,AluSx_6%,MIRc_3%	10	36667617	36678341	.	Epithelial cell (alveolar type II);Immune (alveolar macrophage)
STRG.21800|rep_overlap=L1MC3_27%,LTR12C_23%,L1MB4_9%	10	36745872	36752313	.	Immune (alveolar macrophage)
STRG.21804|rep_overlap=L1MEd_9%,L1MEg_6%,AluY_5%	10	36771985	36784610	+	Immune (alveolar macrophage)
STRG.21816|rep_overlap=L1MEd_13%,AluSx1_7%,L1M8_7%	10	36822546	36837590	.	Immune (alveolar macrophage)
STRG.21821|rep_overlap=BLACKJACK_12%,L1MB1_8%,AluY_5%	10	36855302	36872319	-	Immune (alveolar macrophage)
STRG.21841|rep_overlap=L1MB7_16%,MIR_9%,MLT1D_9%	10	36968734	36973976	.	Epithelial cell (alveolar type II)
STRG.21848|rep_overlap=L1PA5_7%,L1PA3_7%,L1PA2_5%	10	37014470	37099214	-	Epithelial cell (alveolar type I);Epithelial cell (alveolar type II);Immune (alveolar macrophage)
STRG.21919|rep_overlap=MLT1D_19%,A-rich_4%	10	37347303	37348274	+	Epithelial cell (luminal II)
STRG.21920|rep_overlap=AluJr_9%,L1MC_4%,MIR_3%	10	37388926	37394764	.	Epithelial cell (luminal I);Epithelial cell (luminal II);Sweat gland cell
STRG.21922|rep_overlap=AluSx1_12%,L1PA16_8%,L2_7%	10	37394981	37400350	+	Epithelial cell (luminal I);Epithelial cell (luminal II)
STRG.21924|rep_overlap=L1MC1_27%,L1PA6_11%,MER11C_6%	10	37401294	37420410	+	Epithelial cell (luminal I);Epithelial cell (luminal II)
STRG.21926|rep_overlap=L1ME1_5%,AluSz_4%,AluY_3%	10	37421330	37491474	+	Adipocyte;Epithelial cell (luminal I);Epithelial cell (luminal II)
STRG.21949|rep_overlap=AluY_11%,MLT1A0-int_6%,L1MB8_4%	10	37573105	37584686	.	Immune (alveolar macrophage)
STRG.21971|rep_overlap=AluJr_8%,MLT1B_8%,AluSx1_8%	10	37745549	37749579	.	Myocyte (fast-twitch);Myocyte (sk. muscle)
STRG.21988|rep_overlap=L1M7_21%,L1ME3Cz_20%,MSTA_11%	10	37887350	37890618	.	Myocyte (fast-twitch);Myocyte (sk. muscle)
STRG.22005|rep_overlap=MSTA-int_69%,AluSg_13%,AluJb_13%	10	38076484	38078626	-	Myocyte (fast-twitch);Myocyte (sk. muscle)
STRG.22073|rep_overlap=L1M3_18%,AluJb_10%,Tigger15a_5%	10	38618849	38624848	.	Epithelial cell (alveolar type II)
STRG.22095|rep_overlap=L1PA5_47%,MER34C__1%	10	38752877	38754464	.	Myocyte (smooth muscle TAGLN lo)
STRG.22103|rep_overlap=L1M8_32%,L1MD2_24%	10	38775837	38776848	.	Myocyte (sk. muscle)
STRG.14402|rep_overlap=AluJr_39%	10	38943243	38943957	.	Fibroblast I
STRG.14432|rep_overlap=HERVK14-int_24%,LTR14A_5%,AluYk3_3%	10	39078481	39088478	.	Epithelial cell (alveolar type II)
STRG.14521|rep_overlap=L1M2_17%,L1MA5_16%,AluSp_7%	10	42221346	42225594	-	Epithelial cell (basal I);Epithelial cell (squamous);Epithelial cell (suprabasal)
STRG.14592|rep_overlap=L1MC2_32%,L1MDa_17%,AluJo_9%	10	42764874	42768298	.	Endothelial cell (lymphatic);Epithelial cell (Hillock)
STRG.14593|rep_overlap=MER52A_29%,MER70B_8%,LTR19A_8%	10	42768330	42773977	.	Pericyte/SMC I
STRG.14595|rep_overlap=L2_21%,L1MC4_14%,LTR41_7%	10	42774542	42782737	-	Epithelial cell (basal keratinocyte);Epithelial cell (ciliated)
STRG.14604|rep_overlap=AluSz_59%,AluJb_15%,MER49_3%	10	42841087	42841585	+	Epithelial cell (alveolar type I);Epithelial cell (alveolar type II)
STRG.14621|rep_overlap=L1M1_22%,L1MDa_16%,L1MC4_13%	10	42888233	42894042	.	Myocyte (smooth muscle TAGLN lo);Myocyte (smooth muscle);Myofibroblast
STRG.14651|rep_overlap=MLT1G1_7%,MLT1F2_7%,MLT1B_6%	10	43058585	43064960	.	Epithelial cell (alveolar type II)
STRG.14704|rep_overlap=HERVK22-int_14%,AluSp_11%,LTR22B_10%	10	43305067	43310192	+	Immune (alveolar macrophage)
STRG.14722|rep_overlap=AluSx_20%,Cheshire_20%,AluSx3_12%	10	43493550	43495865	+	Epithelial cell (ciliated)
STRG.14745|rep_overlap=L2a_56%,AluSc_41%	10	43687668	43688416	.	Epithelial cell (alveolar type II);Immune (alveolar macrophage)
STRG.14749|rep_overlap=L1MC4a_16%,L1MB2_16%,AluSx1_11%	10	43712118	43714903	.	Epithelial cell (alveolar type I);Immune (alveolar macrophage)
STRG.14807|rep_overlap=L1PB3_19%,AluSq2_15%	10	43995566	43997425	.	Endothelial cell (vascular) III
STRG.14808|rep_overlap=AluSx1_13%,L1M6_8%,AluSz_6%	10	43999790	44004672	.	Endothelial cell (vascular) III
STRG.14811|rep_overlap=L1ME2z_33%,L2b_3%,MER5A_3%	10	44014882	44019644	.	Endothelial cell (vascular) III
STRG.14813|rep_overlap=Tigger1_25%,LTR78_5%,L2a_4%	10	44027794	44037211	.	Endothelial cell (vascular) III
STRG.14814|rep_overlap=L1PA3_66%	10	44038029	44039967	.	Epithelial cell (luminal I)
STRG.14820|rep_overlap=L1MD2_28%,L1P2_28%,L1MB1_10%	10	44070712	44084337	.	Endothelial cell (vascular) III;Myocyte (cardiac)
STRG.14823|rep_overlap=L1MCa_78%,L1PA6_21%	10	44096892	44097677	.	Endothelial cell (vascular) III;Myocyte (cardiac)
STRG.14824|rep_overlap=L1MCa_72%,MER47A_13%,AluY_11%	10	44097777	44100553	.	Myocyte (cardiac)
STRG.14829|rep_overlap=L1PA4_65%	10	44110612	44114133	.	Myocyte (cardiac)
STRG.14834|rep_overlap=L1MCb_14%,L1PA4_7%,MamGypsy2-I_6%	10	44131770	44137650	.	Myocyte (cardiac)
STRG.14838|rep_overlap=L1P3_24%,AluY_13%,MIRb_9%	10	44143648	44146077	.	Myocyte (cardiac)
STRG.14847|rep_overlap=L1M4_42%,L1M5_32%,L1ME4b_7%	10	44162812	44168097	-	Myocyte (cardiac)
STRG.14852|rep_overlap=MSTD_4%,MLT1B_4%,LTR37-int_4%	10	44196999	44205689	.	Epithelial cell (alveolar type II)
STRG.14871|rep_overlap=L2a_15%,AluSx_5%,MIRb_4%	10	44359615	44365580	-	Endothelial cell (vascular) I;Endothelial cell (vascular) II;Endothelial cell (vascular) III
STRG.14872|rep_overlap=L2a_22%,MER1B_8%,MLT1O_7%	10	44365581	44370164	-	Endothelial cell (vascular) II
STRG.14898|rep_overlap=L1MD2_51%,L1MB7_34%,AluYb8_13%	10	44501469	44503852	.	Epithelial cell (alveolar type I);Epithelial cell (alveolar type II)
STRG.14904|rep_overlap=L1MDa_58%,L1PA2_16%,AluSp_7%	10	44532903	44537287	.	Endothelial cell (vascular) I
STRG.140604|rep_overlap=L1M4b_26%,MER57A-int_7%,AluSc8_4%	10	44702995	44709783	.	Epithelial cell (alveolar type II);Immune (alveolar macrophage)
STRG.140730|rep_overlap=L1MC2_58%,HAL1M8_7%,AluYm1_3%	10	45207456	45218541	.	Immune (alveolar macrophage)
STRG.140750|rep_overlap=L1M4b_23%,L1PA7_20%,L1PA16_16%	10	45317540	45328997	.	Immune (alveolar macrophage activated);Immune (alveolar macrophage)
STRG.140894|rep_overlap=L1MB4_16%,L1ME3_6%,L2a_3%	10	46163246	46207632	-	Immune (T cell)
STRG.140939|rep_overlap=MLT1J_7%,AluSz_5%,AluSq2_5%	10	46556912	46563094	+	Epithelial cell (alveolar type II)
STRG.140952|rep_overlap=L1MC3_21%,L1MEc_19%,L1M4a1_12%	10	46662988	46667730	.	Epithelial cell (basal keratinocyte)
STRG.141024|rep_overlap=MLT1F1_20%,AluYm1_11%,L3_5%	10	47202496	47205313	.	Epithelial cell (alveolar type II)
STRG.141084|rep_overlap=AluJb_46%,L1M4_32%,AluSc8_21%	10	47576456	47577243	.	Myocyte (cardiac)
STRG.141097|rep_overlap=L1MC3_13%,L1MCc_11%,HAL1_9%	10	47667726	47679118	.	Immune (alveolar macrophage);Myocyte (cardiac)
STRG.141098|rep_overlap=AluSx_10%,AluJb_9%,AluSz_7%	10	47679737	47688785	.	Epithelial cell (basal keratinocyte)
STRG.141115|rep_overlap=MER101-int_36%,MER65-int_29%,MER57-int_17%	10	47898812	47903427	.	Epithelial cell (alveolar type I);Epithelial cell (basal keratinocyte);Epithelial cell (luminal I)
STRG.141129|rep_overlap=L1MC4a_37%,AluSp_20%	10	48003868	48005435	.	Myocyte (cardiac)
STRG.141255|rep_overlap=L1MEi_39%,L2_27%,Charlie5_13%	10	48659525	48662404	.	Immune (DC/macrophage);Immune (macrophage I)
STRG.141349|rep_overlap=L1MDa_57%,MLT1D_13%,HAL1_10%	10	49263742	49267564	.	Myocyte (sk. muscle)
STRG.141365|rep_overlap=L1MEf_41%,MSTA_19%,L1MA3_14%	10	49339371	49343930	.	Myocyte (fast-twitch);Myocyte (sk. muscle)
STRG.141367|rep_overlap=L1MB3_27%,L1MC4a_11%,MLT1A_10%	10	49354494	49358380	.	Myocyte (sk. muscle)
STRG.141434|rep_overlap=L1MB7_29%,AluSp_24%,AluY_12%	10	49786979	49789630	.	Immune (alveolar macrophage)
STRG.141530|rep_overlap=L1MA4A_15%,L1PA3_8%,L2a_6%	10	50280132	50298536	.	Myocyte (sk. muscle)
STRG.141531|rep_overlap=L1MA4A_60%,L1MCa_20%,MIRb_3%	10	50298537	50304778	.	Myocyte (fast-twitch);Myocyte (sk. muscle)
STRG.141673|rep_overlap=L2b_8%,MIRc_7%,AluY_5%	10	50888168	50893852	.	Myocyte (sk. muscle)
STRG.141675|rep_overlap=L1MA3_21%,L1M3_8%,L1MC4a_5%	10	50902476	50910279	+	Myocyte (sk. muscle)
STRG.141680|rep_overlap=THE1B-int_11%,L2a_9%,LTR16E1_8%	10	50923900	50928748	.	Myocyte (sk. muscle)
STRG.141682|rep_overlap=L1PA15_28%,L1ME4a_9%,THE1D_8%	10	50934101	50938499	.	Myocyte (sk. muscle)
STRG.141689|rep_overlap=LTR33_17%,MLT1H_17%,AluSx1_11%	10	50973355	50976114	.	Myocyte (sk. muscle)
STRG.141692|rep_overlap=L1MB3_14%,MLT2A2_11%,L1ME4b_9%	10	50978771	50982825	.	Myocyte (sk. muscle)
STRG.142036|rep_overlap=L1PA3_77%,MIRb_5%,AluSq2_5%	10	52360181	52368171	.	Epithelial cell (luminal I);Epithelial cell (luminal)
STRG.142039|rep_overlap=MLT2A2_13%,L1MA4_10%,MER5A_9%	10	52426660	52430746	.	Epithelial cell (alveolar type II);Immune (alveolar macrophage)
STRG.142120|rep_overlap=L1MB1_17%,L1MC1_7%,L1M3de_7%	10	53188121	53217617	.	Adipocyte
STRG.142146|rep_overlap=L1PA6_26%,L2c_12%,MLT1D_8%	10	53374812	53380061	.	Epithelial cell (alveolar type I)
STRG.142147|rep_overlap=AluY_18%,MER67D_12%,AluSc_9%	10	53380236	53383524	.	Immune (alveolar macrophage)
STRG.142174|rep_overlap=L1PA3_18%,HERVH-int_15%,L1ME2z_3%	10	53471432	53504453	-	Epithelial cell (alveolar type II);Immune (alveolar macrophage)
STRG.142190|rep_overlap=L1PA12_25%,L1MC1_6%,L1MC3_5%	10	53575845	53601346	-	Immune (alveolar macrophage)
STRG.142205|rep_overlap=L1PA16_20%,L1PA3_10%,LTR17_4%	10	53650621	53670609	.	Epithelial cell (alveolar type II)
STRG.142208|rep_overlap=L2a_14%,MIRb_5%,AluY_4%	10	53686350	53693248	.	Epithelial cell (alveolar type II)
STRG.142224|rep_overlap=MLT1G-int_16%,L1MEg_12%,MSTA_5%	10	53772127	53781006	.	Epithelial cell (alveolar type II);Immune (alveolar macrophage)
STRG.142511|rep_overlap=L1MD_10%,L1M8_8%,L1ME3A_5%	10	55649583	55662590	-	Epithelial cell (basal I)
STRG.142520|rep_overlap=L1M4_5%,LTR78_2%,L1ME3A_2%	10	55926112	55962855	-	Epithelial cell (basal keratinocyte)
STRG.142527|rep_overlap=L1MEc_80%,AluY_11%,FLAM_C_5%	10	55991729	55994378	.	Epithelial cell (basal keratinocyte);Myocyte (fast-twitch);Myocyte (sk. muscle)
STRG.142528|rep_overlap=Tigger3b_17%,L1MEc_14%,L1MCa_10%	10	55994437	56005069	.	Epithelial cell (basal keratinocyte)
STRG.142529|rep_overlap=L1PA10_6%,L1PA16_5%,L1PA8_3%	10	56007191	56158685	-	Epithelial cell (basal keratinocyte);Epithelial cell (suprabasal keratinocyte);Melanocyte;Unknown (SFN-GJA1)
STRG.142537|rep_overlap=L1PA10_19%,L1PA8_13%,L1PA15-16_11%	10	56079056	56097389	+	Epithelial cell (basal keratinocyte)
STRG.142543|rep_overlap=L1PA2_33%,L1MD2_19%,L1PA17_13%	10	56179988	56189492	.	Epithelial cell (basal keratinocyte)
STRG.142549|rep_overlap=L1PA13_39%,AluSx_6%,L1MA3_2%	10	56211598	56216681	-	Epithelial cell (basal keratinocyte)
STRG.142555|rep_overlap=L1PA10_37%,L1PA17_7%,MER4A1_3%	10	56242537	56258019	-	Epithelial cell (basal keratinocyte)
STRG.142562|rep_overlap=L1M2_33%,MER1B_4%,L3_4%	10	56289551	56299453	.	Epithelial cell (basal keratinocyte)
STRG.142564|rep_overlap=L1PA14_15%,MamRep1527_11%,AluSx1_5%	10	56303063	56308825	.	Epithelial cell (alveolar type I)
STRG.142565|rep_overlap=L1PA15_11%,L2a_10%,LTR27E_5%	10	56308826	56328134	.	Epithelial cell (basal keratinocyte)
STRG.142567|rep_overlap=L1M4c_19%,L1MB3_15%,L1M1_9%	10	56328208	56346275	-	Epithelial cell (basal keratinocyte);Unknown (SFN-GJA1)
STRG.142570|rep_overlap=L1MB7_32%,MIRb_12%,L1MA5_8%	10	56371611	56373180	.	Myocyte (cardiac)
STRG.142572|rep_overlap=L3_10%,MIR_9%,AluJb_4%	10	56432850	56440745	.	Epithelial cell (alveolar type II)
STRG.142600|rep_overlap=L1MD_18%,L1MD1_12%,L1MC3_10%	10	56613082	56621785	.	Epithelial cell (alveolar type II)
STRG.142612|rep_overlap=L1PA5_32%,L2_16%,L1MA9_6%	10	56678937	56686166	.	Endothelial cell (vascular) I;Endothelial cell (vascular) III
STRG.142660|rep_overlap=AluSx1_10%,AluSc8_10%,LTR37B_7%	10	56920489	56923610	.	Epithelial cell (alveolar type II)
STRG.142675|rep_overlap=L1M2_15%,L1PA7_4%,MSTC_4%	10	56985604	56998273	.	Epithelial cell (alveolar type I);Immune (alveolar macrophage)
STRG.142685|rep_overlap=L1PA13_88%,AluY_7%,L1PA16_5%	10	57052536	57056947	.	Myocyte (cardiac)
STRG.142687|rep_overlap=L1MCa_33%,L1PB2_10%,L1MEg_4%	10	57062408	57077203	+	Myocyte (cardiac)
STRG.142691|rep_overlap=L1MA9_10%,AluSz_8%,AluSq2_7%	10	57083830	57087749	.	Myocyte (cardiac)
STRG.142728|rep_overlap=L1PA8_7%,HUERS-P3-int_5%,L1PA4_3%	10	57319586	57407789	-	Epithelial cell (alveolar type II);Immune (alveolar macrophage)
STRG.142743|rep_overlap=L1ME1_62%,AluJo_18%,LTR40b_16%	10	57423863	57425512	.	Myocyte (cardiac)
STRG.142759|rep_overlap=L1PA5_20%,L1MA2_17%,L1ME1_12%	10	57532714	57564354	-	Myocyte (cardiac)
STRG.142761|rep_overlap=HUERS-P3b-int_24%,L1PBa1_7%,LTR9_6%	10	57567580	57586283	-	Myocyte (cardiac)
STRG.142766|rep_overlap=HERV9-int_3%,HUERS-P3b-int_2%,L1PA6_2%	10	57607566	57862672	-	Myocyte (cardiac)
STRG.142779|rep_overlap=HERV9-int_12%,L1ME1_6%,L1PA8A_4%	10	57798131	57869194	+	Epithelial cell (alveolar type II)
STRG.142785|rep_overlap=L1P1_14%,L1MEi_6%,L1M6_6%	10	57929147	57944945	.	Immune (alveolar macrophage)
STRG.142787|rep_overlap=L1MA6_16%,L1MEf_8%,L1PA7_6%	10	57958872	57980228	.	Myocyte (cardiac)
STRG.142806|rep_overlap=L1PB3_83%,AluSx_16%	10	58073586	58075308	.	Epithelial cell (alveolar type I);Epithelial cell (alveolar type II);Immune (alveolar macrophage)
STRG.142839|rep_overlap=L1MB8_16%,MLT2B3_12%,MSTC_9%	10	58319228	58323802	.	Myocyte (sk. muscle)
STRG.142856|rep_overlap=L2a_36%,HAL1_16%,L2c_5%	10	58507125	58512737	-	Fibroblast I
STRG.142941|rep_overlap=MER90a_8%,AluJo_6%,MamTip2_2%	10	58841726	58844181	.	Myocyte (sk. muscle)
STRG.142943|rep_overlap=AluSx_15%,L1MC1_13%,MIRb_12%	10	58847963	58849791	.	Epithelial cell (alveolar type I);Epithelial cell (alveolar type II);Immune (alveolar macrophage)
STRG.142951|rep_overlap=L1MA5_89%,MER75_9%	10	58876646	58882060	.	Fibroblast I
STRG.142954|rep_overlap=L1PREC2_13%,L2_5%,L1MEg_3%	10	58891681	58908189	.	Epithelial cell (alveolar type I)
STRG.142993|rep_overlap=L1MEf_25%,MLT1G1_9%,L2b_3%	10	59139918	59145893	.	Myocyte (sk. muscle)
STRG.142994|rep_overlap=L1MC5a_9%,L3_8%,MIR_5%	10	59146183	59161164	.	Myocyte (sk. muscle)
STRG.142995|rep_overlap=L1PB4_16%,L1M2_14%,L3b_4%	10	59162332	59170274	.	Myocyte (sk. muscle)
STRG.143038|rep_overlap=Tigger3b_12%,Tigger18a_7%,L3_5%	10	59364076	59373996	.	Myocyte (sk. muscle)
STRG.143041|rep_overlap=LTR16D2_6%,MLT2B4_5%,L2b_5%	10	59379476	59388277	-	Fibroblast I;Fibroblast II
STRG.143043|rep_overlap=L1PA7_17%,L1MB7_16%,L1PA5_15%	10	59395891	59402843	.	Fibroblast I;Fibroblast II
STRG.143044|rep_overlap=L1MEf_60%,L1MC5a_16%,AluSx1_9%	10	59403040	59406619	.	Fibroblast I;Fibroblast II
STRG.143045|rep_overlap=L1PA5_97%,L1MA6_1%	10	59408282	59409643	.	Myocyte (sk. muscle)
STRG.143048|rep_overlap=L1PA3_81%,L1MB2_15%	10	59420676	59427605	.	Epithelial cell (luminal II)
STRG.143054|rep_overlap=L1MB8_29%,L2a_14%,AluSx1_7%	10	59456283	59461006	.	Fibroblast I
STRG.143060|rep_overlap=L2c_9%,THE1B_8%,MLT1J2_8%	10	59477291	59481516	.	Fibroblast I;Fibroblast II
STRG.143064|rep_overlap=L1PA8_13%,L1MA5_12%,MLT2B3_6%	10	59495522	59503433	.	Fibroblast I
STRG.143068|rep_overlap=L1MB7_9%,LTR24_6%,MamGypLTR1b_3%	10	59514968	59522123	.	Fibroblast I
STRG.143072|rep_overlap=L1PA3_46%,L1ME2_6%,MER117_4%	10	59537745	59542448	.	Fibroblast I;Fibroblast II
STRG.143164|rep_overlap=L1MC1_17%,L1MC4_16%,THE1B_5%	10	59974070	59982039	.	Epithelial cell (alveolar type I)
STRG.143370|rep_overlap=LTR101_Mam_18%,L2_17%,AluSz6_12%	10	60754168	60756800	.	Epithelial cell (alveolar type II)
STRG.143371|rep_overlap=L1MEh_21%,AluSz6_13%,L1MA4A_11%	10	60757015	60759372	.	Epithelial cell (alveolar type II)
STRG.143380|rep_overlap=AluSx1_5%,MLT1G3_4%,MSTB1_3%	10	60851635	60869316	.	Myocyte (fast-twitch);Myocyte (sk. muscle)
STRG.143446|rep_overlap=L1MEf_46%,L1PA4_16%,Tigger2_12%	10	61200228	61206720	.	Epithelial cell (ciliated)
STRG.143447|rep_overlap=L1MEg_18%,L1MC5_16%,MLT1C_13%	10	61210780	61214039	.	Epithelial cell (ciliated);ICCs
STRG.143449|rep_overlap=L1PB1_21%,MER4-int_15%,L1MCb_9%	10	61216032	61240594	.	ICCs
STRG.143453|rep_overlap=L1PA11_14%,L1M6_12%,MLT1J_5%	10	61255210	61267835	.	ICCs
STRG.143454|rep_overlap=L1M8_26%,L1MC5_17%,MER1A_10%	10	61269889	61275153	.	ICCs
STRG.143456|rep_overlap=MIR3_6%,FLAM_A_5%,AluSq2_5%	10	61278160	61280527	.	ICCs
STRG.143461|rep_overlap=L1MEg_16%,L2a_9%,MIRb_9%	10	61300759	61307180	.	ICCs
STRG.143467|rep_overlap=L1MC1_16%,L1ME3A_9%,MIR_6%	10	61321779	61328984	.	Epithelial cell (luminal)
STRG.143468|rep_overlap=L1MC1_11%,L1P1_10%,L1PA2_6%	10	61329124	61340703	.	ICCs
STRG.143478|rep_overlap=L2a_12%,AluJr4_7%,L2c_5%	10	61383187	61391684	.	ICCs;Immune (alveolar macrophage)
STRG.143510|rep_overlap=L1MA8_8%,MIRb_3%,AluSx_3%	10	61630079	61641044	-	Epithelial cell (luminal II)
STRG.143511|rep_overlap=L1MA3_36%,L1ME4a_4%,AluSp_3%	10	61644277	61656713	.	Myocyte (sk. muscle)
STRG.143526|rep_overlap=L2b_10%,L1MC3_8%,L1MC4a_6%	10	61766767	61776099	+	Epithelial cell (ciliated)
STRG.143536|rep_overlap=L1MC5_11%,L2a_5%,MIRb_4%	10	61840861	61859537	.	Epithelial cell (luminal II)
STRG.143596|rep_overlap=AluY_12%,Tigger19a_5%	10	62165408	62167947	+	Myocyte (sk. muscle)
STRG.143598|rep_overlap=L1MEc_36%,AluY_14%,MIRb_11%	10	62171239	62173116	.	Epithelial cell (alveolar type I);Myocyte (fast-twitch);Myocyte (sk. muscle)
STRG.143599|rep_overlap=L1MEc_51%,L1MC3_19%,L1PA4_8%	10	62173117	62178585	+	Myocyte (fast-twitch);Myocyte (sk. muscle)
STRG.143623|rep_overlap=L1PREC2_15%,MLT1M_6%,MLT1H2_5%	10	62314552	62323237	.	Epithelial cell (alveolar type I);Epithelial cell (squamous);Epithelial cell (suprabasal)
STRG.143624|rep_overlap=L1PREC2_100%	10	62323871	62325389	.	Epithelial cell (squamous)
STRG.143626|rep_overlap=L1MB5_100%	10	62330742	62331860	.	Epithelial cell (squamous)
STRG.143719|rep_overlap=L1PA4_77%,SVA_E_10%,AluSc_7%	10	62948689	62952717	+	Epithelial cell (luminal I)
STRG.143728|rep_overlap=L1MC1_6%,AluSz_6%,MSTA_4%	10	62998081	63008232	.	Epithelial cell (alveolar type I)
STRG.143747|rep_overlap=AluSc8_25%,Charlie17a_18%	10	63087571	63088794	.	Myocyte (smooth muscle TAGLN lo)
STRG.144165|rep_overlap=L2_16%,AluSq_7%,AluSg_7%	10	64851408	64855613	.	Immune (alveolar macrophage)
STRG.144183|rep_overlap=MER52D_27%,THE1B_6%,MSTD_6%	10	65029504	65035746	.	Epithelial cell (alveolar type II)
STRG.144202|rep_overlap=L1ME2_22%,Tigger1_5%,L1MB2_4%	10	65153233	65165470	.	Epithelial cell (alveolar type II)
STRG.144209|rep_overlap=L1MA8_6%,L1M5_5%,LTR33_4%	10	65208277	65218776	.	Epithelial cell (basal keratinocyte);Immune (alveolar macrophage)
STRG.144230|rep_overlap=L1MCc_12%,HAL1_10%,L1MC4_8%	10	65364502	65379187	.	Immune (alveolar macrophage)
STRG.144250|rep_overlap=L1MA3_96%,AluSz_4%	10	65512812	65520402	.	Epithelial cell (luminal I);Epithelial cell (luminal II);Epithelial cell (luminal)
STRG.144253|rep_overlap=L1PA13_30%,L1M5_15%,AluSx1_5%	10	65533173	65539632	.	Epithelial cell (alveolar type II);Epithelial cell (basal keratinocyte);Immune (alveolar macrophage)
STRG.144255|rep_overlap=MLT2F_32%,AluY_17%	10	65540547	65542335	.	Immune (alveolar macrophage)
STRG.144259|rep_overlap=Tigger1_64%,MER4B_17%,AluSx1_13%	10	65561340	65563637	.	Endothelial cell (lymphatic);Epithelial cell (basal keratinocyte)
STRG.144682|rep_overlap=AluYi6_76%,L1ME4a_24%	10	67765092	67765492	.	Adipocyte
STRG.144703|rep_overlap=AluSz_21%,AluSp_16%,AluY_15%	10	67879446	67881408	.	Epithelial cell (alveolar type II);Immune (alveolar macrophage)
STRG.144784|rep_overlap=L1MC4_9%,AluSx1_6%,AluSz_4%	10	68246170	68259958	.	Myocyte (fast-twitch);Myocyte (sk. muscle)
STRG.144958|rep_overlap=AluSx1_28%,L2c_10%,AluSz6_9%	10	68952964	68954053	+	Adipocyte
STRG.144990|rep_overlap=L2a_7%,AluJb_6%,AluY_6%	10	69044755	69054889	-	Epithelial cell (alveolar type I);Immune (alveolar macrophage)
STRG.145080|rep_overlap=MamGypLTR1a_12%,MLT1J_7%,AluSx1_7%	10	69421052	69424929	.	Myocyte (sk. muscle)
STRG.145081|rep_overlap=AluYm1_16%,MLT1L_13%,MIR_9%	10	69425373	69427324	+	Myocyte (sk. muscle);Myocyte (smooth muscle TAGLN lo)
STRG.145101|rep_overlap=L1PA15_26%,AluSz_12%,AluSz6_12%	10	69579956	69582525	.	Epithelial cell (alveolar type II)
STRG.145107|rep_overlap=L1MD1_31%,L1MC3_17%,L1M2_5%	10	69600843	69614084	.	Immune (macrophage I);Immune (macrophage)
STRG.145110|rep_overlap=L1MDa_23%,AluJo_6%,MamGypLTR1c_6%	10	69625236	69629842	.	Immune (macrophage I)
STRG.145131|rep_overlap=MER21C_11%,MIRb_10%,L1ME3G_9%	10	69757582	69764523	.	Immune (alveolar macrophage)
STRG.145139|rep_overlap=MLT1H2_12%,MLT1K_10%,L2c_7%	10	69793946	69798608	.	Epithelial cell (alveolar type II)
STRG.145206|rep_overlap=AluSz_22%,AluSx3_11%,L1M5_8%	10	70170592	70173562	.	Immune (alveolar macrophage)
STRG.145248|rep_overlap=AluSq2_17%,MLT1H_15%,MLT1B_11%	10	70383839	70387354	+	Myocyte (fast-twitch);Myocyte (sk. muscle)
STRG.145249|rep_overlap=AluSx_25%,AluSz_25%,AluSg_25%	10	70388085	70389275	.	Myocyte (sk. muscle)
STRG.145294|rep_overlap=L1PA6_36%,L1M4_23%,AluSp_10%	10	70635639	70641679	.	Endothelial cell (vascular) II
STRG.145391|rep_overlap=L3_5%,AluSx_5%,MLT1D_4%	10	71129475	71140793	-	Epithelial cell (alveolar type II)
STRG.145585|rep_overlap=Harlequin-int_89%,AluY_7%,LTR2_5%	10	71941700	71946258	.	Epithelial cell (alveolar type II);Immune (alveolar macrophage)
STRG.145588|rep_overlap=HERVK14-int_97%,AluY_3%	10	71957131	71960082	+	Myocyte (cardiac)
STRG.145639|rep_overlap=MIRb_7%,AluSx_5%,LTR12C_4%	10	72314002	72326239	-	Myocyte (sk. muscle)
STRG.145731|rep_overlap=AluSx4_28%,AluSx_28%	10	72678797	72679854	.	Epithelial cell (alveolar type II)
STRG.145810|rep_overlap=L1MB4_50%,AluJb_50%	10	72957700	72958226	.	Myocyte (sk. muscle)
STRG.145811|rep_overlap=L1MA2_72%,AluSz_5%,L1M3_4%	10	72959332	72965107	.	Endothelial cell (lymphatic);Myocyte (sk. muscle)
STRG.145812|rep_overlap=L1M1_21%,L1M3_20%,L1MA5A_12%	10	72965108	72975136	.	Endothelial cell (lymphatic);Myocyte (sk. muscle)
STRG.145813|rep_overlap=L1ME1_61%,AluSx1_37%,AluJo_2%	10	72996109	72996951	-	Myocyte (sk. muscle)
STRG.145815|rep_overlap=L1ME1_18%,AluSx1_18%,L1MB8_17%	10	72996952	72998623	-	Myocyte (sk. muscle)
STRG.145816|rep_overlap=L1M4c_37%,L1MB3_26%,MSTD_19%	10	72999104	73001097	-	Myocyte (sk. muscle)
STRG.145817|rep_overlap=L1M4c_23%,Tigger3a_12%,Charlie10b_8%	10	73001205	73003864	-	Myocyte (sk. muscle)
STRG.145897|rep_overlap=L1M4c_20%,AluY_10%,L1MA6_10%	10	73360582	73375013	+	Myocyte (NMJ-rich);Myocyte (fast-twitch);Myocyte (sk. muscle)
STRG.145910|rep_overlap=AluSg_19%,MamRTE1_14%	10	73434383	73435975	+	Myocyte (fast-twitch);Myocyte (sk. muscle)
STRG.146043|rep_overlap=AluSx_25%,L1MEc_18%,L1M5_13%	10	73982961	73986582	+	Adipocyte
STRG.146208|rep_overlap=AluSx_37%,MER57B2_35%,L2a_9%	10	74785737	74786886	.	Epithelial cell (alveolar type II);Immune (alveolar macrophage)
STRG.146211|rep_overlap=AluSg_52%,AluSq_48%	10	74811958	74812563	.	Epithelial cell (alveolar type II)
STRG.146632|rep_overlap=L1MEf_11%,L1HS_9%,L1ME3Cz_6%	10	76566379	76588892	-	Myocyte (cardiac);Pericyte/SMC I
STRG.146633|rep_overlap=L1HS_100%	10	76590531	76591361	.	Epithelial cell (luminal I);Epithelial cell (luminal II);Epithelial cell (luminal)
STRG.146644|rep_overlap=MLT2F_7%,MIRb_5%,AluSc8_4%	10	76629076	76636616	.	Pericyte/SMC I
STRG.146645|rep_overlap=MIRb_14%	10	76640091	76641371	.	Pericyte/SMC I
STRG.146651|rep_overlap=L1MB2_14%,LTR9_6%,L1ME3F_5%	10	76663812	76674223	.	Pericyte/SMC I
STRG.146652|rep_overlap=AluY_28%,MIR_23%,MLT1K_23%	10	76687787	76688842	.	Epithelial cell (alveolar type I);Pericyte/SMC I
STRG.146653|rep_overlap=L1MCa_30%,L1MC_15%,MIR_7%	10	76693506	76700040	.	Adipocyte;Epithelial cell (alveolar type I);Pericyte/SMC I
STRG.146654|rep_overlap=L1HS_50%,L1M1_33%,L1MCc_8%	10	76701161	76711184	.	Adipocyte;Pericyte/SMC I
STRG.146656|rep_overlap=L1PBa1_23%,L1MA9_7%,AluSc_6%	10	76714451	76724801	.	Epithelial cell (club)
STRG.146657|rep_overlap=AluY_47%	10	76725788	76726445	.	Myocyte (sk. muscle)
STRG.146660|rep_overlap=L1ME1_13%,L1MD3_8%,L1MC_7%	10	76738240	76750565	.	Epithelial cell (alveolar type I)
STRG.146850|rep_overlap=L2b_7%	10	77769774	77771405	.	Myocyte (NMJ-rich);Myocyte (fast-twitch);Myocyte (sk. muscle)
STRG.146851|rep_overlap=LTR13A_45%,MamGypLTR3a_15%,L3_3%	10	77772677	77774801	.	Epithelial cell (basal keratinocyte);Epithelial cell (luminal I);Epithelial cell (luminal II);Epithelial cell (mature keratinocyte);Myoepithelial (basal)
STRG.146852|rep_overlap=LOR1a_22%,LTR46_21%,L1ME3G_5%	10	77774990	77776941	.	Epithelial cell (luminal II)
STRG.146853|rep_overlap=MER89_24%,L1MC5a_16%,AluSx_16%	10	77777056	77778923	.	Epithelial cell (luminal I);Epithelial cell (luminal II);Epithelial cell (luminal)
STRG.146906|rep_overlap=AluSg4_12%,AluSz_12%,MIRb_10%	10	77957455	77959944	-	Myocyte (sk. muscle)
STRG.146935|rep_overlap=THE1C-int_8%,LTR85a_5%,L1M5_5%	10	78135502	78144826	.	Adipocyte
STRG.146937|rep_overlap=ERV3-16A3_I-int_22%,L1ME1_12%,L1MB5_8%	10	78150666	78169689	.	Schwann cell I
STRG.147033|rep_overlap=L1MB8_9%,LTR16E2_8%,MIR_6%	10	78728078	78734606	.	Fibroblast II
STRG.147038|rep_overlap=MIRb_9%,AluJo_8%,L1MC4_6%	10	78757779	78761645	.	Myocyte (sk. muscle)
STRG.147182|rep_overlap=MLT1G_14%,AluJo_13%,L2c_1%	10	79327111	79329363	+	Myocyte (fast-twitch);Myocyte (sk. muscle)
STRG.147206|rep_overlap=L2_16%,AluJb_4%,MER44D_4%	10	79449947	79466053	+	Immune (alveolar macrophage)
STRG.147216|rep_overlap=L2a_17%,AluSx_10%,AluSq2_10%	10	79537113	79540223	.	Epithelial cell (alveolar type II);Myocyte (sk. muscle)
STRG.147217|rep_overlap=L2c_15%,HAL1ME_14%,FLAM_C_11%	10	79547529	79548729	.	Epithelial cell (alveolar type II)
STRG.147218|rep_overlap=Arthur1_15%,MER47A_5%,L1M5_5%	10	79548730	79555851	-	Epithelial cell (alveolar type II)
STRG.147221|rep_overlap=L1PA6_100%	10	79574103	79575536	.	Epithelial cell (alveolar type II)
STRG.147223|rep_overlap=L1PREC2_37%,L1P3_26%,L1PA4_22%	10	79621702	79622324	-	Epithelial cell (alveolar type II)
STRG.147264|rep_overlap=AluY_8%,L1MA4_7%,AluSz_7%	10	79896600	79900672	.	Epithelial cell (luminal I)
STRG.147281|rep_overlap=AluSz_14%,MSTC_8%,AluSx1_7%	10	80041767	80045993	.	Myocyte (sk. muscle)
STRG.147295|rep_overlap=L1MC4a_17%,MER92-int_6%,L1ME3A_5%	10	80115065	80123593	-	Myocyte (sk. muscle)
STRG.147321|rep_overlap=L1PA6_78%,L1MB5_12%,AluY_11%	10	80307953	80310819	.	Epithelial cell (ciliated)
STRG.147322|rep_overlap=LTR12C_18%,L1MC3_16%,L1MD2_9%	10	80313388	80320909	.	Epithelial cell (ciliated)
STRG.147323|rep_overlap=L1ME3Cz_9%,AluY_6%,AluSx_6%	10	80320930	80325634	-	Epithelial cell (ciliated)
STRG.147324|rep_overlap=AluY_7%,L1ME3Cz_4%,MIR_3%	10	80325916	80330256	.	Epithelial cell (ciliated)
STRG.147337|rep_overlap=Tigger1_26%,AluSx_9%,AluSq2_4%	10	80375185	80383202	.	Immune (alveolar macrophage)
STRG.147402|rep_overlap=MSTB_9%,AluYk3_7%,Tigger1_7%	10	80671321	80675437	.	Epithelial cell (alveolar type II)
STRG.147405|rep_overlap=L1M5_10%,MER49_9%,MER21C_9%	10	80678411	80687915	.	Myocyte (sk. muscle)
STRG.147406|rep_overlap=L3_5%,MIRb_4%,L1PA4_4%	10	80688785	80693523	.	Epithelial cell (alveolar type II);Immune (alveolar macrophage)
STRG.147459|rep_overlap=L1ME3A_26%,Tigger2_18%,L1MB8_15%	10	80966434	80981768	.	Epithelial cell (alveolar type I);Immune (alveolar macrophage)
STRG.147491|rep_overlap=AluSx3_13%,THE1C_6%,L1ME4b_5%	10	81107333	81111740	.	Immune (alveolar macrophage)
STRG.147502|rep_overlap=AluSg_47%	10	81175769	81176418	.	Epithelial cell (alveolar type I)
STRG.147520|rep_overlap=L1MCa_27%,Tigger4_9%,AluSp_7%	10	81239136	81247738	.	Immune (alveolar macrophage);Myocyte (fast-twitch)
STRG.147530|rep_overlap=AluSc_28%,CR1-12_AMi_14%,L3_6%	10	81284160	81285265	.	Epithelial cell (alveolar type I);Epithelial cell (alveolar type II);Immune (alveolar macrophage)
STRG.147591|rep_overlap=AluY_13%,L1MEd_11%,MIRb_6%	10	81605908	81608322	.	Myocyte (fast-twitch)
STRG.147607|rep_overlap=L1ME4a_5%,LTR27E_5%,LTR8_4%	10	81666634	81685137	.	Immune (alveolar macrophage)
STRG.147628|rep_overlap=MSTD_8%,MLT1A0_7%,AluSx1_6%	10	81797046	81801974	.	Epithelial cell (alveolar type I);Immune (alveolar macrophage)
STRG.147630|rep_overlap=L1MC1_82%,AluJo_7%,AluSg_7%	10	81808865	81813317	.	Immune (T cell)
STRG.147930|rep_overlap=L1PA13_20%,L1PA7_19%,L1MEf_11%	10	83088679	83121735	+	Immune (alveolar macrophage)
STRG.147947|rep_overlap=L1M1_45%,L1ME1_21%,HSMAR2_19%	10	83169750	83175953	.	Epithelial cell (luminal)
STRG.147951|rep_overlap=MER9a1_13%,AluYm1_8%,MIRb_6%	10	83186011	83189822	.	Epithelial cell (luminal)
STRG.147957|rep_overlap=MER52-int_87%	10	83218708	83222225	.	Epithelial cell (luminal)
STRG.147958|rep_overlap=LTR1D_10%,MER76_8%,MER39B_8%	10	83223263	83231801	.	Epithelial cell (luminal);Fibroblast II
STRG.147961|rep_overlap=L2a_17%,L2_14%,AluY_13%	10	83240560	83242851	.	Epithelial cell (luminal);Fibroblast II
STRG.147962|rep_overlap=L1PA8_95%,L2a_3%	10	83244108	83246070	.	Epithelial cell (luminal)
STRG.147967|rep_overlap=L1MA5A_17%,HAL1_16%,L3_8%	10	83256881	83265150	.	Epithelial cell (luminal);Fibroblast II
STRG.147968|rep_overlap=L1MA5A_100%	10	83265250	83265731	.	Epithelial cell (luminal);Fibroblast II
STRG.147969|rep_overlap=L1MA5A_60%,AluY_9%	10	83265831	83269263	.	Epithelial cell (luminal)
STRG.147970|rep_overlap=LTR16C_6%,MER58C_5%,MER5B_4%	10	83270584	83275143	-	Epithelial cell (luminal)
STRG.147971|rep_overlap=L1MEf_60%,AluSc_12%	10	83277312	83279785	.	Epithelial cell (luminal);Fibroblast II
STRG.147972|rep_overlap=L1MEf_62%,AluSx1_31%	10	83280852	83281805	.	Epithelial cell (luminal)
STRG.147974|rep_overlap=L1ME2z_43%,AluY_15%,AluSx_11%	10	83283607	83285663	.	Epithelial cell (luminal);Fibroblast II
STRG.147975|rep_overlap=L1PA5_48%,L1MB8_29%,AluSz_4%	10	83291568	83298545	.	Epithelial cell (luminal)
STRG.147977|rep_overlap=AluSz_6%,AluJr_4%,MIR_2%	10	83299167	83304218	.	Epithelial cell (luminal);Fibroblast II
STRG.147981|rep_overlap=L1MB7_43%,MER44B_8%,AluSp_4%	10	83327775	83334554	.	Epithelial cell (luminal)
STRG.147982|rep_overlap=L1PA5_64%,MamRep1527_4%,L2_3%	10	83337306	83346856	.	Epithelial cell (luminal)
STRG.147983|rep_overlap=L1MEb_26%,L1PA8A_18%,AluJr_13%	10	83349886	83352225	.	Epithelial cell (luminal)
STRG.147984|rep_overlap=L1MB4_47%,L1ME3A_29%,AluSz_8%	10	83353644	83357511	.	Epithelial cell (luminal);Fibroblast II
STRG.148004|rep_overlap=MER34C__35%,MER50C_26%,LTR7_24%	10	83429010	83430598	+	Epithelial cell (luminal)
STRG.148006|rep_overlap=L1MB8_17%,L1ME1_8%,AluSx_5%	10	83443580	83460286	.	Epithelial cell (luminal);Fibroblast II
STRG.148009|rep_overlap=L1MA1_78%	10	83465350	83466075	.	Epithelial cell (luminal)
STRG.148010|rep_overlap=L1MC3_93%,AluSc_7%	10	83471442	83475181	.	Epithelial cell (alveolar type II);Immune (alveolar macrophage)
STRG.148011|rep_overlap=Tigger1_63%,L1MC1_21%,AluSp_8%	10	83477644	83481466	.	Fibroblast II
STRG.148014|rep_overlap=AluJb_25%,L1M6_4%	10	83489587	83490282	.	Fibroblast II
STRG.148016|rep_overlap=MER4D_15%,MER67D_9%,MER31A_8%	10	83492360	83498601	.	Fibroblast II
STRG.148017|rep_overlap=AluY_47%,L1ME3Cz_31%	10	83498701	83499341	.	Fibroblast II
STRG.148019|rep_overlap=L1MEc_45%,L1ME1_15%,AluJb_6%	10	83504850	83509855	.	Fibroblast II
STRG.148020|rep_overlap=Tigger4_28%,L1ME1_14%,AluSz_9%	10	83511098	83521212	.	Fibroblast II
STRG.148023|rep_overlap=MLT1H_17%,AluSz_13%,L1ME2_10%	10	83535568	83537903	.	Fibroblast II
STRG.77115|rep_overlap=L1P2_51%,THE1C-int_15%,L1M2b_10%	10	83740749	83751616	.	Myocyte (cardiac)
STRG.77124|rep_overlap=L1PA3_88%,L1PB4_12%	10	83780418	83785667	.	Myocyte (cardiac)
STRG.77154|rep_overlap=MLT2A2_11%,MLT1A0_7%,AluYi6_7%	10	83930815	83935567	.	Myocyte (sk. muscle)
STRG.77168|rep_overlap=LTR53_16%,MLT2B4_14%,MLT1O_14%	10	83989323	83992442	.	Epithelial cell (alveolar type II)
STRG.77176|rep_overlap=L1MEg_11%,MER34A_5%,MER4D1_5%	10	84031792	84050496	-	Fibroblast
STRG.77180|rep_overlap=MER74B_10%,AluSq2_8%,MER113B_7%	10	84060308	84064757	.	Epithelial cell (alveolar type II)
STRG.77184|rep_overlap=HERVE_a-int_16%,HERVIP10FH-int_14%,LTR49-int_8%	10	84086707	84134262	-	Epithelial cell (Hillock);Epithelial cell (basal I);Epithelial cell (basal II);Epithelial cell (suprabasal)
STRG.77192|rep_overlap=AluSx_8%,AluJb_6%,L2b_3%	10	84189760	84194437	.	Epithelial cell (suprabasal)
STRG.77267|rep_overlap=L1MEg_76%,AluSg_10%,AluJb_7%	10	84557098	84560094	+	Epithelial cell (alveolar type II)
STRG.77273|rep_overlap=AluY_9%,LOR1b_2%,L1MC5a_2%	10	84595615	84608981	-	Epithelial cell (alveolar type II);Immune (alveolar macrophage)
STRG.77280|rep_overlap=L1P2_25%,L1PB4_11%,L1ME4b_8%	10	84650445	84656826	.	Epithelial cell (alveolar type II)
STRG.77284|rep_overlap=L1PA14_18%	10	84668552	84669229	.	Epithelial cell (alveolar type II)
STRG.77287|rep_overlap=L1ME4b_9%,MLT2B1_8%,MSTB1_8%	10	84673534	84678837	.	Epithelial cell (alveolar type II)
STRG.77288|rep_overlap=MER74B_9%,LTR14B_7%,LTR16A_7%	10	84680932	84686438	.	Epithelial cell (alveolar type II)
STRG.77292|rep_overlap=HAL1_17%,L2b_8%,MLT1B_8%	10	84710776	84716106	.	Epithelial cell (alveolar type II)
STRG.77293|rep_overlap=AluYb8_26%,MER58A_17%	10	84716285	84717503	.	Epithelial cell (alveolar type II)
STRG.77295|rep_overlap=L1ME1_10%,MLT2B2_10%,L1M1_9%	10	84718223	84723013	.	Epithelial cell (alveolar type II)
STRG.77296|rep_overlap=L1PA4_95%,L1MC3_5%	10	84726960	84730607	.	Epithelial cell (alveolar type II)
STRG.77300|rep_overlap=L1PA4_56%,L1PA6_38%,AluSx3_6%	10	84732233	84734015	.	Epithelial cell (alveolar type II)
STRG.77301|rep_overlap=L1MEf_28%,L1PA3_25%,L1MCc_12%	10	84739068	84749734	-	Epithelial cell (alveolar type II);Immune (alveolar macrophage)
STRG.77308|rep_overlap=LTR1A2_23%,L2a_22%,L1MA7_11%	10	84766705	84770534	.	Epithelial cell (alveolar type II)
STRG.77311|rep_overlap=L1PA3_57%,L1MA7_43%	10	84774411	84782854	-	Epithelial cell (alveolar type II)
STRG.77313|rep_overlap=L1MCb_21%,LTR78B_7%,AluY_6%	10	84785206	84789901	.	Epithelial cell (alveolar type II)
STRG.77317|rep_overlap=HUERS-P1-int_27%,Tigger3b_12%,L1PA16_6%	10	84799534	84809705	.	Epithelial cell (alveolar type II)
STRG.77319|rep_overlap=L1PA15_57%,HUERS-P1-int_28%,LTR8_10%	10	84811022	84817589	.	Epithelial cell (alveolar type II)
STRG.77320|rep_overlap=L1PA15_19%,L1ME4a_10%,L2a_8%	10	84818339	84822693	.	Epithelial cell (alveolar type II)
STRG.77323|rep_overlap=MLT-int_18%,HAL1ME_13%,L1MD3_10%	10	84830093	84834576	.	Epithelial cell (alveolar type II)
STRG.77324|rep_overlap=AluSz_18%,L1MC5a_11%,MIRb_10%	10	84834676	84836326	.	Epithelial cell (alveolar type II)
STRG.77328|rep_overlap=L1PA17_18%,L1ME3D_11%,L1ME1_11%	10	84848290	84870242	.	Epithelial cell (alveolar type II)
STRG.77332|rep_overlap=MLT2A2_10%,L1MB2_9%,L1MB3_8%	10	84877551	84882113	.	Epithelial cell (alveolar type II)
STRG.77334|rep_overlap=L1M4_37%,L1MB2_21%,Tigger1_15%	10	84886617	84888914	.	Epithelial cell (alveolar type II)
STRG.77335|rep_overlap=L1M6_26%,AluYe5_14%,Tigger19a_1%	10	84889014	84891247	.	Epithelial cell (alveolar type II)
STRG.77336|rep_overlap=L1MC5_21%,L1M5_7%,MIRb_5%	10	84893173	84902817	.	Epithelial cell (alveolar type II)
STRG.77338|rep_overlap=THE1B_7%,AluSc_7%,MIRb_5%	10	84907897	84911935	.	Epithelial cell (alveolar type II)
STRG.77340|rep_overlap=Tigger1_40%,AluY_6%,AluSx_5%	10	84912387	84917623	.	Epithelial cell (alveolar type II)
STRG.77346|rep_overlap=L1MDa_34%,L1MD1_24%,AluSp_5%	10	84960803	84966854	.	Epithelial cell (alveolar type II)
STRG.77348|rep_overlap=L1PA5_100%	10	84972897	84978118	.	Epithelial cell (alveolar type II)
STRG.77351|rep_overlap=MLT1D_10%,MLT1A1_8%,AluSc_7%	10	84981615	84986503	.	Epithelial cell (alveolar type II)
STRG.77354|rep_overlap=L1MA7_11%,L2_4%,HAL1b_3%	10	85009035	85020906	.	Immune (alveolar macrophage)
STRG.77371|rep_overlap=L1ME1_7%,L1PA3_7%,MamRep1527_4%	10	85105340	85127198	+	Epithelial cell (alveolar type II)
STRG.77376|rep_overlap=LTR12C_21%,THE1B_5%,L1ME3_5%	10	85137806	85144756	+	Epithelial cell (alveolar type II)
STRG.77377|rep_overlap=L2c_23%,AluJo_19%,MIRb_17%	10	85145335	85146797	.	Epithelial cell (alveolar type II)
STRG.77379|rep_overlap=LTR1C3_37%	10	85148498	85150074	.	Epithelial cell (alveolar type II)
STRG.77380|rep_overlap=MER41-int_65%,MER41A_13%,L2c_2%	10	85183630	85191908	.	Epithelial cell (alveolar type II)
STRG.77385|rep_overlap=L1PA16_53%,THE1C_10%,L1MC4_9%	10	85219446	85223046	.	Epithelial cell (alveolar type II)
STRG.77386|rep_overlap=L2a_12%,MLT1K_9%,MIRb_8%	10	85230368	85237099	.	Epithelial cell (alveolar type II)
STRG.77387|rep_overlap=AluY_16%,AluSz_12%,L2a_2%	10	85237199	85239119	.	Epithelial cell (alveolar type II)
STRG.77388|rep_overlap=MIRb_6%,Charlie18a_4%,A-rich_3%	10	85239219	85243952	.	Epithelial cell (alveolar type II)
STRG.77390|rep_overlap=MLT1G3_15%,MLT1G3-int_13%,AluJb_8%	10	85246060	85249486	.	Epithelial cell (alveolar type II)
STRG.77393|rep_overlap=MIRb_13%,AluSq2_8%,L3_6%	10	85258843	85262857	.	Epithelial cell (alveolar type II)
STRG.77394|rep_overlap=L1PA7_36%,L1MB5_23%,Tigger1_14%	10	85263469	85281223	.	Epithelial cell (alveolar type II)
STRG.77395|rep_overlap=L1M3de_19%,MLT1A_9%,L1M5_7%	10	85281319	85285437	.	Epithelial cell (alveolar type II)
STRG.77396|rep_overlap=L1M3de_100%	10	85285537	85287417	.	Epithelial cell (alveolar type II)
STRG.77400|rep_overlap=L1ME5_20%,MLT2B4_19%,L1M5_8%	10	85301316	85304163	.	Epithelial cell (alveolar type II)
STRG.77401|rep_overlap=L1MCa_24%,L2a_7%,L1MA4_4%	10	85310806	85315670	.	Epithelial cell (alveolar type II)
STRG.77413|rep_overlap=L1HS_85%,AluSc_7%,L1M2_1%	10	85357606	85362231	.	Epithelial cell (luminal);Immune (alveolar macrophage)
STRG.77661|rep_overlap=AluSz_21%,AluJb_13%,L1ME4b_11%	10	86573347	86577707	.	Epithelial cell (alveolar type I);Epithelial cell (alveolar type II)
STRG.77662|rep_overlap=AluSq2_12%,LTR16C_11%,AluJo_7%	10	86578058	86582579	-	Epithelial cell (alveolar type I)
STRG.77668|rep_overlap=L1MEg_18%,L1MC1_5%,LTR33_4%	10	86595093	86609961	-	Myocyte (cardiac)
STRG.77849|rep_overlap=L1MB8_8%,L1PA8_7%,AluSg4_7%	10	87372043	87375198	.	Myocyte (sk. muscle)
STRG.77851|rep_overlap=AluSp_10%,MLT1G3_10%,L2b_2%	10	87381927	87384604	.	Epithelial cell (alveolar type II)
STRG.77952|rep_overlap=L1ME4a_10%,MARNA_7%,Kanga1_7%	10	88028960	88035037	.	Myocyte (smooth muscle TAGLN lo);Pericyte/SMC I
STRG.77953|rep_overlap=AluSz_15%,AluSx3_11%,L2c_7%	10	88038902	88041811	.	Immune (alveolar macrophage)
STRG.77958|rep_overlap=L2c_8%,MIR_7%,MLT1K_6%	10	88092871	88099926	.	Adipocyte
STRG.77960|rep_overlap=MIRb_5%,MLT1K_3%,L2b_3%	10	88199131	88224115	.	Myocyte (fast-twitch);Myocyte (sk. muscle)
STRG.77961|rep_overlap=MLT1A0_19%,MIRb_14%,L2b_3%	10	88224187	88225311	.	Myocyte (sk. muscle)
STRG.77962|rep_overlap=AluJo_58%,Charlie18a_10%	10	88225478	88225933	.	Myocyte (sk. muscle)
STRG.78037|rep_overlap=L1ME1_16%,AluSx1_8%,MIRc_5%	10	88645415	88649141	.	Epithelial cell (alveolar type II)
STRG.78040|rep_overlap=AluSz_14%,L1ME3_13%,AluJb_12%	10	88656668	88658945	.	Immune (DC);Immune (DC/macrophage)
STRG.78111|rep_overlap=L1M5_63%,L1ME1_15%,AluSx_8%	10	89133485	89137146	.	Epithelial cell (alveolar type II)
STRG.78325|rep_overlap=MER73_15%,MLT1H_11%,MIR1_Amn_2%	10	90288454	90292672	.	Immune (macrophage I)
STRG.78382|rep_overlap=L1PA8_29%,HAL1b_28%,MamRep137_14%	10	90705172	90708681	.	Immune (DC/macrophage);Immune (macrophage I)
STRG.78384|rep_overlap=Charlie2b_17%,L1ME3Cz_7%,L1PA3_7%	10	90729750	90738692	.	Immune (DC/macrophage);Immune (macrophage I)
STRG.78425|rep_overlap=L1MC4_10%,AluSz6_5%,AluY_5%	10	90926272	90932327	-	Myocyte (cardiac)
STRG.78427|rep_overlap=AluJr_13%,MIRc_10%,MIRb_9%	10	90935333	90937767	.	Myocyte (cardiac)
STRG.78429|rep_overlap=MLT1D_15%,LTR16_13%,AluJb_8%	10	90985546	90988844	+	Myocyte (cardiac)
STRG.78443|rep_overlap=THE1C-int_23%,THE1C_20%,AluJb_14%	10	91097815	91099646	+	Epithelial cell (alveolar type II);Immune (alveolar macrophage)
STRG.78569|rep_overlap=L1PA5_100%	10	91734213	91734900	.	Epithelial cell (luminal)
STRG.78627|rep_overlap=L1MC2_16%,L1MC_14%,L2_7%	10	92032002	92040371	-	Myocyte (fast-twitch);Myocyte (sk. muscle)
STRG.78737|rep_overlap=L1MCa_52%,AluY_16%,AluSq2_15%	10	92398396	92400239	+	Myocyte (fast-twitch);Myocyte (sk. muscle)
STRG.78797|rep_overlap=Tigger1_85%,BC200_7%	10	92684166	92686554	-	Endothelial cell (lymphatic)
STRG.78898|rep_overlap=L1ME1_56%,AluSx3_10%,AluSx_10%	10	93102562	93105760	.	Immune (alveolar macrophage)
STRG.78902|rep_overlap=AluSx1_4%,LTR27_3%,AluSz6_3%	10	93127344	93149692	.	Adipocyte
STRG.78905|rep_overlap=L1MB5_29%,AluSx_10%,MSTB_7%	10	93152571	93158454	.	Adipocyte
STRG.78907|rep_overlap=L1MEg_17%,L1M4a1_13%,L1PA13_12%	10	93162694	93172753	.	Adipocyte
STRG.78909|rep_overlap=L1PA13_9%,AluSp_5%,MLT1F1_3%	10	93175861	93197362	.	Adipocyte
STRG.78915|rep_overlap=L1PA16_42%,MSTC_12%,AluJr_10%	10	93217463	93220674	.	Adipocyte
STRG.78916|rep_overlap=AluSg4_7%,HAL1_7%,AluSc8_6%	10	93221088	93225691	.	Adipocyte
STRG.78925|rep_overlap=MER41B_14%,AluSz_8%,AluSp_7%	10	93273838	93278354	.	Immune (alveolar macrophage)
STRG.78927|rep_overlap=AluSg_10%,AluSx1_7%,AluSq2_6%	10	93287534	93292154	.	Myocyte (sk. muscle)
STRG.78928|rep_overlap=L1ME4a_13%,MER4A1__13%,L1ME3D_11%	10	93292250	93296981	.	Endothelial cell (vascular) III
STRG.79051|rep_overlap=MER44C_47%,AluSz_35%	10	93856313	93856974	.	Epithelial cell (alveolar type II);Immune (alveolar macrophage)
STRG.79071|rep_overlap=L1MC4_30%,L2c_6%,L1ME4c_6%	10	93962937	93968279	.	Myocyte (NMJ-rich);Myocyte (cardiac);Myocyte (sk. muscle)
STRG.79072|rep_overlap=L1M5_14%,L1MC1_14%,L1ME3Cz_11%	10	93976058	93984915	.	Myocyte (sk. muscle)
STRG.79157|rep_overlap=Harlequin-int_24%,LTR49-int_16%,L1MC4a_6%	10	94373795	94388843	.	Immune (alveolar macrophage)
STRG.79288|rep_overlap=L1MA2_36%,L1PA3_34%,L1MC2_8%	10	95069498	95086625	.	Epithelial cell (ciliated)
STRG.79298|rep_overlap=L1MA1_62%,LTR64_9%,MIRc_3%	10	95111766	95117517	.	Epithelial cell (ciliated);Myoepithelial (basal)
STRG.79300|rep_overlap=L1PA7_57%,HUERS-P3-int_13%,L1PA5_9%	10	95131782	95141295	.	Epithelial cell (ciliated)
STRG.79311|rep_overlap=L1PA4_67%,MIRb_6%,MIR_6%	10	95173513	95176586	.	Epithelial cell (luminal I)
STRG.79333|rep_overlap=AluJb_22%,L2a_18%,MIRc_11%	10	95291077	95292456	+	Myocyte (sk. muscle)
STRG.79334|rep_overlap=AluSp_9%,AluSx1_9%,L1ME4c_9%	10	95292732	95295981	-	Myocyte (sk. muscle)
STRG.79431|rep_overlap=AluJb_19%,AluSx3_19%,MER45A_8%	10	95563627	95565260	-	Epithelial cell (alveolar type II);Immune (alveolar macrophage)
STRG.79565|rep_overlap=L1MEi_25%,L1M4c_14%,L1MEg_12%	10	96116548	96123770	.	Epithelial cell (luminal I)
STRG.79639|rep_overlap=AluSq2_37%,hAT-N1_Mam_19%	10	96591881	96592699	-	Immune (DC/macrophage);Immune (alveolar macrophage activated)
STRG.79663|rep_overlap=AluSz_9%,L1MEd_9%,AluSx_8%	10	96793980	96806962	+	Immune (alveolar macrophage)
STRG.79895|rep_overlap=L2c_36%,MIR_6%	10	97687354	97688831	.	Myocyte (sk. muscle)
STRG.79897|rep_overlap=AluSx_12%,AluSx3_7%,MLT1G_6%	10	97702268	97710153	.	Immune (alveolar macrophage)
STRG.79966|rep_overlap=L3_8%,LTR8_5%,L2a_5%	10	98103919	98117850	.	Immune (alveolar macrophage)
STRG.80022|rep_overlap=MIRb_4%,L1MC4_4%,AluSx1_3%	10	98331802	98370570	+	Myocyte (sk. muscle)
STRG.80202|rep_overlap=AluSq2_13%,AluSx3_7%,AluY_6%	10	99235992	99240745	.	Myocyte (smooth muscle TAGLN lo);Myocyte (smooth muscle)
STRG.80208|rep_overlap=HERVH-int_35%,L1PB1_20%,L1M4_11%	10	99256368	99268661	.	Immune (alveolar macrophage)
STRG.80210|rep_overlap=AluSz_5%,MIRb_5%,AluSz6_5%	10	99273451	99278912	.	Immune (alveolar macrophage)
STRG.80214|rep_overlap=MER66-int_60%,MER66B_5%,AluSx_3%	10	99294148	99302974	.	Epithelial cell (alveolar type I);Epithelial cell (alveolar type II);Immune (alveolar macrophage activated);Immune (alveolar macrophage)
STRG.80220|rep_overlap=Tigger20a_12%,Tigger1_10%,L2b_8%	10	99313486	99319258	.	Epithelial cell (alveolar type II)
STRG.80250|rep_overlap=L1ME4a_13%,AluSx_6%,AluJo_6%	10	99464056	99468778	.	Myocyte (fast-twitch);Myocyte (sk. muscle)
STRG.80251|rep_overlap=L1MEc_23%,AluSx_12%,AluJr_11%	10	99469738	99472274	.	Epithelial cell (alveolar type II);Myocyte (sk. muscle)
STRG.80252|rep_overlap=L1MEc_52%,AluJb_21%,L1MB2_14%	10	99473650	99476468	.	Myocyte (sk. muscle)
STRG.80271|rep_overlap=L2b_17%,LTR82A_9%,AluJr_7%	10	99551562	99560515	-	Endothelial cell (vascular) III
STRG.80377|rep_overlap=AluSx_11%,LTR29_10%,LTR8_9%	10	100011854	100017980	-	Epithelial cell (alveolar type II)
STRG.80507|rep_overlap=MIRb_19%,AluSx_14%,AluSp_7%	10	100678662	100682830	.	Epithelial cell (alveolar type II);Immune (alveolar macrophage)
STRG.80509|rep_overlap=L1MA5A_40%,AluSq2_25%,MIRc_8%	10	100719074	100720205	.	Myocyte (sk. muscle)
STRG.80527|rep_overlap=L3b_8%,AluSx1_6%,L1PB1_5%	10	100842651	100856579	.	Immune (alveolar macrophage)
STRG.80596|rep_overlap=ERVL-int_9%,AluJr_4%,AluSx1_4%	10	101144682	101160602	.	Endothelial cell (vascular) II;Endothelial cell (vascular) III
STRG.80696|rep_overlap=AluSx_4%,MIR_4%,L2c_2%	10	101557322	101562887	+	Myocyte (sk. muscle)
STRG.80736|rep_overlap=L1MB8_34%,GA-rich_2%	10	101741533	101742398	.	Myocyte (sk. muscle)
STRG.80737|rep_overlap=AluJo_25%,AluJb_23%,MER58B_14%	10	101743746	101745031	-	Myocyte (sk. muscle)
STRG.80846|rep_overlap=AluSz6_40%,AluY_39%,L1MA1_14%	10	102214763	102215512	+	Myocyte (sk. muscle)
STRG.80890|rep_overlap=MER21B_20%,AluJb_8%,AluSz6_7%	10	102383415	102387973	.	Myocyte (fast-twitch);Myocyte (sk. muscle)
STRG.80891|rep_overlap=AluSq4_30%,AluSx_17%	10	102387974	102388820	+	Myocyte (smooth muscle TAGLN lo)
STRG.81423|rep_overlap=L1ME3_25%,MER4A_7%,L2c_6%	10	104105898	104115257	.	Myocyte (sk. muscle)
STRG.81510|rep_overlap=AluSx_31%,L1M4_25%,L1MB5_19%	10	104564721	104565227	.	Myocyte (cardiac)
STRG.81522|rep_overlap=MLT1N2_5%,MIR_5%,AluSx_4%	10	104629790	104638936	.	Schwann cell I
STRG.81642|rep_overlap=L1MC5a_12%,MIR_9%,AluYh3_7%	10	105332117	105336435	.	Myocyte (smooth muscle TAGLN lo)
STRG.81645|rep_overlap=L2a_18%,MER45C_13%,AluY_8%	10	105348169	105355194	.	Immune (alveolar macrophage)
STRG.81653|rep_overlap=L1HS_35%,L2a_5%,MLT1A_4%	10	105380754	105388306	.	Epithelial cell (luminal)
STRG.81669|rep_overlap=L2c_43%	10	105467762	105468723	.	Myocyte (cardiac)
STRG.81670|rep_overlap=MIRb_8%,L2c_6%,MIR3_3%	10	105469419	105473500	-	Myocyte (cardiac);Myocyte (cardiac, cytoplasmic)
STRG.81679|rep_overlap=L1PA3_19%,L2c_8%,L1M4b_6%	10	105536271	105553511	.	Epithelial cell (luminal)
STRG.81689|rep_overlap=Arthur1_14%,L2a_13%,L1ME2_12%	10	105586553	105595019	.	Immune (alveolar macrophage);Immune (macrophage I)
STRG.81690|rep_overlap=L1ME3A_20%,LTR16A_4%,AluSg_4%	10	105595857	105603311	.	Immune (alveolar macrophage);Immune (macrophage I)
STRG.81693|rep_overlap=L1PA10_14%,L2b_11%,MLT1D_5%	10	105616096	105625119	.	Immune (macrophage I)
STRG.81696|rep_overlap=MER57A-int_9%,L1MCb_7%,L1M1_5%	10	105641437	105684653	+	Fibroblast
STRG.81709|rep_overlap=ERVL-int_4%,MIRb_3%,MLT1D_3%	10	105749509	105766938	.	Immune (macrophage I)
STRG.81719|rep_overlap=L2_5%,L1MA9_4%,L1MB7_4%	10	105820738	105832508	.	Immune (alveolar macrophage);Immune (macrophage I)
STRG.81721|rep_overlap=MIR_5%,MIRb_5%,MIRc_3%	10	105836948	105841681	.	Immune (alveolar macrophage);Immune (macrophage I);Immune (macrophage)
STRG.81746|rep_overlap=L1MA8_7%,L1PA10_6%,L1M5_2%	10	106047295	106086437	-	Fibroblast
STRG.81795|rep_overlap=L1PB1_38%,L1PA4_17%,MSTA_3%	10	106413580	106425062	.	Epithelial cell (alveolar type II)
STRG.81800|rep_overlap=LTR43_39%,AluSx1_36%	10	106439562	106439975	.	Fibroblast I
STRG.81803|rep_overlap=AluSc8_30%,L1ME4a_14%,MIRb_11%	10	106447076	106447997	.	Epithelial cell (alveolar type II)
STRG.81819|rep_overlap=LTR8B_5%,MER50_5%,MER92B_5%	10	106496954	106510141	.	Fibroblast I
STRG.81956|rep_overlap=ERV3-16A3_I-int_19%,L1PA5_16%,HERV16-int_8%	10	107226339	107235649	.	Epithelial cell (alveolar type II);Immune (alveolar macrophage)
STRG.81965|rep_overlap=L1MA2_30%,L1MA9_6%,L1PA17_6%	10	107284283	107304754	.	Immune (mast cell)
STRG.81987|rep_overlap=L1PA2_43%,L1M4a1_22%,AluYb8_10%	10	107462056	107465226	.	Epithelial cell (luminal II)
STRG.81993|rep_overlap=L1MA9_6%,MER4D_5%,AluY_5%	10	107582605	107602168	.	Schwann cell II
STRG.30557|rep_overlap=L1ME3A_17%,L1MB7_11%,AluSc8_6%	10	108290416	108295615	.	Myocyte (cardiac)
STRG.30559|rep_overlap=L2c_8%,L2_7%,AluSz_4%	10	108299582	108306612	.	Myocyte (cardiac)
STRG.30562|rep_overlap=L1HS_100%	10	108314062	108314784	.	Epithelial cell (luminal)
STRG.30566|rep_overlap=L1PA10_4%,MIRb_2%,L1PB3_2%	10	108322679	108367981	+	Myocyte (cardiac)
STRG.30571|rep_overlap=L1PA3_14%,ERV3-16A3_I-int_5%,MIRb_4%	10	108380013	108389606	.	Myocyte (cardiac)
STRG.30581|rep_overlap=L1P1_36%,L1PA8_14%,MER67C_4%	10	108523455	108538394	.	Myocyte (cardiac);Pericyte/SMC I
STRG.30635|rep_overlap=MER74B_5%,MSTA_4%,LTR33C_4%	10	108894751	108904092	.	Immune (alveolar macrophage)
STRG.30640|rep_overlap=AluSx1_8%,L1MB3_4%,MIR_3%	10	108922814	108926296	.	Epithelial cell (alveolar type II)
STRG.30666|rep_overlap=AluY_21%,AluSx_10%,MLT1L_10%	10	109012975	109015962	.	Myocyte (sk. muscle)
STRG.30667|rep_overlap=AluSx3_22%	10	109016062	109017400	.	Immune (alveolar macrophage)
STRG.30684|rep_overlap=L1MB8_16%,MLT2B2_7%,LTR16C_7%	10	109100847	109108598	.	Epithelial cell (alveolar type I);Epithelial cell (alveolar type II)
STRG.30699|rep_overlap=MER41E_4%,AluSc8_4%,MIR_3%	10	109208026	109221421	.	Epithelial cell (alveolar type I)
STRG.30707|rep_overlap=L1MB5_21%,L1PA15_16%,MLT1N2_6%	10	109270937	109278522	-	Fibroblast I
STRG.30709|rep_overlap=L1M7_37%,Tigger3c_9%,AluSq2_6%	10	109280111	109284552	.	Fibroblast I
STRG.30711|rep_overlap=L2c_19%,MLT1B_10%,MER45C_5%	10	109287382	109291201	.	Fibroblast I
STRG.30712|rep_overlap=THE1B-int_32%,THE1B_14%,L2c_8%	10	109291941	109296768	.	Immune (alveolar macrophage)
STRG.30720|rep_overlap=L1MD1_80%,L1ME4a_6%	10	109319342	109321038	.	Fibroblast;Fibroblast I
STRG.30721|rep_overlap=L1MD1_85%,L1ME3G_3%	10	109321129	109323555	.	Fibroblast I
STRG.30722|rep_overlap=MIR_11%,L1MA6_10%,AluYh3_7%	10	109328853	109332402	.	Fibroblast I
STRG.30724|rep_overlap=L1P2_83%	10	109337331	109340298	.	Fibroblast I
STRG.30728|rep_overlap=MIR_21%,AluSx1_10%,MamRep137_7%	10	109344917	109346002	.	Fibroblast;Fibroblast I
STRG.30729|rep_overlap=L1PA16_79%,L1MA5_10%,AluSc8_6%	10	109349533	109353938	.	Fibroblast;Fibroblast I
STRG.30732|rep_overlap=L1PREC2_7%,MER91A_6%,L1MB7_5%	10	109360590	109364395	.	Fibroblast;Fibroblast I
STRG.30733|rep_overlap=L1PA5_28%,L1PREC2_11%,MIRb_4%	10	109364450	109386478	.	Fibroblast I
STRG.30734|rep_overlap=MER50B_11%,MSTB_7%,AluY_5%	10	109387096	109392957	.	Fibroblast I
STRG.30737|rep_overlap=L1PA8A_98%,AluSx3_2%	10	109395904	109399406	.	Fibroblast
STRG.30743|rep_overlap=L1MEc_19%,MLT1A_8%,MamSINE1_4%	10	109416201	109420526	.	Fibroblast I
STRG.30747|rep_overlap=L1MEc_14%,L1M5_4%,LTR56_3%	10	109436106	109450045	-	Fibroblast;Fibroblast I
STRG.30750|rep_overlap=L2c_8%,MIRc_4%,L1ME3A_3%	10	109452817	109456422	.	Fibroblast I
STRG.30752|rep_overlap=L1MA9_5%,L1ME1_5%,L2b_5%	10	109458721	109472170	.	Fibroblast;Fibroblast I
STRG.30753|rep_overlap=MER67C_12%,AluSx_6%,MIRb_4%	10	109473085	109478421	.	Fibroblast I
STRG.30759|rep_overlap=L1MC4_10%,L1MEf_9%,MER9a3_4%	10	109496978	109507799	.	Fibroblast;Fibroblast I
STRG.30763|rep_overlap=MLT1F2-int_25%,L2_22%,MLT1F2_7%	10	109517966	109523406	.	Fibroblast;Fibroblast I
STRG.30765|rep_overlap=L1PA7_95%,AluSc_5%	10	109536300	109542868	.	Fibroblast I
STRG.30770|rep_overlap=HERVH-int_86%,LTR7_9%,AluJb_3%	10	109562502	109568274	.	Fibroblast I
STRG.30774|rep_overlap=AluY_33%,MIRb_12%	10	109588651	109589464	.	Fibroblast I
STRG.30776|rep_overlap=AluJo_11%,MIRc_8%	10	109591227	109592809	.	Fibroblast I
STRG.30780|rep_overlap=L1PA11_40%,L1MA1_6%,MER85_3%	10	109599427	109603786	.	Endothelial cell (vascular) II;Immune (alveolar macrophage activated);Immune (alveolar macrophage);Immune (macrophage)
STRG.30783|rep_overlap=AluSx1_20%,L2_4%	10	109615806	109617366	.	Fibroblast;Fibroblast I
STRG.30786|rep_overlap=THE1B-int_18%,LTR16_6%,THE1B_6%	10	109621143	109627665	.	Fibroblast;Fibroblast I
STRG.30789|rep_overlap=MER4-int_98%,AluSg4_2%	10	109633904	109636107	.	Fibroblast I
STRG.30790|rep_overlap=MER4-int_34%,MER4A1_17%,AluSq_11%	10	109636207	109638959	.	Immune (alveolar macrophage)
STRG.30800|rep_overlap=L1MEf_25%,AluSx1_25%,MER117_11%	10	109665726	109666941	.	Adipocyte;Epithelial cell (luminal I)
STRG.30809|rep_overlap=L2_6%,L3_4%,MIRc_4%	10	109689517	109695051	.	Fibroblast I
STRG.30810|rep_overlap=LTR12D_12%,MER41B_7%,L2c_7%	10	109696866	109704684	.	Fibroblast;Fibroblast I
STRG.30811|rep_overlap=L1ME1_27%,Tigger1_26%,L1MA8_14%	10	109706586	109715316	.	Fibroblast I
STRG.30815|rep_overlap=L1PA3_52%,MIRb_21%	10	109724253	109725145	.	Fibroblast;Fibroblast I
STRG.30818|rep_overlap=L1MA10_4%,MSTD_3%,AluJr_3%	10	109732910	109742496	.	Fibroblast
STRG.30833|rep_overlap=L1PA3_82%,L2a_3%	10	109825361	109827889	.	Epithelial cell (luminal)
STRG.30835|rep_overlap=L2b_9%,L1MEc_7%,AluSp_5%	10	109833974	109840243	.	Myocyte (sk. muscle)
STRG.30852|rep_overlap=L1MB8_38%,AluSx1_11%,AluSp_11%	10	109930091	109932920	.	Endothelial cell (lymphatic)
STRG.30949|rep_overlap=MIRb_7%,MIR_5%,AluY_3%	10	110352892	110369298	+	Epithelial cell (squamous)
STRG.31109|rep_overlap=MLT1I_9%,MIRb_8%,AluSc_7%	10	111125770	111129981	.	Adipocyte
STRG.31120|rep_overlap=L1ME1_26%,MER45R_16%,Tigger2_5%	10	111182947	111192655	.	Adipocyte
STRG.31122|rep_overlap=L1ME1_12%,AluSz_8%,MLT1B_6%	10	111195593	111201846	.	Epithelial cell (alveolar type II)
STRG.31147|rep_overlap=MLT1G-int_11%,THE1D_6%,MLT1G_5%	10	111296434	111306945	.	Myocyte (fast-twitch)
STRG.31161|rep_overlap=AluSx1_20%,L1ME4a_13%,L1PA13_11%	10	111426972	111428518	.	Adipocyte;Epithelial cell (luminal II)
STRG.31177|rep_overlap=L1MEg1_13%,Tigger17b_11%,MER4D0_9%	10	111502779	111512127	.	Adipocyte;Fibroblast II
STRG.31182|rep_overlap=ERVL-B4-int_9%,MLT2B4_6%,Tigger17a_6%	10	111573222	111580274	.	Adipocyte
STRG.31192|rep_overlap=L1PA5_31%,L2_12%,MLT1K_5%	10	111604295	111611749	.	Adipocyte
STRG.31195|rep_overlap=THE1D-int_19%,L1PA14_16%,THE1D_9%	10	111620176	111628355	.	Adipocyte
STRG.31200|rep_overlap=Tigger3_16%,L1MC1_13%,L1MDb_7%	10	111658145	111665126	.	Immune (DC/macrophage)
STRG.31203|rep_overlap=L1MCa_86%,AluYi6_13%	10	111672225	111674622	.	Myocyte (sk. muscle)
STRG.31205|rep_overlap=L1MEd_61%,AluSg_5%,AluY_5%	10	111681031	111686846	.	Adipocyte
STRG.31206|rep_overlap=L1ME3Cz_20%,AluY_18%,L1PB1_11%	10	111686946	111690245	.	Adipocyte
STRG.31212|rep_overlap=L1MCa_31%,L1PA15_29%,MER52D_26%	10	111712271	111720115	.	Adipocyte;Myocyte (sk. muscle)
STRG.31217|rep_overlap=L1ME3G_33%,MLT1H2_14%,THE1B_13%	10	111740239	111743024	.	Adipocyte
STRG.31219|rep_overlap=L1MC5_33%,L1M8_26%,L1MA7_16%	10	111749600	111751842	.	Adipocyte
STRG.31220|rep_overlap=L1ME1_17%,L2c_8%,L2a_6%	10	111752096	111763704	.	Adipocyte;Myocyte (sk. muscle)
STRG.31224|rep_overlap=Charlie2b_23%,L1PA5_12%,L3_9%	10	111768672	111772259	.	Adipocyte
STRG.31228|rep_overlap=MLT1H2_7%,Charlie16a_6%,MIR3_6%	10	111779721	111784187	.	Adipocyte;Myocyte (sk. muscle)
STRG.31265|rep_overlap=MIRb_4%,MER54B_4%,LTR16E1_4%	10	111994232	112014945	.	Adipocyte;Myocyte (sk. muscle)
STRG.31266|rep_overlap=HSMAR2_9%,MLT1F_5%,LTR81B_5%	10	112015400	112025009	.	Adipocyte
STRG.31269|rep_overlap=L1PA2_22%,L1PA5_11%,AluY_3%	10	112041756	112069260	.	Adipocyte
STRG.31270|rep_overlap=MLT1L_10%,MER1A_10%,MIRb_6%	10	112070106	112075147	.	Adipocyte
STRG.31271|rep_overlap=L1PA3_13%,HAL1_4%,THE1B-int_3%	10	112075515	112122972	.	Adipocyte
STRG.31273|rep_overlap=L1MC5_10%,L2b_6%,THE1B_6%	10	112134224	112140265	-	Adipocyte
STRG.31274|rep_overlap=MER74B_10%,AluSc8_7%,AluSz_7%	10	112142967	112147448	+	Adipocyte
STRG.31289|rep_overlap=L1MA3_65%,MER52A_22%,L1MB8_5%	10	112236961	112244489	.	Epithelial cell (luminal)
STRG.31536|rep_overlap=L1M1_12%,L1ME4a_9%,L1M4_6%	10	113178172	113222613	+	Endothelial cell (vascular) III;Immune (alveolar macrophage activated);Immune (alveolar macrophage)
STRG.31544|rep_overlap=MIRb_4%,L1MB8_3%,AluSx_3%	10	113252045	113274236	.	Fibroblast II
STRG.31556|rep_overlap=MIR_7%,Kanga2_a_6%,L2c_4%	10	113371350	113383940	.	Immune (alveolar macrophage)
STRG.31557|rep_overlap=L2b_4%,THE1B_3%,MIRb_3%	10	113385854	113398614	.	Fibroblast II
STRG.31564|rep_overlap=MIRc_6%,MIR_6%,MLT1B_4%	10	113431812	113442206	.	Fibroblast II
STRG.31565|rep_overlap=L1MEc_17%,L1MD_6%,L1MD2_5%	10	113443010	113470852	.	Fibroblast II
STRG.31571|rep_overlap=L1MB7_33%,AluSx_8%,L2b_6%	10	113510346	113518041	.	Fibroblast II
STRG.31577|rep_overlap=L2b_33%,AluSp_32%,AluSq2_29%	10	113544964	113545508	.	Myocyte (sk. muscle)
STRG.31607|rep_overlap=Tigger15a_12%,AluJb_11%,AluSx1_10%	10	113787070	113790034	.	Epithelial cell (alveolar type II);Immune (alveolar macrophage)
STRG.31615|rep_overlap=L1MB8_16%,MER4A1_9%,AluSx1_6%	10	113821229	113826186	.	Endothelial cell (vascular) II
STRG.31637|rep_overlap=MER11C_7%,L1MB2_6%,LTR82B_4%	10	113956401	113972339	.	Epithelial cell (ciliated);Myocyte (sk. muscle)
STRG.31646|rep_overlap=AluY_38%,L1MB4_12%	10	114011770	114013422	.	Immune (alveolar macrophage)
STRG.31649|rep_overlap=AluSq_5%,AluJo_3%,AluY_2%	10	114037129	114043699	.	Endothelial cell (vascular) II;Epithelial cell (ciliated)
STRG.31652|rep_overlap=AluSx4_34%,L1ME3Cz_29%	10	114068814	114069663	.	Endothelial cell (vascular) II
STRG.31654|rep_overlap=AluSz_9%,AluY_6%,L1MD3_6%	10	114084062	114094339	-	Endothelial cell (vascular) II;Myocyte (cardiac)
STRG.32156|rep_overlap=AluSx1_8%,MER5A_4%,MIRb_4%	10	115952493	115956746	.	Myocyte (sk. muscle)
STRG.32157|rep_overlap=MLT1L_8%,MLT1D_7%,MIR_3%	10	115956996	115964115	.	Myocyte (fast-twitch);Myocyte (sk. muscle)
STRG.32160|rep_overlap=L1ME1_18%,L1MC5a_4%,THE1D_3%	10	115966321	115989350	.	Myocyte (fast-twitch);Myocyte (sk. muscle)
STRG.32161|rep_overlap=MER41A_6%,Charlie15b_5%,MLT1C_5%	10	115989680	115998734	.	Myocyte (sk. muscle)
STRG.32163|rep_overlap=Tigger1_26%,L1ME4b_6%,AluJr_5%	10	116004086	116010325	.	Myocyte (fast-twitch);Myocyte (sk. muscle)
STRG.32233|rep_overlap=LTR1A2_43%,LTR12C_28%,HAL1_24%	10	116394195	116396136	-	Sebaceous gland cell (KRT79 hi);Sebaceous gland cell (SEC14L6+)
STRG.32234|rep_overlap=L1M5_19%,L2b_13%,Tigger3b_13%	10	116398094	116407723	.	Sebaceous gland cell (CYP4F3+);Sebaceous gland cell (KRT79 hi);Sebaceous gland cell (SEC14L6+)
STRG.32276|rep_overlap=AluY_11%,MLT1C_8%,MLT1A1_6%	10	116609176	116614614	.	Immune (alveolar macrophage)
STRG.32470|rep_overlap=L1MB7_5%,Zaphod_5%,AluSx_4%	10	117389354	117415877	+	Immune (alveolar macrophage)
STRG.32498|rep_overlap=L3_5%,MLT1B_4%,L1ME4b_4%	10	117552551	117562067	.	Fibroblast;Melanocyte
STRG.32507|rep_overlap=L1MC4_12%,L1ME3A_4%,MIRb_3%	10	117611607	117641381	.	Epithelial cell (basal keratinocyte);Fibroblast
STRG.32508|rep_overlap=L1MC4_57%,AluSx_6%,AluJb_6%	10	117641451	117646713	.	Fibroblast
STRG.32509|rep_overlap=Tigger18a_14%,L1MEc_13%,L1ME4b_3%	10	117646813	117653239	.	Fibroblast;Pericyte/SMC II
STRG.32510|rep_overlap=MLT1H2_13%,L4_A_Mam_8%,MIR3_5%	10	117653339	117656441	.	Fibroblast
STRG.32511|rep_overlap=HAL1b_64%,AluJr_17%,L1ME2z_13%	10	117656541	117658392	.	Fibroblast
STRG.32530|rep_overlap=AluSq2_4%,L1MC5a_4%,AluSz_4%	10	117779650	117787139	.	Fibroblast
STRG.32534|rep_overlap=MER57A1_7%,AluSx1_5%,AluSz6_5%	10	117798376	117804482	.	Immune (alveolar macrophage)
STRG.32554|rep_overlap=Tigger2a_2%,MLT1C_2%,MLT1K_2%	10	117891538	117910299	.	Myocyte (sk. muscle)
STRG.32555|rep_overlap=MER21C_18%,MLT1E1A_11%,AluSg_7%	10	117910803	117914968	.	Myocyte (sk. muscle)
STRG.32562|rep_overlap=MLT1D_7%,MLT1H1_6%,MLT1A0_5%	10	117945385	117952346	.	Myocyte (sk. muscle)
STRG.32563|rep_overlap=L1MD2_8%,MIRb_3%,L1ME3E_3%	10	117953467	117972575	-	Immune (alveolar macrophage activated);Immune (alveolar macrophage);Myocyte (sk. muscle)
STRG.32564|rep_overlap=MLT1A0_9%,L1ME4c_8%,MIRc_5%	10	117972901	117976793	.	Myocyte (sk. muscle)
STRG.32663|rep_overlap=MER31A_18%,AluSx1_13%,AluJb_12%	10	118565984	118568426	.	Immune (macrophage I)
STRG.32697|rep_overlap=AluSq2_56%,L2a_19%	10	118766731	118767281	.	Immune (DC);Immune (alveolar macrophage activated);Immune (alveolar macrophage);Immune (macrophage I)
STRG.32966|rep_overlap=L4_A_Mam_49%,AluSc8_16%,Helitron3Na_Mam_11%	10	120025884	120027767	.	Myocyte (sk. muscle)
STRG.32968|rep_overlap=L1PREC2_15%,L1M5_7%,AluY_5%	10	120045951	120058190	.	Immune (alveolar macrophage)
STRG.32974|rep_overlap=Tigger1_22%,L1MB8_8%,AluY_6%	10	120081458	120090691	.	Immune (alveolar macrophage);Myocyte (smooth muscle TAGLN lo)
STRG.32983|rep_overlap=L1PA10_25%,L1MC3_9%,MLT1F2_4%	10	120120789	120133781	.	Epithelial cell (alveolar type I)
STRG.32999|rep_overlap=L2a_12%,MLT2B2_11%,Arthur1B_9%	10	120399269	120407790	.	Myocyte (cardiac);Myocyte (smooth muscle TAGLN lo)
STRG.33101|rep_overlap=L1PA15-16_24%,L1PB4_17%,L2b_12%	10	121002497	121004547	.	Epithelial cell (alveolar type II)
STRG.33102|rep_overlap=L1PA15-16_29%,L1MC1_24%,MER63D_8%	10	121004587	121015288	.	Epithelial cell (alveolar type II)
STRG.33104|rep_overlap=L1MC1_26%,HAL1_19%,HAL1ME_6%	10	121015964	121024551	.	Epithelial cell (alveolar type II)
STRG.33105|rep_overlap=LTR12C_12%,L1M5_7%,HAL1_4%	10	121025202	121040886	.	Epithelial cell (alveolar type II)
STRG.33106|rep_overlap=AluSg_14%,L4_A_Mam_8%,MIR_7%	10	121041182	121044746	.	Epithelial cell (alveolar type II)
STRG.33107|rep_overlap=L1MB7_7%,ERV3-16A3_I-int_5%,AluSx_3%	10	121044874	121077528	-	Epithelial cell (alveolar type II)
STRG.33111|rep_overlap=MIRb_6%,MIR_5%,MLT1H-int_4%	10	121082735	121094313	-	Epithelial cell (alveolar type II)
STRG.33114|rep_overlap=MLT2B4_14%,MLT1H_11%,MIRb_6%	10	121095351	121099355	.	Epithelial cell (alveolar type II)
STRG.33119|rep_overlap=AluSc8_19%,MLT2B4_10%	10	121106272	121107888	.	Epithelial cell (alveolar type II)
STRG.33124|rep_overlap=L1ME4a_8%,L2c_7%,AluSc_6%	10	121124858	121129881	.	Epithelial cell (alveolar type II)
STRG.33131|rep_overlap=HAL1_17%,MLT1E1A_10%,LTR16A2_7%	10	121151103	121158097	.	Epithelial cell (alveolar type II)
STRG.33163|rep_overlap=L1MEc_23%,L1ME1_8%,L1MD1_8%	10	121397630	121408151	.	Epithelial cell (club)
STRG.33166|rep_overlap=Charlie1b_24%,AluSz_22%,L1MC2_20%	10	121450838	121452312	.	Myocyte (smooth muscle TAGLN lo)
STRG.33206|rep_overlap=AluSq_4%,AluJr_4%,AluSx1_4%	10	121685822	121692726	.	Immune (alveolar macrophage)
STRG.33397|rep_overlap=L1MDa_11%,AluSq2_6%,L1MD2_5%	10	122346437	122362526	+	Myocyte (sk. muscle)
STRG.33432|rep_overlap=AluSp_4%,AluJb_4%,AluSx1_4%	10	122546817	122554801	.	Epithelial cell (alveolar type II)
STRG.33449|rep_overlap=MER63B_8%,AluSz_7%,MIRb_4%	10	122645554	122650030	.	Epithelial cell (alveolar type II)
STRG.33451|rep_overlap=L1M2_29%,Tigger7_9%,MER44A_8%	10	122652248	122655105	.	Epithelial cell (alveolar type II);Epithelial cell (luminal)
STRG.33463|rep_overlap=MIRc_7%,L1ME4a_6%,L2a_5%	10	122714945	122721100	.	Myocyte (sk. muscle)
STRG.33598|rep_overlap=LTR24B_15%,AluSz6_8%,AluSz_8%	10	123602075	123605868	.	Immune (alveolar macrophage)
STRG.33606|rep_overlap=L1MC5a_28%,L1ME4a_26%	10	123647156	123647641	+	Endothelial cell (vascular) II;Immune (alveolar macrophage)
STRG.33687|rep_overlap=L1M5_9%,L1ME3E_9%,L2c_5%	10	124128721	124138089	+	Myocyte (sk. muscle);Satellite cell
STRG.33696|rep_overlap=MIR_5%,ERVL-E-int_4%,L1M5_3%	10	124197474	124220538	.	Endothelial cell (lymphatic)
STRG.33699|rep_overlap=MER45B_5%,L1PA6_4%,L1ME4c_3%	10	124232828	124251998	+	Endothelial cell (lymphatic)
STRG.33702|rep_overlap=L1MEc_3%,MIRb_2%,MLT1F2_2%	10	124257941	124342817	-	Endothelial cell (lymphatic)
STRG.33723|rep_overlap=L1ME3Cz_13%,AluSz6_4%,AluSx3_4%	10	124347670	124363582	.	Immune (alveolar macrophage)
STRG.33835|rep_overlap=AluY_56%,AluJr4_26%	10	124845300	124845820	+	Myocyte (sk. muscle)
STRG.33845|rep_overlap=AluSz_14%,LTR33_10%,AluSq2_6%	10	124901116	124905368	-	Myocyte (sk. muscle)
STRG.33923|rep_overlap=AluSc_11%,MIRb_6%,L1ME4a_5%	10	125185063	125187744	.	Myocyte (sk. muscle)
STRG.33947|rep_overlap=AluSq2_20%,A-rich_4%,L4_C_Mam_3%	10	125371858	125373379	.	Fibroblast
STRG.34021|rep_overlap=MLT2B3_10%,L2a_9%,MER57B2_8%	10	125778842	125784438	-	Myocyte (sk. muscle)
STRG.34235|rep_overlap=L1PA5_28%,L2_27%,MLT1D_14%	10	126859763	126863402	.	Epithelial cell (alveolar type I)
STRG.34236|rep_overlap=L1MB2_6%,LTR16C_6%,MIRb_4%	10	126865350	126873032	.	Immune (alveolar macrophage)
STRG.34391|rep_overlap=Charlie1a_39%,L1M5_14%,AluYa5_12%	10	127487312	127489941	.	Myocyte (sk. muscle)
STRG.34400|rep_overlap=MLT1D_14%,MamGypLTR2c_8%,MER117_5%	10	127522066	127525530	.	Myocyte (smooth muscle)
STRG.34403|rep_overlap=HAL1_36%,L1PB1_20%,AluJr_5%	10	127542478	127548532	.	Myoepithelial (basal)
STRG.34416|rep_overlap=L1MEc_38%,MER101_18%,THE1D_16%	10	127611931	127613996	.	Epithelial cell (basal I);Epithelial cell (luminal I)
STRG.34420|rep_overlap=L1M6_65%,L1MC3_15%,L1MEc_11%	10	127622113	127626479	.	Epithelial cell (Hillock);Epithelial cell (basal I);Epithelial cell (basal II);Epithelial cell (suprabasal);Myoepithelial (basal)
STRG.34422|rep_overlap=L1MA4A_100%	10	127631125	127632430	.	Epithelial cell (Hillock);Epithelial cell (basal I);Epithelial cell (luminal I)
STRG.34423|rep_overlap=Charlie2a_30%,L1M6_14%,MLT1C_9%	10	127638692	127643211	.	Epithelial cell (Hillock);Epithelial cell (basal I);Epithelial cell (luminal I);Epithelial cell (suprabasal)
STRG.34429|rep_overlap=L1MEh_23%,L2a_11%,LTR16E2_8%	10	127655528	127658109	.	Epithelial cell (Hillock);Epithelial cell (basal I);Epithelial cell (suprabasal)
STRG.34430|rep_overlap=L1PA3_17%,Charlie2b_16%,AluSz_4%	10	127658260	127665671	.	Epithelial cell (Hillock);Epithelial cell (alveolar type I)
STRG.34431|rep_overlap=L1ME3_23%,L1ME2_16%,L1MC4_11%	10	127667608	127679734	.	Epithelial cell (Hillock);Epithelial cell (basal I);Epithelial cell (suprabasal)
STRG.34432|rep_overlap=MLT1C_6%,AluSx1_4%,LTR67B_4%	10	127680350	127687073	.	Epithelial cell (Hillock);Epithelial cell (basal I);Epithelial cell (suprabasal);Myoepithelial (basal)
STRG.34433|rep_overlap=L2b_9%,Tigger2_6%,AluJb_6%	10	127688785	127693900	.	Epithelial cell (Hillock);Epithelial cell (basal I);Immune (alveolar macrophage)
STRG.34434|rep_overlap=HAL1_16%,AluSz_12%,AluJb_4%	10	127699992	127704982	.	Epithelial cell (Hillock);Epithelial cell (basal I);Myoepithelial (basal)
STRG.34435|rep_overlap=L1PA5_61%,L1ME3A_8%,AluSx1_6%	10	127708705	127714373	.	Epithelial cell (Hillock);Sebaceous gland cell (SEC14L6+)
STRG.34452|rep_overlap=LTR1F_13%,AluY_11%,MLT1J_7%	10	127789755	127795538	.	Immune (alveolar macrophage)
STRG.34529|rep_overlap=AluSx1_95%	10	128139570	128139895	.	Immune (alveolar macrophage)
STRG.34548|rep_overlap=L1ME4a_48%,L2b_3%	10	128326516	128330715	.	Epithelial cell (alveolar type II)
STRG.34555|rep_overlap=L1MEc_56%,L1M4_27%,AluSg_6%	10	128345884	128350564	.	Epithelial cell (alveolar type I);Epithelial cell (alveolar type II);Immune (alveolar macrophage)
STRG.34559|rep_overlap=AluSp_19%,L2_3%	10	128368977	128370558	.	Epithelial cell (alveolar type II)
STRG.34560|rep_overlap=LTR33A_5%,AluSz_4%,L2a_2%	10	128371805	128375745	.	Immune (alveolar macrophage)
STRG.26544|rep_overlap=L1ME3G_10%,L1PB4_4%,L1MEg_4%	10	128621802	128653281	-	Epithelial cell (luminal II);Epithelial cell (luminal)
STRG.26546|rep_overlap=L1ME3B_7%,L1M5_4%,L1MA7_3%	10	128653767	128691413	-	Epithelial cell (luminal II);Epithelial cell (luminal)
STRG.26564|rep_overlap=L1ME3B_18%,L1MA9_8%,L1ME4b_6%	10	128781920	128795072	.	Immune (alveolar macrophage)
STRG.26588|rep_overlap=L2b_6%,MSTA_6%,UCON26_4%	10	128895836	128901713	.	Fibroblast
STRG.26555|rep_overlap=AluY_19%,THE1B_8%	10	128926199	128927277	.	Epithelial cell (alveolar type II)
STRG.26628|rep_overlap=L1MA9_13%,MSTD_8%,AluSc8_7%	10	128986558	128991156	.	Epithelial cell (alveolar type II)
STRG.26635|rep_overlap=L2c_15%,MIRb_7%,A-rich_1%	10	129037950	129040786	+	Epithelial cell (luminal I)
STRG.26845|rep_overlap=L1M5_17%,AluJb_7%,MLT1A0_5%	10	129813793	129820929	+	Endothelial cell (vascular) I
STRG.26960|rep_overlap=L1M5_28%	10	130524242	130524771	.	Myocyte (sk. muscle)
STRG.26981|rep_overlap=AluSx1_29%,MER95_21%	10	130661979	130663075	.	Endothelial cell (vascular) II
STRG.27007|rep_overlap=MIR_4%,AluSx_4%,AluY_3%	10	130795868	130804680	.	Myocyte (smooth muscle TAGLN lo)
STRG.26669|rep_overlap=L2a_18%,AluSx1_17%,MIRb_7%	10	130952292	130954186	.	Epithelial cell (alveolar type I)
STRG.26674|rep_overlap=L1MB8_33%,AluSp_9%,AluY_9%	10	130971772	130978151	-	Epithelial cell (alveolar type II)
STRG.27017|rep_overlap=LTR32_5%,AluSz_4%,AluY_4%	10	131442628	131450942	.	Epithelial cell (alveolar type I)
STRG.27034|rep_overlap=L1PA4_52%,MER63D_4%,MER1B_3%	10	131505356	131515767	.	Adipocyte
STRG.27042|rep_overlap=HAL1M8_16%,L1M5_4%,MER90_4%	10	131553486	131568362	.	Immune (alveolar macrophage)
[truncated: 14,461 more rows]
